# Supplementary material for: Functional characterization of the Hyles euphorbiae hawkmoth transcriptome reveals strong expression of phorbol ester detoxification and seasonal cold hardiness genes
Source: Front Zool. 2018 May 1;15:20. doi: 10.1186/s12983-018-0252-2 (PMC5930835; doi:10.1186/s12983-018-0252-2)
Supplement: Supplementary file 2 — Table S1. Table of 8289 H. euphorbiae transcripts with BLASTX hits (NCBI nr protein database version 09/2016). (XLSX 1824 kb) [file 12983_2018_252_MOESM2_ESM.xlsx]

## Sheet: H. euphorbiae BLAST hits
				Supplementary Table S1
				Table of 8,289 H. euphorbiae transcripts with BLASTX hits in the NCBI nr protein database (version 09/2016). Significantly differentially expressed transcripts (BLASTN best hits with DeepSuperSAGE tags with p < 10-10 and -1 > fold change > 1) are marked with 'x' showing in which library they occur. Header details are given in the comments.
library:
detox up	cold up	detox down	cold down	Seq. ID	Locus	Iso	Abundance	Length (bp)	Description of best BLAST hit [species]	e-value	mean similarity	#GOs	GO terms	Enzyme Codes	InterProScan	OHR	Longest ORF (bp)	Direction
x	x			C56706	-	-	102	327	NADH dehydrogenase [ubiquinone] 1 alpha subcomplex subunit 2 [Bombyx mori]	1.26484e-51	0.7795	2	C:mitochondrial respiratory chain complex I; P:oxidation-reduction process	-	IPR016464 (PIRSF); IPR007741 (SMART); IPR012336 (G3DSA:3.40.30.GENE3D); IPR007741 (PFAM); IPR016464 (PANTHER); IPR012336 (SUPERFAMILY)	1	273	fwd
x	x			C78372	-	-	33	1009	PREDICTED: U3 small nucleolar ribonucleoprotein protein IMP4-like [Bombyx mori]	0	0.8785	4	C:viral nucleocapsid; C:ribonucleoprotein complex; F:nucleic acid binding; P:DNA integration	-	Coil (COILS); IPR007109 (SMART); IPR007109 (G3DSA:3.40.50.GENE3D); IPR007109 (PFAM); PTHR22734 (PANTHER); PTHR22734:SF2 (PANTHER); IPR007109 (PROSITE_PROFILES); IPR004154 (SUPERFAMILY)	0.50495	924	rev
x	x			C80532	-	-	95	1247	scolexin B [Manduca sexta]	3.62296e-154	0.586	2	F:serine-type endopeptidase activity; P:proteolysis	EC:3.4.21	no IPS match	1	948	rev
x	x			C83764	-	-	85	2839	TRF_MANSERecName: Full=Transferrin; Flags: Precursor	0	0.7415	11	C:extracellular region; F:ferric iron binding; P:iron ion transport; P:cellular iron ion homeostasis; F:succinate dehydrogenase activity; C:succinate dehydrogenase complex; F:electron carrier activity; P:electron transport; P:oxidative phosphorylation; P:benzoate metabolic process; P:reductive tricarboxylic acid cycle	EC:1.3.99.1	IPR014361 (PIRSF); G3DSA:1.20.5.540 (GENE3D); IPR000701 (PFAM); IPR014314 (TIGRFAM); G3DSA:1.20.1300.10 (GENE3D); PTHR10978 (PANTHER); PTHR10978:SF5 (PANTHER); IPR018495 (PROSITE_PATTERNS); NON_CYTOPLASMIC_DOMAIN (PHOBIUS); SIGNAL_PEPTIDE_N_REGION (PHOBIUS); TRANSMEMBRANE (PHOBIUS); CYTOPLASMIC_DOMAIN (PHOBIUS); CYTOPLASMIC_DOMAIN (PHOBIUS); SIGNAL_PEPTIDE (PHOBIUS); NON_CYTOPLASMIC_DOMAIN (PHOBI…	1	2073	fwd
x	x			s122	88	3	94	1230	PREDICTED: uncharacterized protein LOC101739569 [Bombyx mori]	3.08815e-55	0.7035	2	F:methyltransferase activity; P:methylation	-	IPR006616 (SMART); IPR024518 (PFAM); PTHR31649:SF1 (PANTHER); PTHR31649 (PANTHER)	0.437008	360	rev
x	x			s1589	1408	1	29	1642	PREDICTED: endoplasmic reticulum lectin 1-like [Bombyx mori]	0	0.6505	4	F:oxidoreductase activity; F:carbohydrate binding; F:metal ion binding; P:oxidation-reduction process	-	IPR009011 (G3DSA:2.70.130.GENE3D); PTHR15414:SF0 (PANTHER); PTHR15414 (PANTHER); IPR009011 (SUPERFAMILY)	0.616412	1026	rev
x	x			s2317	2223	1	91	1263	PREDICTED: lysozyme-like [Bombyx mori]	2.57344e-69	0.744	4	C:extracellular space; F:lysozyme activity; P:multicellular organism reproduction; P:carbohydrate metabolic process	EC:3.2.1.17	IPR008597 (PFAM); IPR008597 (PANTHER); IPR018247 (PROSITE_PATTERNS); SIGNAL_PEPTIDE_H_REGION (PHOBIUS); SIGNAL_PEPTIDE_C_REGION (PHOBIUS); SIGNAL_PEPTIDE (PHOBIUS); NON_CYTOPLASMIC_DOMAIN (PHOBIUS); SIGNAL_PEPTIDE_N_REGION (PHOBIUS); SignalP-TM (SIGNALP_GRAM_POSITIVE); SignalP-noTM (SIGNALP_EUK)	0.917722	504	rev
x	x			s3880	4629	1	55	3037	ADP/ATP translocase [Manduca sexta]	0	0.9585	21	C:mitochondrial inner membrane; C:lipid particle; C:integral component of membrane; F:ATP:ADP antiporter activity; P:action potential; P:mitochondrial transport; P:flight behavior; P:determination of adult lifespan; P:response to mechanical stimulus; P:ADP transport; P:ATP transport; P:cellular response to oxidative stress; P:locomotion; P:muscle cell cellular homeostasis; P:synaptic vesicle tran…	-	IPR002113 (PRINTS); IPR002067 (PRINTS); IPR018108 (PFAM); IPR023395 (G3DSA:1.50.40.GENE3D); PTHR24089 (PANTHER); PTHR24089:SF169 (PANTHER); CYTOPLASMIC_DOMAIN (PHOBIUS); CYTOPLASMIC_DOMAIN (PHOBIUS); NON_CYTOPLASMIC_DOMAIN (PHOBIUS); TRANSMEMBRANE (PHOBIUS); TRANSMEMBRANE (PHOBIUS); IPR018108 (PROSITE_PROFILES); IPR018108 (PROSITE_PROFILES); IPR018108 (PROSITE_PROFILES); IPR023395 (SUPERFAMILY); …	0.908824	939	fwd
x	x			s6004	12335	0	28	1691	glucose-6-phosphate isomerase [Spodoptera exigua]	0	0.9695	6	F:glucose-6-phosphate isomerase activity; P:gluconeogenesis; P:glycolytic process; P:starch metabolic process; P:sucrose metabolic process; P:pentose-phosphate shunt	EC:5.3.1.9	IPR001672 (PRINTS); IPR023096 (G3DSA:1.10.1390.GENE3D); IPR001672 (PFAM); G3DSA:3.40.50.10490 (GENE3D); IPR001672 (PANTHER); PTHR11469:SF4 (PANTHER); IPR018189 (PROSITE_PATTERNS); IPR018189 (PROSITE_PATTERNS); IPR001672 (PROSITE_PROFILES); SSF53697 (SUPERFAMILY)	0.604317	1008	fwd
x	x			s618	494	3	81	1136	3-hydroxyacyl-CoA dehydrogenase [Bombyx mori]	3.15963e-133	0.767	13	C:nucleus; C:mitochondrial inner membrane; F:3-hydroxyacyl-CoA dehydrogenase activity; F:hydrolase activity, acting on carbon-nitrogen (but not peptide) bonds; F:NAD+ binding; P:oxidation-reduction process; P:isoleucine catabolic process; P:leucine catabolic process; P:lysine catabolic process; P:tryptophan metabolic process; P:valine catabolic process; P:fatty acid biosynthetic process; P:benzoa…	EC:1.1.1.35	IPR006108 (PFAM); IPR013328 (G3DSA:1.10.1040.GENE3D); IPR016040 (G3DSA:3.40.50.GENE3D); PTHR23309 (PANTHER); IPR006180 (PROSITE_PATTERNS); IPR008927 (SUPERFAMILY)	0.771242	744	rev
	x	x		C68526	-	-	83	539	AF117598_1unknown [Manduca sexta]	6.77952e-58	0.8945	1	C:extracellular space	-	IPR029277 (PFAM)	0.668966	360	fwd
	x	x		C72794	-	-	54	675	G-protein gamma subunit [Danaus plexippus]	3.01063e-39	0.924	3	C:heterotrimeric G-protein complex; F:signal transducer activity; P:G-protein coupled receptor signaling pathway	-	IPR015898 (SMART); IPR015898 (G3DSA:4.10.260.GENE3D); IPR015898 (PFAM); PTHR13809:SF3 (PANTHER); IPR001770 (PANTHER); IPR015898 (PROSITE_PROFILES); IPR015898 (SUPERFAMILY)	0.857143	360	rev
	x	x		C76038	-	-	64	839	protein translation factor SUI1 homolog [Bombyx mori]	5.65571e-73	0.9725	4	F:translation initiation factor activity; P:cellular response to hypoxia; C:ribosome; P:regulation of translational initiation	-	IPR005874 (PIRSF); IPR001950 (G3DSA:3.30.780.GENE3D); IPR001950 (PFAM); IPR005874 (TIGRFAM); PTHR10388 (PANTHER); IPR001950 (PROSITE_PROFILES); IPR001950 (SUPERFAMILY)	1	378	fwd
	x	x		C76182	-	-	61	848	PREDICTED: facilitated trehalose transporter Tret1-like [Bombyx mori]	7.21084e-24	0.709	6	C:integral component of membrane; F:hydrolase activity, hydrolyzing O-glycosyl compounds; F:substrate-specific transmembrane transporter activity; P:carbohydrate metabolic process; P:carbohydrate transport; P:transmembrane transport	-	IPR013781 (G3DSA:3.20.20.GENE3D); IPR001360 (PFAM); IPR017853 (SUPERFAMILY)	0.633929	300	rev
	x	x		C78754	-	-	81	1040	lethal(2)essential for life protein, l2efl [Papilio xuthus]	1.16783e-111	0.836	2	F:structural constituent of eye lens; P:sensory organ development	-	IPR001436 (PRINTS); IPR001436 (PIRSF); IPR003090 (PFAM); IPR008978 (G3DSA:2.60.40.GENE3D); IPR002068 (PFAM); PTHR11527:SF42 (PANTHER); PTHR11527 (PANTHER); IPR002068 (PROSITE_PROFILES); IPR008978 (SUPERFAMILY)	1.0101	618	rev
	x	x		C80692	-	-	46	1270	26S proteasome non-ATPase regulatory subunit rpn7 [Papilio xuthus]	0	0.7	4	C:proteasome regulatory particle; C:extracellular exosome; P:proteasome-mediated ubiquitin-dependent protein catabolic process; F:protein binding	-	IPR000717 (SMART); IPR019585 (PFAM); IPR011991 (G3DSA:1.10.10.GENE3D); IPR000717 (PFAM); PTHR14145:SF1 (PANTHER); PTHR14145 (PANTHER); SSF46785 (SUPERFAMILY)	1	1182	fwd
	x	x		C81996	-	-	10	1522	PREDICTED: probable serine/threonine-protein kinase DDB_G0280133-like isoform X2 [Bombyx mori]	1.65209e-113	0.817	1	F:protein phosphatase inhibitor activity	-	NON_CYTOPLASMIC_DOMAIN (PHOBIUS); CYTOPLASMIC_DOMAIN (PHOBIUS); TRANSMEMBRANE (PHOBIUS); TMhelix (TMHMM)	0.364103	1056	rev
	x	x		C83266	-	-	68	2029	pixie [Papilio xuthus]	0	0.9385	19	C:mitochondrion; C:eukaryotic translation initiation factor 3 complex; C:muscle cell postsynaptic density; F:Rho guanyl-nucleotide exchange factor activity; F:ATP binding; F:ribonuclease inhibitor activity; F:organic phosphonate transmembrane-transporting ATPase activity; F:ribosomal small subunit binding; F:iron-sulfur cluster binding; P:translational initiation; P:organic phosphonate transport;…	EC:3.6.1; EC:3.6.1.3; EC:3.6.1.15; EC:3.6.3.28	no IPS match	1.0624	1887	fwd
	x	x		C83280	-	-	75	2046	PREDICTED: uncharacterized protein LOC101740647 [Bombyx mori]	0	0.961	7	C:extracellular region; F:chitin deacetylase activity; F:chitin binding; F:pullulanase activity; P:carbohydrate metabolic process; P:chitin metabolic process; F:protein binding	EC:3.5.1.41; EC:3.2.1.41	IPR002172 (SMART); IPR002557 (SMART); IPR002172 (G3DSA:4.10.400.GENE3D); IPR002557 (PFAM); IPR002509 (G3DSA:3.20.20.GENE3D); IPR002557 (G3DSA:2.170.140.GENE3D); IPR002509 (PFAM); IPR002172 (PFAM); PTHR11177:SF136 (PANTHER); PTHR11177 (PANTHER); IPR023415 (PROSITE_PATTERNS); SIGNAL_PEPTIDE_C_REGION (PHOBIUS); SIGNAL_PEPTIDE (PHOBIUS); SIGNAL_PEPTIDE_N_REGION (PHOBIUS); NON_CYTOPLASMIC_DOMAIN (PHOB…	1.00186	1659	fwd
	x	x		C83326	-	-	65	2085	very low-density lipoprotein receptor isoform 1 precursor [Bombyx mori]	0	0.923	6	C:extracellular region; F:chitin deacetylase activity; F:chitin binding; P:carbohydrate metabolic process; P:chitin metabolic process; F:protein binding	EC:3.5.1.41	IPR002557 (SMART); IPR002172 (SMART); IPR002172 (G3DSA:4.10.400.GENE3D); IPR002557 (PFAM); IPR002557 (G3DSA:2.170.140.GENE3D); IPR002509 (G3DSA:3.20.20.GENE3D); IPR002172 (PFAM); PTHR11177:SF106 (PANTHER); PTHR11177 (PANTHER); IPR023415 (PROSITE_PATTERNS); SIGNAL_PEPTIDE (PHOBIUS); SIGNAL_PEPTIDE_N_REGION (PHOBIUS); SIGNAL_PEPTIDE_H_REGION (PHOBIUS); SIGNAL_PEPTIDE_C_REGION (PHOBIUS); NON_CYTOPLA…	1.06077	1704	rev
	x	x		C83376	-	-	38	2142	heat shock protein 70B [Bombyx mori]	0	0.9565	1	F:ATP binding	-	Coil (COILS); Coil (COILS); IPR013126 (PRINTS); G3DSA:3.90.640.10 (GENE3D); G3DSA:3.30.420.40 (GENE3D); IPR029048 (G3DSA:1.20.1270.GENE3D); G3DSA:3.30.420.40 (GENE3D); G3DSA:3.30.30.30 (GENE3D); IPR013126 (PFAM); IPR029047 (G3DSA:2.60.34.GENE3D); PTHR19375:SF142 (PANTHER); PTHR19375 (PANTHER); IPR018181 (PROSITE_PATTERNS); IPR018181 (PROSITE_PATTERNS); IPR018181 (PROSITE_PATTERNS); SSF53067 (SUPE…	1.00473	1974	rev
	x	x		C83472	-	-	10	2261	PREDICTED: vacuolar protein sorting-associated protein 13C-like [Bombyx mori]	2.07824e-178	0.781	1	P:protein targeting to vacuole	-	PTHR16166:SF26 (PANTHER); IPR026847 (PANTHER)	0.094305	924	rev
	x	x		s2577	2667	1	47	2224	ADP-ribosylation factor [Bombyx mori]	2.05857e-123	0.983	16	C:Golgi stack; F:GTPase activity; F:GTP binding; P:protein ADP-ribosylation; P:intracellular protein transport; P:post-Golgi vesicle-mediated transport; P:cell adhesion; P:neurotransmitter secretion; P:regulation of cell shape; P:regulation of lipid storage; P:endosomal transport; P:ARF protein signal transduction; P:positive regulation of endocytosis; P:synaptic vesicle endocytosis; P:compound e…	EC:3.6.1; EC:3.6.1.15	no IPS match	1.09626	681	fwd
	x	x		s3270	3697	0	55	826	lysozyme [Manduca sexta]	3.25573e-54	0.9035	5	F:lysozyme activity; P:cell wall macromolecule catabolic process; P:cytolysis; P:defense response to bacterium; P:carbohydrate metabolic process	EC:3.2.1.17	no IPS match	0.690647	384	fwd
	x	x		s3383	3864	1	78	949	PREDICTED: regucalcin-like isoform X2 [Bombyx mori]	0	0.6925	3	F:calcium ion binding; F:enzyme regulator activity; P:regulation of catalytic activity	-	IPR008367 (PRINTS); IPR005511 (PRINTS); IPR013658 (PFAM); IPR011042 (G3DSA:2.120.10.GENE3D); PTHR10907 (PANTHER); PTHR10907:SF47 (PANTHER); SIGNAL_PEPTIDE_C_REGION (PHOBIUS); SIGNAL_PEPTIDE_H_REGION (PHOBIUS); NON_CYTOPLASMIC_DOMAIN (PHOBIUS); SIGNAL_PEPTIDE (PHOBIUS); SIGNAL_PEPTIDE_N_REGION (PHOBIUS); SignalP-noTM (SIGNALP_EUK); SignalP-TM (SIGNALP_GRAM_POSITIVE); SSF63829 (SUPERFAMILY)	0.940994	948	rev
	x	x		s3498	4035	2	70	1230	glutathione S-transferase theta [Antheraea pernyi]	1.46476e-119	0.851	3	F:glutathione transferase activity; P:glutathione metabolic process; P:glutathione conjugation reaction	EC:2.5.1.18	no IPS match	1	660	fwd
	x	x		s3626	4223	0	82	2106	ornithine decarboxylase antizyme 1 [Bombyx mori]	1.19541e-68	0.621	10	C:cytosol; F:protein binding; F:ornithine decarboxylase inhibitor activity; P:regulation of cellular amino acid metabolic process; P:polyamine metabolic process; P:negative regulation of catalytic activity; P:positive regulation of protein catabolic process; P:positive regulation of intracellular protein transport; P:negative regulation of polyamine transmembrane transport; P:ornithine catabolic …	-	IPR002993 (PFAM); IPR029918 (PTHR10279:PANTHER); IPR002993 (PANTHER); IPR016181 (SUPERFAMILY)	0.845878	765	fwd
	x	x		s4008	4856	1	72	824	protease inhibitor 1 precursor [Bombyx mori]	1.60161e-16	0.7415	2	F:peptidase activity; P:proteolysis	-	no IPS match	0.418919	543	fwd
	x	x		s4976	7074	0	74	867	ribosomal protein S4 [Manduca sexta]	9.48248e-138	0.9505	5	C:ribosome; F:structural constituent of ribosome; F:rRNA binding; P:translation; P:ribosome biogenesis	-	IPR002942 (SMART); IPR000876 (PIRSF); IPR013843 (PFAM); IPR013845 (PFAM); IPR002942 (PFAM); IPR000876 (PANTHER); IPR018199 (PROSITE_PATTERNS); IPR002942 (PROSITE_PROFILES); SSF55174 (SUPERFAMILY)	0.723485	651	rev
	x	x		s525	410	1	81	1246	PREDICTED: mitochondrial fission 1 protein-like [Bombyx mori]	1.13344e-74	0.836	2	P:mitochondrial fission; F:protein binding	-	IPR016543 (PIRSF); IPR028061 (PFAM); IPR011990 (G3DSA:1.25.40.GENE3D); IPR028058 (PFAM); PTHR13247:SF0 (PANTHER); IPR016543 (PANTHER); NON_CYTOPLASMIC_DOMAIN (PHOBIUS); TRANSMEMBRANE (PHOBIUS); CYTOPLASMIC_DOMAIN (PHOBIUS); SSF48452 (SUPERFAMILY); TMhelix (TMHMM)	0.794702	486	rev
	x	x		s545	424	0	68	967	glutathione peroxidase [Bombyx mori]	9.70441e-132	0.857	5	F:glutathione peroxidase activity; P:response to oxidative stress; P:oxidation-reduction process; P:glutathione metabolic process; P:peroxidase reaction	EC:1.11.1.9; EC:1.11.1.7	IPR000889 (PRINTS); IPR000889 (PIRSF); IPR012336 (G3DSA:3.40.30.GENE3D); IPR000889 (PFAM); IPR000889 (PANTHER); IPR029759 (PROSITE_PATTERNS); IPR029760 (PROSITE_PATTERNS); SIGNAL_PEPTIDE_N_REGION (PHOBIUS); SIGNAL_PEPTIDE (PHOBIUS); SIGNAL_PEPTIDE_C_REGION (PHOBIUS); NON_CYTOPLASMIC_DOMAIN (PHOBIUS); SIGNAL_PEPTIDE_H_REGION (PHOBIUS); IPR000889 (PROSITE_PROFILES); IPR012336 (SUPERFAMILY)	1	621	rev
	x	x		s5505	9559	0	39	3096	putative rab gdp-dissociation inhibitor [Danaus plexippus]	0	0.9355	7	C:microtubule associated complex; C:synaptic vesicle; F:Rab GDP-dissociation inhibitor activity; P:neurotransmitter secretion; P:protein transport; P:vesicle-mediated transport; P:regulation of catalytic activity	-	IPR018203 (PRINTS); IPR000806 (PRINTS); G3DSA:3.50.50.60 (GENE3D); IPR018203 (PFAM); G3DSA:1.10.405.10 (GENE3D); G3DSA:3.30.519.10 (GENE3D); PTHR11787:SF8 (PANTHER); PTHR11787 (PANTHER); SSF51905 (SUPERFAMILY); SSF51905 (SUPERFAMILY)	1.00901	1353	fwd
	x	x		s6127	13058	0	79	840	eclair [Papilio xuthus]	9.05286e-148	0.9075	4	C:endoplasmic reticulum membrane; C:integral component of membrane; P:transport; P:dorsal/ventral pattern formation	-	Coil (COILS); IPR009038 (PFAM); PTHR22811:SF37 (PANTHER); IPR015720 (PANTHER); CYTOPLASMIC_DOMAIN (PHOBIUS); SIGNAL_PEPTIDE_N_REGION (PHOBIUS); SIGNAL_PEPTIDE (PHOBIUS); NON_CYTOPLASMIC_DOMAIN (PHOBIUS); SIGNAL_PEPTIDE_H_REGION (PHOBIUS); TRANSMEMBRANE (PHOBIUS); SIGNAL_PEPTIDE_C_REGION (PHOBIUS); IPR009038 (PROSITE_PROFILES); SignalP-noTM (SIGNALP_EUK); TMhelix (TMHMM); TMhelix (TMHMM)	1	690	rev
	x	x		s6157	13256	0	71	2007	muscle LIM protein isoform 1 [Bombyx mori]	0	0.881	1	F:zinc ion binding	-	IPR001781 (SMART); IPR001781 (G3DSA:2.10.110.GENE3D); IPR001781 (G3DSA:2.10.110.GENE3D); IPR001781 (PFAM); PTHR24215 (PANTHER); PTHR24215:SF22 (PANTHER); IPR001781 (PROSITE_PATTERNS); IPR001781 (PROSITE_PATTERNS); IPR001781 (PROSITE_PATTERNS); IPR001781 (PROSITE_PATTERNS); IPR001781 (PROSITE_PROFILES); IPR001781 (PROSITE_PROFILES); IPR001781 (PROSITE_PROFILES); IPR001781 (PROSITE_PROFILES); SSF57…	0.869215	1230	rev
	x	x		s6634	18125	0	24	3541	Titin-like protein [Bombyx mori]	0	0.69	19	C:condensed nuclear chromosome; C:striated muscle myosin thick filament; C:microtubule associated complex; C:Z disc; F:actin binding; F:myosin light chain kinase activity; F:structural constituent of muscle; F:hydrolase activity; P:sister chromatid cohesion; P:mitotic chromosome condensation; P:mesoderm development; P:skeletal muscle tissue development; P:myoblast fusion; P:muscle attachment; P:r…	EC:2.7.11; EC:2.7.11.18	PR00014 (PRINTS); IPR003599 (SMART); IPR003598 (SMART); IPR003961 (SMART); IPR013783 (G3DSA:2.60.40.GENE3D); PF13895 (PFAM); IPR013783 (G3DSA:2.60.40.GENE3D); IPR013783 (G3DSA:2.60.40.GENE3D); IPR003961 (PFAM); IPR013783 (G3DSA:2.60.40.GENE3D); IPR013098 (PFAM); IPR013783 (G3DSA:2.60.40.GENE3D); IPR013783 (G3DSA:2.60.40.GENE3D); IPR013783 (G3DSA:2.60.40.GENE3D); PTHR19897 (PANTHER); PTHR19897:SF1…	0.276117	3243	fwd
	x			C43017	-	-	4	212	PREDICTED: splicing factor 3A subunit 1-like [Bombyx mori]	1.09224e-26	0.8075	8	C:U2-type spliceosomal complex; C:U2 snRNP; C:precatalytic spliceosome; C:catalytic step 2 spliceosome; F:poly(A) RNA binding; P:regulation of alternative mRNA splicing, via spliceosome; P:mitotic spindle organization; P:mitotic nuclear division	-	no IPS match	0.619565	210	rev
	x			C55272	-	-	7	311	PREDICTED: tRNA-specific adenosine deaminase 1-like isoform X2 [Bombyx mori]	1.99496e-23	0.591	3	F:RNA binding; F:tRNA-specific adenosine deaminase activity; P:tRNA modification	EC:3.5.4; EC:3.5.4.4	IPR002466 (PFAM)	0.272727	279	fwd
	x			C58046	-	-	5	344	PREDICTED: 17-beta-hydroxysteroid dehydrogenase 14-like [Bombyx mori]	7.75528e-28	0.6555	2	F:oxidoreductase activity; P:oxidation-reduction process	-	IPR002198 (PRINTS); IPR002347 (PRINTS); IPR016040 (G3DSA:3.40.50.GENE3D); PF13561 (PFAM); PTHR24322 (PANTHER); PTHR24322:SF247 (PANTHER); IPR020904 (PROSITE_PATTERNS); SSF51735 (SUPERFAMILY)	0.454545	342	fwd
	x			C60564	-	-	8	378	tyrosine-protein phosphatase [Danaus plexippus]	9.30102e-31	0.776	1	C:cytoskeleton	-	no IPS match	0.117032	348	fwd
	x			C60714	-	-	9	380	PREDICTED: angiogenic factor with G patch and FHA domains 1-like [Bombyx mori]	3.79638e-11	0.7	1	F:nucleic acid binding	-	no IPS match	0.117002	201	fwd
	x			C63261	-	-	55	424	hypothetical protein KGM_10080 [Danaus plexippus]	9.67634e-57	0.947	4	C:U2 snRNP; C:precatalytic spliceosome; P:mRNA splicing, via spliceosome; P:mitotic spindle organization	-	IPR017089 (PIRSF); IPR009846 (PFAM); PTHR20978:SF0 (PANTHER); IPR009846 (PANTHER)	0.956522	273	fwd
	x			C64103	-	-	59	439	RS25_SPOFRRecName: Full=40S ribosomal protein S25	4.32823e-50	0.9525	5	C:cytosolic small ribosomal subunit; F:structural constituent of ribosome; F:ATP binding; P:translation; P:ribosome biogenesis	-	IPR004977 (PFAM); IPR011991 (G3DSA:1.10.10.GENE3D); IPR004977 (PANTHER)	1	390	rev
	x			C65217	-	-	47	461	PREDICTED: putative fatty acyl-CoA reductase CG5065-like [Bombyx mori]	2.05675e-60	0.88	2	F:fatty-acyl-CoA reductase (alcohol-forming) activity; P:oxidation-reduction process	-	Coil (COILS)	1	441	fwd
	x			C66102	-	-	5	480	cuticular protein RR-2 motif 72 [Bombyx mori]	2.93632e-37	0.71	1	F:structural constituent of cuticle	-	IPR000618 (PRINTS); IPR000618 (PFAM); PTHR12236:SF5 (PANTHER); PTHR12236 (PANTHER); IPR000618 (PROSITE_PATTERNS); IPR000618 (PROSITE_PROFILES)	0.908046	477	fwd
	x			C66168	-	-	51	481	AF393500_1antennal binding protein 7 [Manduca sexta]	6.24389e-54	0.666	1	F:odorant binding	-	IPR006170 (SMART); IPR023316 (G3DSA:1.10.238.GENE3D); IPR006170 (PFAM); PTHR11857 (PANTHER); SignalP-noTM (SIGNALP_EUK); IPR023316 (SUPERFAMILY)	0.992647	399	rev
	x			C67800	-	-	5	518	PREDICTED: pre-mRNA-splicing factor SYF1-like [Bombyx mori]	4.30713e-80	0.76	2	C:nucleus; P:mRNA processing	-	PTHR11246:SF13 (PANTHER); PTHR11246 (PANTHER); SSF48452 (SUPERFAMILY)	0.338552	516	fwd
	x			C68789	-	-	4	545	PREDICTED: uncharacterized protein LOC101739289 [Bombyx mori]	3.55425e-107	0.842	3	F:metal ion binding; P:superoxide metabolic process; P:oxidation-reduction process	-	IPR001424 (G3DSA:2.60.40.GENE3D); PTHR20910 (PANTHER); IPR001424 (SUPERFAMILY)	0.123046	543	rev
	x			C71147	-	-	57	616	PREDICTED: protein lethal(2)essential for life-like [Bombyx mori]	2.22328e-87	0.816	1	C:ribosome	-	IPR001436 (PRINTS); IPR001436 (PIRSF); IPR008978 (G3DSA:2.60.40.GENE3D); IPR002068 (PFAM); PTHR11527 (PANTHER); IPR002068 (PROSITE_PROFILES); IPR008978 (SUPERFAMILY)	0.963158	576	fwd
	x			C71462	-	-	9	628	cytochrome P450, partial [Bombyx mori]	7.22417e-88	0.7605	5	F:monooxygenase activity; F:iron ion binding; F:oxidoreductase activity, acting on paired donors, with incorporation or reduction of molecular oxygen; F:heme binding; P:oxidation-reduction process	-	IPR001128 (PRINTS); IPR002401 (PRINTS); IPR001128 (G3DSA:1.10.630.GENE3D); IPR001128 (PFAM); PTHR24292 (PANTHER); IPR017972 (PROSITE_PATTERNS); IPR001128 (SUPERFAMILY)	0.425662	627	fwd
	x			C71478	-	-	43	629	heat shock protein hsp 19,9 [Bombyx mori]	2.18349e-111	0.899	1	C:ribosome	-	IPR001436 (PRINTS); IPR001436 (PIRSF); IPR008978 (G3DSA:2.60.40.GENE3D); IPR002068 (PFAM); PTHR11527:SF42 (PANTHER); PTHR11527 (PANTHER); IPR002068 (PROSITE_PROFILES); IPR008978 (SUPERFAMILY)	1.0226	570	fwd
	x			C72532	-	-	13	665	PREDICTED: Krueppel-like factor 10-like [Bombyx mori]	9.25851e-77	0.889	15	C:nucleus; F:sequence-specific DNA binding RNA polymerase II transcription factor activity; F:sequence-specific DNA binding; F:metal ion binding; P:negative regulation of transcription from RNA polymerase II promoter; P:establishment of planar polarity; P:JNK cascade; P:germ-band shortening; P:dorsal closure; P:wing disc morphogenesis; P:salivary gland cell autophagic cell death; P:positive regul…	-	no IPS match	0.542662	648	fwd
	x			C72642	-	-	92	670	coatomer protein complex subunit zeta [Bombyx mori]	6.21981e-114	0.929	3	C:membrane coat; P:intracellular protein transport; P:vesicle-mediated transport	-	G3DSA:3.30.450.60 (GENE3D); IPR022775 (PFAM); PTHR11043 (PANTHER); PTHR11043:SF0 (PANTHER); IPR011012 (SUPERFAMILY)	1	645	fwd
	x			C73348	-	-	62	698	PREDICTED: protein lethal(2)essential for life-like [Bombyx mori]	7.07305e-83	0.673	1	C:ribosome	-	IPR001436 (PRINTS); IPR002068 (PFAM); IPR008978 (G3DSA:2.60.40.GENE3D); PTHR11527 (PANTHER); PTHR11527:SF42 (PANTHER); IPR002068 (PROSITE_PROFILES); IPR008978 (SUPERFAMILY)	1.03483	654	rev
	x			C73732	-	-	65	717	ribosomal protein S8 [Manduca sexta]	2.16135e-148	0.9485	4	C:ribosome; F:structural constituent of ribosome; P:translation; P:ribosome biogenesis	-	IPR001047 (TIGRFAM); IPR022309 (PFAM); IPR001047 (PANTHER); IPR018283 (PROSITE_PATTERNS)	1.00962	705	rev
	x			C74664	-	-	14	761	myosuppressin [Helicoverpa armigera]	1.24784e-46	0.596	17	P:neuropeptide signaling pathway; C:extracellular region; P:microtubule-based movement; F:ATPase activity, coupled; P:negative regulation of heart rate; P:spermatogenesis; C:microtubule associated complex; F:neuropeptide receptor binding; F:neuropeptide hormone activity; C:cytoplasmic dynein complex; P:adult locomotory behavior; C:dynein complex; F:motor activity; P:negative regulation of smooth …	-	SIGNAL_PEPTIDE_H_REGION (PHOBIUS); SIGNAL_PEPTIDE (PHOBIUS); SIGNAL_PEPTIDE_N_REGION (PHOBIUS); NON_CYTOPLASMIC_DOMAIN (PHOBIUS); SIGNAL_PEPTIDE_C_REGION (PHOBIUS); SignalP-TM (SIGNALP_GRAM_POSITIVE); SignalP-noTM (SIGNALP_GRAM_NEGATIVE); SignalP-noTM (SIGNALP_EUK); TMhelix (TMHMM)	1	354	fwd
	x			C75410	-	-	10	801	PREDICTED: nucleolar complex protein 2 homolog isoform X1 [Bombyx mori]	2.70976e-98	0.72	2	C:nucleolus; P:neurogenesis	-	Coil (COILS); IPR005343 (PFAM); IPR005343 (PANTHER); PTHR12687:SF4 (PANTHER)	0.375	753	rev
	x			C76158	-	-	57	847	multiprotein bridging factor 1 [Bombyx mori]	5.76584e-86	0.9195	11	C:nucleus; C:cytoplasm; F:transcription coactivator activity; F:methyl-CpG binding; F:protein binding, bridging; P:central nervous system development; P:open tracheal system development; P:positive regulation of transcription from RNA polymerase II promoter; P:dendrite morphogenesis; C:transcription factor complex; P:positive regulation of transcription, DNA-templated	-	IPR001387 (SMART); IPR013729 (PFAM); IPR001387 (PFAM); IPR010982 (G3DSA:1.10.260.GENE3D); PTHR10245 (PANTHER); IPR001387 (PROSITE_PROFILES); IPR010982 (SUPERFAMILY)	0.910959	456	fwd
	x			C76170	-	-	25	848	PREDICTED: UPF0483 protein AGAP003155-like [Bombyx mori]	5.35997e-129	0.6685	3	F:molecular_function; P:biological_process; C:cellular_component	-	IPR029058 (G3DSA:3.40.50.GENE3D); IPR005645 (PFAM); PTHR22778:SF0 (PANTHER); PTHR22778 (PANTHER); IPR029058 (SUPERFAMILY)	0.970199	846	rev
	x			C76270	-	-	26	854	PREDICTED: uncharacterized protein LOC101741453 isoform X1 [Bombyx mori]	1.22618e-43	0.5995	8	F:microtubule motor activity; F:ATP binding; F:microtubule binding; F:zinc ion binding; P:microtubule-based movement; P:metabolic process; C:microtubule; C:tubulin complex	EC:3.6.1; EC:3.6.1.15	Coil (COILS)	1.02027	522	fwd
	x			C76442	-	-	8	867	PREDICTED: uncharacterized protein LOC101740334 [Bombyx mori]	1.27913e-88	0.6485	7	F:acid phosphatase activity; F:glucose-1-phosphatase activity; P:dephosphorylation; P:riboflavin metabolic process; P:hexachlorocyclohexane metabolic process; P:gluconeogenesis; P:glycolytic process	EC:3.1; EC:3.1.3.23; EC:3.1.3.10; EC:3.1.3.41; EC:3.1.3.2	IPR029033 (G3DSA:3.40.50.GENE3D); IPR029033 (G3DSA:3.40.50.GENE3D); IPR000560 (PFAM); IPR000560 (PROSITE_PATTERNS); IPR029033 (SUPERFAMILY)	0.627204	750	rev
	x			C77182	-	-	55	916	PREDICTED: transcription initiation factor TFIID subunit 10-like [Bombyx mori]	1.20708e-80	0.816	29	C:PCAF complex; C:transcription factor TFIID complex; C:STAGA complex; C:transcription factor TFTC complex; C:perinuclear region of cytoplasm; F:DNA binding; F:sequence-specific DNA binding transcription factor activity; F:transcription coactivator activity; F:translation initiation factor activity; F:histone acetyltransferase activity; F:estrogen receptor binding; F:RNA polymerase binding; P:G1/…	EC:2.3.1.48; EC:2.3.1	IPR003923 (PRINTS); IPR003923 (PFAM); IPR003923 (PANTHER); PTHR21242:SF0 (PANTHER)	1	447	fwd
	x			C77462	-	-	45	937	PREDICTED: 39S ribosomal protein L15, mitochondrial-like [Bombyx mori]	3.90408e-180	0.829	4	C:large ribosomal subunit; F:structural constituent of ribosome; P:translation; P:ribosome biogenesis	-	IPR021131 (PFAM); G3DSA:3.100.10.10 (GENE3D); IPR005749 (PANTHER); IPR021131 (SUPERFAMILY)	0.982993	870	fwd
	x			C77824	-	-	25	964	mortality factor 4-like protein [Danaus plexippus]	0	0.745	1	C:nucleus	-	IPR000953 (SMART); IPR026541 (PFAM); IPR025995 (PFAM); G3DSA:2.30.30.270 (GENE3D); IPR008676 (PANTHER); IPR026541 (PROSITE_PROFILES); IPR016197 (SUPERFAMILY)	0.958209	960	rev
	x			C78128	-	-	5	990	PREDICTED: serine/arginine repetitive matrix protein 5-like isoform X1 [Bombyx mori]	1.88336e-82	0.6995	5	C:mitochondrion; F:cytochrome-c oxidase activity; P:hydrogen ion transmembrane transport; P:mitochondrial electron transport, cytochrome c to oxygen; C:respiratory chain complex IV	EC:1.9.3.1	CYTOPLASMIC_DOMAIN (PHOBIUS); TRANSMEMBRANE (PHOBIUS); TRANSMEMBRANE (PHOBIUS); NON_CYTOPLASMIC_DOMAIN (PHOBIUS); CYTOPLASMIC_DOMAIN (PHOBIUS); TMhelix (TMHMM); TMhelix (TMHMM)	0.298246	882	fwd
	x			C78782	-	-	20	1043	PREDICTED: surfeit locus protein 6 homolog [Bombyx mori]	8.98529e-51	0.7325	2	F:nucleotide binding; F:nucleic acid binding	-	Coil (COILS); Coil (COILS); IPR029190 (PFAM); IPR007019 (PANTHER); PTHR14369:SF0 (PANTHER)	0.866438	885	rev
	x			C78986	-	-	54	1061	ubiquitin [Antheraea yamamai]	5.45405e-85	0.9695	9	C:nucleus; C:microtubule associated complex; C:cytosolic small ribosomal subunit; F:structural constituent of ribosome; F:protein tag; F:metal ion binding; P:translation; P:protein ubiquitination; P:ribosome biogenesis	-	TMhelix (TMHMM)	0.834146	729	fwd
	x			C79236	-	-	36	1085	BAG domain-containing protein Samui [Bombyx mori]	8.09528e-39	0.813	3	F:Hsp70 protein binding; F:chaperone binding; P:multicellular organismal development	-	SignalP-TM (SIGNALP_GRAM_POSITIVE)	0.540892	855	rev
	x			C79580	-	-	35	1124	RPA43 protein [Danaus plexippus]	6.05539e-114	0.6375	4	C:DNA-directed RNA polymerase I complex; C:microtubule cytoskeleton; F:RNA polymerase I activity; P:transcription, DNA-templated	EC:2.7.7.6	TRANSMEMBRANE (PHOBIUS); CYTOPLASMIC_DOMAIN (PHOBIUS); NON_CYTOPLASMIC_DOMAIN (PHOBIUS)	1	936	rev
	x			C79730	-	-	9	1144	PREDICTED: uncharacterized protein LOC101737413 [Bombyx mori]	5.54474e-142	0.855	5	F:cytoskeletal adaptor activity; F:SH3 domain binding; P:signal transduction; P:regulation of actin cytoskeleton organization; P:filopodium assembly	-	no IPS match	0.25626	921	rev
	x			C79890	-	-	6	1162	PREDICTED: protein SDA1 homolog [Bombyx mori]	0	0.812	5	C:nucleolus; P:ribosomal large subunit export from nucleus; P:neurogenesis; P:actin cytoskeleton organization; P:ribosomal large subunit biogenesis	-	Coil (COILS); IPR012977 (PFAM); IPR027312 (PTHR12730:PANTHER); PTHR12730 (PANTHER)	0.449036	1056	rev
	x			C80260	-	-	18	1211	PREDICTED: chaoptin-like [Bombyx mori]	3.04209e-149	0.6505	1	F:protein binding	-	IPR003591 (SMART); IPR001611 (PFAM); G3DSA:3.80.10.10 (GENE3D); PTHR24365 (PANTHER); NON_CYTOPLASMIC_DOMAIN (PHOBIUS); TRANSMEMBRANE (PHOBIUS); CYTOPLASMIC_DOMAIN (PHOBIUS); IPR001611 (PROSITE_PROFILES); IPR001611 (PROSITE_PROFILES); IPR001611 (PROSITE_PROFILES); SSF52058 (SUPERFAMILY); TMhelix (TMHMM)	0.373995	840	rev
	x			C80442	-	-	67	1237	PREDICTED: lambda-crystallin homolog isoform X1 [Bombyx mori]	1.67528e-177	0.8065	10	F:3-hydroxyacyl-CoA dehydrogenase activity; F:NAD+ binding; P:oxidation-reduction process; P:isoleucine catabolic process; P:leucine catabolic process; P:lysine catabolic process; P:tryptophan metabolic process; P:valine catabolic process; P:fatty acid biosynthetic process; P:benzoate metabolic process	EC:1.1.1.35	Coil (COILS); PR00411 (PRINTS); IPR022694 (PIRSF); IPR006108 (PFAM); IPR013328 (G3DSA:1.10.1040.GENE3D); IPR006176 (PFAM); IPR016040 (G3DSA:3.40.50.GENE3D); PTHR23309 (PANTHER); IPR006180 (PROSITE_PATTERNS); SIGNAL_PEPTIDE_C_REGION (PHOBIUS); NON_CYTOPLASMIC_DOMAIN (PHOBIUS); SIGNAL_PEPTIDE_H_REGION (PHOBIUS); SIGNAL_PEPTIDE_N_REGION (PHOBIUS); SIGNAL_PEPTIDE (PHOBIUS); IPR008927 (SUPERFAMILY); S…	0.993827	978	rev
	x			C80502	-	-	46	1244	ribosomal protein L23A [Manduca sexta]	3.65837e-90	0.944	5	C:ribosome; F:nucleotide binding; F:structural constituent of ribosome; P:translation; P:ribosome biogenesis	-	PR01217 (PRINTS); IPR013025 (PFAM); IPR012677 (G3DSA:3.30.70.GENE3D); IPR019985 (TIGRFAM); PTHR11620 (PANTHER); IPR001014 (PROSITE_PATTERNS); IPR013025 (HAMAP); IPR012678 (SUPERFAMILY)	0.436923	921	fwd
	x			C80590	-	-	7	1256	PREDICTED: deoxynucleotidyltransferase terminal-interacting protein 2-like [Bombyx mori]	6.36731e-117	0.7185	2	F:transferase activity; P:metabolic process	-	IPR014810 (PFAM); PTHR21686:SF12 (PANTHER); PTHR21686 (PANTHER)	0.916955	879	rev
	x			C80670	-	-	9	1268	PREDICTED: ATP-dependent RNA helicase p62-like [Bombyx mori]	2.98287e-101	0.7275	14	C:nucleoplasm; C:membrane; F:transcription coactivator activity; F:ATP binding; F:ATP-dependent helicase activity; F:estrogen receptor binding; F:poly(A) RNA binding; P:post-embryonic development; P:positive regulation of intracellular estrogen receptor signaling pathway; P:positive regulation of transcription from RNA polymerase II promoter; P:cardiovascular system development; P:regulation of s…	EC:3.6.1; EC:3.6.1.3; EC:3.6.1.15	no IPS match	0.423002	648	fwd
	x			C80678	-	-	32	1269	putative metalloproteinase inhibitor 3 [Danaus plexippus]	3.18465e-115	0.594	5	C:extracellular region; F:metalloendopeptidase inhibitor activity; F:metallopeptidase activity; P:negative regulation of endopeptidase activity; F:protein binding	-	IPR001820 (SMART); IPR027465 (G3DSA:3.90.370.GENE3D); IPR001820 (PFAM); G3DSA:2.40.50.120 (GENE3D); IPR001820 (PANTHER); PTHR11844:SF9 (PANTHER); SIGNAL_PEPTIDE (PHOBIUS); SIGNAL_PEPTIDE_N_REGION (PHOBIUS); NON_CYTOPLASMIC_DOMAIN (PHOBIUS); SIGNAL_PEPTIDE_H_REGION (PHOBIUS); SIGNAL_PEPTIDE_C_REGION (PHOBIUS); IPR001134 (PROSITE_PROFILES); PS51257 (PROSITE_PROFILES); SignalP-TM (SIGNALP_GRAM_POSIT…	1	753	rev
	x			C80730	-	-	50	1276	PREDICTED: aldose 1-epimerase-like isoform X1 [Bombyx mori]	0	0.6645	4	F:aldose 1-epimerase activity; F:carbohydrate binding; P:gluconeogenesis; P:glycolytic process	EC:5.1.3.3	IPR015443 (PIRSF); IPR008183 (PFAM); IPR014718 (G3DSA:2.70.98.GENE3D); PTHR10091:SF0 (PANTHER); PTHR10091 (PANTHER); IPR018052 (PROSITE_PATTERNS); IPR011013 (SUPERFAMILY)	1.10249	1086	rev
	x			C80950	-	-	11	1311	PREDICTED: epoxide hydrolase 4-like [Bombyx mori]	2.79926e-159	0.5995	2	F:hydrolase activity; P:metabolic process	-	no IPS match	0.398795	1056	rev
	x			C81334	-	-	42	1378	aquaporin [Bombyx mori]	1.68844e-102	0.651	3	C:integral component of membrane; F:transporter activity; P:transport	-	IPR000425 (PRINTS); IPR000425 (PFAM); IPR023271 (G3DSA:1.20.1080.GENE3D); IPR000425 (PANTHER); PTHR19139:SF93 (PANTHER); IPR022357 (PROSITE_PATTERNS); TRANSMEMBRANE (PHOBIUS); CYTOPLASMIC_DOMAIN (PHOBIUS); CYTOPLASMIC_DOMAIN (PHOBIUS); TRANSMEMBRANE (PHOBIUS); CYTOPLASMIC_DOMAIN (PHOBIUS); TRANSMEMBRANE (PHOBIUS); TRANSMEMBRANE (PHOBIUS); CYTOPLASMIC_DOMAIN (PHOBIUS); TRANSMEMBRANE (PHOBIUS); NON…	1	783	fwd
	x			C81580	-	-	46	1424	PREDICTED: inositol hexakisphosphate kinase 2-like isoform X1 [Bombyx mori]	5.34789e-07	0.915	2	F:inositol-1,4,5-trisphosphate 3-kinase activity; P:phosphorylation	EC:2.7.1.127	no IPS match	0.118547	375	fwd
	x			C81690	-	-	55	1447	transmembrane BAX inhibitor motif-containing protein 5 [Danaus plexippus]	0	0.7835	1	C:integral component of membrane	-	IPR006214 (PFAM); IPR006214 (PANTHER); PTHR23291:SF32 (PANTHER); NON_CYTOPLASMIC_DOMAIN (PHOBIUS); CYTOPLASMIC_DOMAIN (PHOBIUS); TRANSMEMBRANE (PHOBIUS); NON_CYTOPLASMIC_DOMAIN (PHOBIUS); TRANSMEMBRANE (PHOBIUS); TRANSMEMBRANE (PHOBIUS); CYTOPLASMIC_DOMAIN (PHOBIUS); NON_CYTOPLASMIC_DOMAIN (PHOBIUS); CYTOPLASMIC_DOMAIN (PHOBIUS); CYTOPLASMIC_DOMAIN (PHOBIUS); TRANSMEMBRANE (PHOBIUS); TRANSMEMBRAN…	1	1011	fwd
	x			C81814	-	-	16	1474	PREDICTED: serine/threonine-protein kinase Warts-like [Bombyx mori]	9.97248e-50	0.7685	21	C:spindle pole; C:ribosome; F:magnesium ion binding; F:structural constituent of ribosome; F:protein kinase C activity; F:ATP binding; F:protein kinase binding; P:G2/M transition of mitotic cell cycle; P:sister chromatid segregation; P:translation; P:mitotic nuclear division; P:hormone-mediated signaling pathway; P:keratinocyte differentiation; P:regulation of actin filament polymerization; P:pos…	EC:2.7.11; EC:2.7.11.13	no IPS match	0.136893	519	rev
	x			C81854	-	-	7	1486	protein penguin-like protein [Heliconius erato]	0	0.651	18	C:nuclear pore; C:cytoplasm; C:lipid particle; C:microtubule associated complex; C:actin cytoskeleton; F:RNA binding; F:protein transmembrane transporter activity; P:protein import into nucleus, docking; P:NLS-bearing protein import into nucleus; P:mitotic nuclear division; P:sperm individualization; P:female germline ring canal formation; P:cytoplasmic transport, nurse cell to oocyte; P:appositi…	-	IPR001313 (SMART); IPR011989 (G3DSA:1.25.10.GENE3D); IPR012959 (PFAM); PTHR13389 (PANTHER); IPR001313 (PROSITE_PROFILES); IPR001313 (PROSITE_PROFILES); IPR001313 (PROSITE_PROFILES); IPR001313 (PROSITE_PROFILES); IPR001313 (PROSITE_PROFILES); IPR001313 (PROSITE_PROFILES); IPR016024 (SUPERFAMILY)	0.79582	1485	fwd
	x			C81946	-	-	8	1507	PREDICTED: something about silencing protein 10-like [Bombyx mori]	0	0.6215	2	C:nucleus; P:neurogenesis	-	Coil (COILS); Coil (COILS); IPR018972 (PFAM); IPR007146 (PFAM); PTHR13237 (PANTHER); PTHR13237:SF8 (PANTHER)	0.974737	1407	fwd
	x			C82020	-	-	30	1528	PREDICTED: protein farnesyltransferase/geranylgeranyltransferase type-1 subunit alpha [Bombyx mori]	0	0.717	6	C:protein farnesyltransferase complex; F:protein farnesyltransferase activity; P:protein prenylation; P:positive regulation of Ras protein signal transduction; P:positive regulation of ERK1 and ERK2 cascade; P:protein prenylation	EC:2.5.1; EC:2.5.1.58	G3DSA:1.25.40.120 (GENE3D); IPR002088 (PFAM); PTHR11129:SF1 (PANTHER); PTHR11129 (PANTHER); IPR002088 (PROSITE_PROFILES); IPR002088 (PROSITE_PROFILES); IPR002088 (PROSITE_PROFILES); IPR002088 (PROSITE_PROFILES); IPR002088 (PROSITE_PROFILES); IPR002088 (PROSITE_PROFILES); SSF48439 (SUPERFAMILY)	1.14414	1023	rev
	x			C82044	-	-	15	1535	hypothetical protein KGM_00179 [Danaus plexippus]	0	0.739	2	C:integral component of membrane; P:transport	-	no IPS match	1	1239	fwd
	x			C82080	-	-	18	1543	PREDICTED: uncharacterized protein LOC101740595 [Bombyx mori]	0	0.674	3	F:nucleic acid binding; F:zinc ion binding; P:DNA integration	-	IPR012337 (G3DSA:3.30.420.GENE3D); IPR001584 (PFAM); PTHR22955:SF3 (PANTHER); PTHR22955 (PANTHER); IPR001584 (PROSITE_PROFILES); IPR012337 (SUPERFAMILY)	0.281755	1485	fwd
	x			C82382	-	-	10	1629	putative nuclear export factor CRM1 [Danaus plexippus]	0	0.885	21	C:kinetochore; C:annulate lamellae; C:nucleolus; C:cytoplasm; C:Cajal body; C:ribonucleoprotein complex; C:nuclear membrane; F:RNA binding; F:nucleocytoplasmic transporter activity; F:Ran GTPase binding; F:protein transporter activity; F:protein domain specific binding; P:ribosomal large subunit export from nucleus; P:ribosomal small subunit export from nucleus; P:negative regulation of transcrip…	-	IPR014877 (SMART); IPR014877 (PFAM); IPR011989 (G3DSA:1.25.10.GENE3D); PTHR11223 (PANTHER); PTHR11223:SF2 (PANTHER); IPR016024 (SUPERFAMILY)	0.458491	1458	fwd
	x			C82460	-	-	64	1657	troponin C [Bombyx mori]	2.1599e-89	0.9415	3	F:calcium ion binding; F:2-alkenal reductase [NAD(P)] activity; P:oxidation-reduction process	EC:1.3.1.74	IPR002048 (SMART); IPR011992 (G3DSA:1.10.238.GENE3D); IPR011992 (PFAM); PTHR10891 (PANTHER); PTHR10891:SF539 (PANTHER); IPR018247 (PROSITE_PATTERNS); IPR018247 (PROSITE_PATTERNS); IPR002048 (PROSITE_PROFILES); IPR002048 (PROSITE_PROFILES); IPR002048 (PROSITE_PROFILES); IPR002048 (PROSITE_PROFILES); SSF47473 (SUPERFAMILY)	1.025	495	fwd
	x			C82568	-	-	41	1700	amino acid transporter [Papilio xuthus]	0	0.668	3	C:integral component of membrane; F:amino acid transmembrane transporter activity; P:amino acid transmembrane transport	-	IPR013057 (PFAM); PTHR22950 (PANTHER); PTHR22950:SF147 (PANTHER); TRANSMEMBRANE (PHOBIUS); CYTOPLASMIC_DOMAIN (PHOBIUS); TRANSMEMBRANE (PHOBIUS); TRANSMEMBRANE (PHOBIUS); CYTOPLASMIC_DOMAIN (PHOBIUS); TRANSMEMBRANE (PHOBIUS); TRANSMEMBRANE (PHOBIUS); NON_CYTOPLASMIC_DOMAIN (PHOBIUS); NON_CYTOPLASMIC_DOMAIN (PHOBIUS); NON_CYTOPLASMIC_DOMAIN (PHOBIUS); NON_CYTOPLASMIC_DOMAIN (PHOBIUS); NON_CYTOPLAS…	1	1419	rev
	x			C82572	-	-	12	1700	PREDICTED: probable RNA-binding protein 19-like [Bombyx mori]	0	0.713	3	F:nucleotide binding; F:mRNA binding; F:helicase activity	EC:3.6.1; EC:3.6.1.15	IPR000504 (SMART); IPR012677 (G3DSA:3.30.70.GENE3D); IPR000504 (PFAM); IPR012677 (G3DSA:3.30.70.GENE3D); IPR012677 (G3DSA:3.30.70.GENE3D); PTHR24012:SF312 (PANTHER); PTHR24012 (PANTHER); IPR000504 (PROSITE_PROFILES); IPR000504 (PROSITE_PROFILES); IPR000504 (PROSITE_PROFILES); IPR000504 (PROSITE_PROFILES); SSF54928 (SUPERFAMILY); SSF54928 (SUPERFAMILY)	0.616318	1698	fwd
	x			C82722	-	-	12	1753	PREDICTED: organic cation transporter protein-like [Bombyx mori]	0	0.7265	3	C:integral component of membrane; F:transmembrane transporter activity; P:transmembrane transport	-	G3DSA:1.20.1250.20 (GENE3D); IPR005828 (PFAM); PTHR24064:SF213 (PANTHER); PTHR24064 (PANTHER); TRANSMEMBRANE (PHOBIUS); CYTOPLASMIC_DOMAIN (PHOBIUS); TRANSMEMBRANE (PHOBIUS); CYTOPLASMIC_DOMAIN (PHOBIUS); TRANSMEMBRANE (PHOBIUS); NON_CYTOPLASMIC_DOMAIN (PHOBIUS); TRANSMEMBRANE (PHOBIUS); NON_CYTOPLASMIC_DOMAIN (PHOBIUS); TRANSMEMBRANE (PHOBIUS); TRANSMEMBRANE (PHOBIUS); NON_CYTOPLASMIC_DOMAIN (PH…	0.421453	1521	fwd
	x			C83374	-	-	24	2139	hypothetical protein KGM_21775 [Danaus plexippus]	0	0.7685	8	C:condensin complex; C:integral component of membrane; C:mitochondrial membrane; F:ATP binding; F:protoheme IX farnesyltransferase activity; P:mitotic chromosome condensation; P:respiratory chain complex IV assembly; P:heme O biosynthetic process	EC:2.5.1; EC:2.5.1.29	no IPS match	1	1305	fwd
	x			C83454	-	-	9	2218	PREDICTED: serine/threonine-protein phosphatase 2A 56 kDa regulatory subunit epsilon isoform-like isoform X1 [Bombyx mori]	2.09857e-171	0.975	12	C:protein phosphatase type 2A complex; F:protein serine/threonine phosphatase activity; F:protein phosphatase type 2A regulator activity; P:autophagy; P:chromosome segregation; P:signal transduction; P:determination of adult lifespan; P:regulation of catalytic activity; P:spindle assembly; P:regulation of cell cycle; P:protein dephosphorylation; F:binding	EC:3.1.3.16; EC:3.1; EC:3.1.3.41	IPR002554 (PIRSF); IPR002554 (PFAM); IPR002554 (PANTHER); PTHR10257:SF6 (PANTHER); IPR016024 (SUPERFAMILY)	0.627706	903	fwd
	x			C83468	-	-	7	2257	chitin deacetylase 4 [Danaus plexippus]	0	0.865	5	C:extracellular region; F:chitin binding; F:hydrolase activity, acting on carbon-nitrogen (but not peptide) bonds; P:carbohydrate metabolic process; P:chitin metabolic process	-	IPR002557 (SMART); IPR002557 (PFAM); IPR002557 (G3DSA:2.170.140.GENE3D); IPR002509 (G3DSA:3.20.20.GENE3D); PTHR11177:SF104 (PANTHER); PTHR11177 (PANTHER); IPR002557 (PROSITE_PROFILES); IPR002557 (SUPERFAMILY); IPR011330 (SUPERFAMILY)	0.905051	1344	rev
	x			C83488	-	-	37	2288	putative eukaryotic translation initiation factor 4 gamma, 2 [Danaus plexippus]	1.3871e-34	0.856	13	C:cytosol; C:integral component of membrane; C:eukaryotic translation initiation factor 4F complex; F:translation initiation factor activity; F:protein binding; F:poly(A) RNA binding; P:regulation of translational initiation; P:cell cycle arrest; P:mesoderm development; P:cell death; P:cytokine-mediated signaling pathway; P:protein insertion into membrane; C:ribosome	-	no IPS match	0.0810502	348	fwd
	x			C83582	-	-	6	2404	PREDICTED: ftsJ methyltransferase domain-containing protein 1 homolog isoform X1 [Bombyx mori]	0	0.594	4	F:methyltransferase activity; F:oxidoreductase activity; P:methylation; P:oxidation-reduction process	-	Coil (COILS); IPR002877 (PFAM); IPR029063 (G3DSA:3.40.50.GENE3D); PTHR16121:SF1 (PANTHER); PTHR16121 (PANTHER); IPR025807 (PROSITE_PROFILES); IPR029063 (SUPERFAMILY)	0.949785	1986	rev
	x			C83606	-	-	74	2445	90-kDa heat shock protein [Bombyx mori]	0	0.9405	5	C:cytoplasm; F:ATP binding; F:unfolded protein binding; P:protein folding; P:response to stress	-	no IPS match	1.00279	2157	rev
	x			C83684	-	-	14	2587	hypothetical protein KGM_03313 [Danaus plexippus]	7.49028e-129	0.895	5	F:translation initiation factor activity; F:GTPase activity; F:GTP binding; C:ribosome; P:regulation of translational initiation	EC:3.6.1; EC:3.6.1.15	Coil (COILS); Coil (COILS); Coil (COILS); Coil (COILS); IPR000795 (PRINTS); IPR005225 (TIGRFAM); IPR027417 (G3DSA:3.40.50.GENE3D); IPR000795 (PFAM); PTHR23115:SF99 (PANTHER); PTHR23115 (PANTHER); IPR027417 (SUPERFAMILY)	0.362	2310	rev
	x			C83718	-	-	29	2673	PREDICTED: zinc transporter ZIP1-like [Bombyx mori]	4.26609e-82	0.6375	4	C:apical plasma membrane; F:metal ion transmembrane transporter activity; P:metal ion transport; P:transmembrane transport	-	IPR003689 (PFAM); PTHR11040:SF33 (PANTHER); PTHR11040 (PANTHER); NON_CYTOPLASMIC_DOMAIN (PHOBIUS); NON_CYTOPLASMIC_DOMAIN (PHOBIUS); TRANSMEMBRANE (PHOBIUS); CYTOPLASMIC_DOMAIN (PHOBIUS); TRANSMEMBRANE (PHOBIUS); NON_CYTOPLASMIC_DOMAIN (PHOBIUS); TRANSMEMBRANE (PHOBIUS); NON_CYTOPLASMIC_DOMAIN (PHOBIUS); CYTOPLASMIC_DOMAIN (PHOBIUS); CYTOPLASMIC_DOMAIN (PHOBIUS); TRANSMEMBRANE (PHOBIUS); TRANSMEM…	0.888889	867	fwd
	x			C83724	-	-	18	2688	poly(p)/ATP NAD kinase [Papilio polytes]	0	0.9275	6	F:NAD+ kinase activity; P:NADP biosynthetic process; P:phosphorylation; P:NAD metabolic process; P:nicotinamide metabolic process; P:nicotinate nucleotide metabolic process	EC:2.7.1.23	no IPS match	0.80163	882	rev
	x			C83740	-	-	10	2726	PREDICTED: uncharacterized protein LOC101743552 [Bombyx mori]	8.57713e-171	0.59	7	C:nucleus; F:DNA binding; F:chromatin binding; F:helicase activity; F:ATP binding; P:metabolic process; C:chromatin	EC:3.6.1; EC:3.6.1.15	no IPS match	0.142094	1599	fwd
	x			C83838	-	-	37	3743	PREDICTED: alpha-actinin, sarcomeric-like isoform X1 [Bombyx mori]	0	0.9325	10	C:focal adhesion; C:Z disc; F:calcium ion binding; F:actin filament binding; P:cytoskeletal anchoring at plasma membrane; P:flight behavior; P:actin cytoskeleton reorganization; P:sarcomere organization; P:actin filament bundle assembly; P:actin crosslink formation	-	Coil (COILS); Coil (COILS); IPR001715 (SMART); IPR018159 (SMART); IPR002048 (SMART); IPR001715 (PFAM); IPR014837 (PFAM); IPR011992 (G3DSA:1.10.238.GENE3D); IPR011992 (G3DSA:1.10.238.GENE3D); G3DSA:1.20.58.60 (GENE3D); G3DSA:1.20.58.60 (GENE3D); IPR002017 (PFAM); IPR001715 (G3DSA:1.10.418.GENE3D); IPR001715 (G3DSA:1.10.418.GENE3D); IPR011992 (PFAM); IPR026921 (PTHR11915:PANTHER); PTHR11915 (PANTHE…	1	2769	rev
	x			C83840	-	-	7	3767	hypothetical protein KGM_00389 [Danaus plexippus]	1.64712e-96	0.7245	3	C:precatalytic spliceosome; C:catalytic step 2 spliceosome; P:mRNA splicing, via spliceosome	-	IPR013170 (PFAM)	0.452247	3276	rev
	x			C83854	-	-	23	4222	putative protein gar2 [Danaus plexippus]	1.12476e-152	0.837	2	F:nucleotide binding; F:nucleic acid binding	-	Coil (COILS); Coil (COILS); Coil (COILS); Coil (COILS); Coil (COILS); Coil (COILS); Coil (COILS); Coil (COILS)	0.56046	4221	rev
	x			s1057	876	0	94	855	PREDICTED: RNA-binding protein pno1-like [Bombyx mori]	1.1439e-139	0.7995	3	C:nucleolus; F:mRNA binding; P:neurogenesis	-	IPR004087 (SMART); IPR004088 (PFAM); IPR004088 (G3DSA:3.30.1370.GENE3D); PTHR12826 (PANTHER); IPR004088 (SUPERFAMILY)	0.995968	786	fwd
	x			s1084	900	0	33	2249	PREDICTED: la protein homolog isoform X1 [Bombyx mori]	2.8066e-128	0.6345	7	C:nucleus; C:cytoplasm; C:ribonucleoprotein complex; F:nucleotide binding; F:DNA binding; F:RNA binding; P:RNA processing	-	SIGNAL_PEPTIDE (PHOBIUS); NON_CYTOPLASMIC_DOMAIN (PHOBIUS); SIGNAL_PEPTIDE_H_REGION (PHOBIUS); SIGNAL_PEPTIDE_C_REGION (PHOBIUS); SIGNAL_PEPTIDE_N_REGION (PHOBIUS); PS51257 (PROSITE_PROFILES); SignalP-TM (SIGNALP_GRAM_POSITIVE); TMhelix (TMHMM)	1.01592	1224	fwd
	x			s1321	1130	1	8	2561	PREDICTED: isoleucine--tRNA ligase, cytoplasmic-like [Bombyx mori]	0	0.6795	14	C:nucleoplasm; C:cytosol; C:membrane; C:extracellular exosome; F:aminoacyl-tRNA editing activity; F:isoleucine-tRNA ligase activity; F:protein binding; F:ATP binding; P:osteoblast differentiation; P:isoleucyl-tRNA aminoacylation; P:regulation of translational fidelity; P:isoleucine biosynthetic process; P:leucine biosynthetic process; P:valine biosynthetic process	EC:6.1.1.5; EC:6.1.1; EC:3.1.1.1	NON_CYTOPLASMIC_DOMAIN (PHOBIUS); TRANSMEMBRANE (PHOBIUS); SIGNAL_PEPTIDE (PHOBIUS); SIGNAL_PEPTIDE_H_REGION (PHOBIUS); CYTOPLASMIC_DOMAIN (PHOBIUS); SIGNAL_PEPTIDE_C_REGION (PHOBIUS); SIGNAL_PEPTIDE_N_REGION (PHOBIUS); TMhelix (TMHMM)	0.453421	1656	fwd
	x			s1420	1240	0	13	1821	uncharacterized protein LOC100862770 [Bombyx mori]	0	0.671	2	F:nucleic acid binding; F:zinc ion binding	-	Coil (COILS); IPR015880 (SMART); IPR003604 (SMART); PF12756 (PFAM); PF12874 (PFAM); PTHR13182 (PANTHER); PTHR13182:SF8 (PANTHER); IPR007087 (PROSITE_PATTERNS); IPR007087 (PROSITE_PATTERNS); SSF57667 (SUPERFAMILY); SSF57667 (SUPERFAMILY)	1	1221	rev
	x			s1579	1401	0	22	3806	PREDICTED: uncharacterized protein LOC101741379 [Bombyx mori]	0	0.5675	2	F:nucleic acid binding; F:zinc ion binding	-	Coil (COILS); IPR001878 (SMART); IPR001878 (G3DSA:4.10.60.GENE3D); PTHR23002:SF11 (PANTHER); PTHR23002 (PANTHER); IPR001878 (PROSITE_PROFILES); IPR001878 (PROSITE_PROFILES); IPR001878 (SUPERFAMILY)	1.00442	3474	rev
	x			s1580	1401	1	42	450	hypothetical protein KGM_00989 [Danaus plexippus]	1.68361e-11	0.6933	2	F:nucleic acid binding; F:zinc ion binding	-	no IPS match	0.0716814	252	rev
	x			s1596	1419	2	27	2362	PREDICTED: calcium-binding protein E63-1-like isoform X1 [Bombyx mori]	2.26803e-112	0.8095	5	C:nucleus; C:cytoplasm; C:plasma membrane; F:calcium ion binding; P:salivary gland cell autophagic cell death	-	IPR002048 (SMART); IPR011992 (G3DSA:1.10.238.GENE3D); IPR011992 (PFAM); PTHR23050:SF148 (PANTHER); PTHR23050 (PANTHER); IPR018247 (PROSITE_PATTERNS); IPR018247 (PROSITE_PATTERNS); IPR018247 (PROSITE_PATTERNS); IPR002048 (PROSITE_PROFILES); IPR002048 (PROSITE_PROFILES); IPR002048 (PROSITE_PROFILES); IPR002048 (PROSITE_PROFILES); SSF47473 (SUPERFAMILY)	1.10106	768	fwd
	x			s2036	1879	3	77	1902	beta-tubulin [Bombyx mori]	0	0.995	9	C:cytoplasm; C:microtubule; F:GTPase activity; F:structural constituent of cytoskeleton; F:GTP binding; P:muscle attachment; P:protein polymerization; P:centrosome duplication; P:obsolete GTP catabolic process	EC:3.6.1; EC:3.6.1.15	Coil (COILS); IPR000217 (PRINTS); IPR002453 (PRINTS); IPR003008 (SMART); IPR018316 (SMART); IPR018316 (PFAM); IPR003008 (G3DSA:3.40.50.GENE3D); IPR023123 (G3DSA:1.10.287.GENE3D); IPR003008 (PFAM); IPR018316 (G3DSA:3.30.1330.GENE3D); IPR000217 (PANTHER); PTHR11588:SF54 (PANTHER); IPR017975 (PROSITE_PATTERNS); IPR013838 (PROSITE_PATTERNS); IPR008280 (SUPERFAMILY); IPR003008 (SUPERFAMILY)	0.955257	1368	fwd
	x			s2131	1973	0	54	727	myofilin isoform A [Bombyx mori]	1.11535e-86	0.6855	4	C:A band; P:chaeta development; P:skeletal muscle myosin thick filament assembly; P:wing disc development	-	no IPS match	0.446483	438	rev
	x			s2150	2003	0	65	993	PREDICTED: coenzyme Q-binding protein COQ10 homolog A, mitochondrial-like isoform X2 [Bombyx mori]	6.81886e-125	0.79	1	C:mitochondrial inner membrane	-	IPR005031 (PFAM); IPR023393 (G3DSA:3.30.530.GENE3D); PTHR12901 (PANTHER); SSF55961 (SUPERFAMILY)	1	681	fwd
	x			s2215	2082	1	11	373	PREDICTED: proton-coupled amino acid transporter 4-like [Bombyx mori]	8.43051e-60	0.745	1	C:integral component of membrane	-	IPR013057 (PFAM); PTHR22950 (PANTHER); PTHR22950:SF147 (PANTHER); NON_CYTOPLASMIC_DOMAIN (PHOBIUS); TRANSMEMBRANE (PHOBIUS); CYTOPLASMIC_DOMAIN (PHOBIUS); TRANSMEMBRANE (PHOBIUS); CYTOPLASMIC_DOMAIN (PHOBIUS); TMhelix (TMHMM); TMhelix (TMHMM)	0.276404	369	rev
	x			s2229	2097	1	29	1188	PREDICTED: protein NDUFAF4 homolog [Bombyx mori]	2.2039e-14	0.728	1	P:mitochondrial respiratory chain complex I assembly	-	SIGNAL_PEPTIDE_C_REGION (PHOBIUS); SIGNAL_PEPTIDE_N_REGION (PHOBIUS); SIGNAL_PEPTIDE_H_REGION (PHOBIUS); NON_CYTOPLASMIC_DOMAIN (PHOBIUS); SIGNAL_PEPTIDE (PHOBIUS); PS51257 (PROSITE_PROFILES); SignalP-noTM (SIGNALP_EUK)	0.209302	252	rev
	x			s2260	2137	1	57	689	small heat shock protein [Spodoptera litura]	3.96529e-76	0.8135	3	C:ribosome; F:structural constituent of eye lens; P:sensory organ development	-	IPR001436 (PRINTS); IPR002068 (PFAM); PTHR11527 (PANTHER); PTHR11527:SF109 (PANTHER)	0.597884	645	rev
	x			s2487	2525	1	68	1149	PREDICTED: aldose reductase-like isoform X2 [Bombyx mori]	0	0.838	2	F:oxidoreductase activity; P:oxidation-reduction process	-	IPR020471 (PRINTS); IPR020471 (PIRSF); IPR023210 (G3DSA:3.20.20.GENE3D); IPR023210 (PFAM); IPR001395 (PANTHER); PTHR11732:SF202 (PANTHER); IPR018170 (PROSITE_PATTERNS); IPR018170 (PROSITE_PATTERNS); IPR018170 (PROSITE_PATTERNS); IPR023210 (SUPERFAMILY)	1	966	fwd
	x			s2500	2547	1	13	2737	vacuolar protein sorting 4 [Bombyx mori]	0	0.906	11	C:endosome; F:ATP binding; F:microtubule-severing ATPase activity; P:autophagosome fusion; P:intracellular protein transport; P:phagocytosis; P:actin cytoskeleton organization; P:ubiquitin-dependent protein catabolic process via the multivesicular body sorting pathway; P:negative regulation of growth of symbiont in host; P:establishment or maintenance of epithelial cell apical/basal polarity; P:n…	EC:3.6.1; EC:3.6.1.3; EC:3.6.1.15; EC:3.6.4.3	IPR003593 (SMART); IPR007330 (SMART); IPR015415 (PFAM); G3DSA:1.10.8.60 (GENE3D); IPR007330 (G3DSA:1.20.58.GENE3D); IPR027417 (G3DSA:3.40.50.GENE3D); IPR007330 (PFAM); IPR003959 (PFAM); PTHR23074 (PANTHER); PTHR23074:SF72 (PANTHER); IPR003960 (PROSITE_PATTERNS); IPR027417 (SUPERFAMILY); IPR007330 (SUPERFAMILY)	1	1326	fwd
	x			s2673	2804	1	29	2419	hypothetical protein KGM_12267 [Danaus plexippus]	0	0.6271	6	F:nucleotide binding; F:anion binding; F:glutamate synthase activity, NAD(P)H as acceptor; F:coenzyme binding; P:electron transport; P:glutamate biosynthetic process	EC:1.4; EC:1.4.1	no IPS match	1	1707	fwd
	x			s2743	2906	0	51	3405	polyA-binding protein [Papilio polytes]	0	0.8815	4	F:nucleotide binding; F:RNA binding; F:oxidoreductase activity; P:oxidation-reduction process	-	Coil (COILS); IPR003954 (SMART); IPR000504 (SMART); IPR002004 (SMART); IPR002004 (G3DSA:1.10.1900.GENE3D); IPR012677 (G3DSA:3.30.70.GENE3D); IPR006515 (TIGRFAM); IPR012677 (G3DSA:3.30.70.GENE3D); IPR012677 (G3DSA:3.30.70.GENE3D); IPR000504 (PFAM); IPR002004 (PFAM); PTHR24011:SF265 (PANTHER); PTHR24011 (PANTHER); IPR000504 (PROSITE_PROFILES); IPR002004 (PROSITE_PROFILES); IPR000504 (PROSITE_PROFIL…	0.977162	1863	rev
	x			s2763	2935	1	28	2596	troponin I transcript variant B [Bombyx mandarina]	4.85606e-60	0.9505	1	C:troponin complex	-	Coil (COILS); Coil (COILS); Coil (COILS); IPR001978 (PFAM); G3DSA:1.20.5.350 (GENE3D); PTHR13738 (PANTHER); SSF90250 (SUPERFAMILY)	0.795	639	fwd
	x			s2829	3016	3	19	2685	putative CRAL/TRIO domain-containing protein [Danaus plexippus]	2.86111e-173	0.726	3	C:intracellular; F:transporter activity; P:transport	-	IPR001071 (PRINTS); IPR011074 (SMART); IPR001251 (SMART); IPR001251 (G3DSA:3.40.525.GENE3D); IPR011074 (PFAM); IPR001251 (PFAM); PTHR10174 (PANTHER); PTHR10174:SF110 (PANTHER); IPR001251 (PROSITE_PROFILES); IPR011074 (SUPERFAMILY); IPR001251 (SUPERFAMILY)	1	993	rev
	x			s2839	3048	0	26	1270	diapause associated protein 1 [Antheraea pernyi]	2.43614e-90	0.6785	11	C:extracellular space; C:nucleus; C:mitochondrion; C:cytosol; C:plasma membrane; F:superoxide dismutase activity; F:copper ion binding; F:zinc ion binding; P:UV protection; P:removal of superoxide radicals; P:oxidation-reduction process	EC:1.15.1.1	IPR001424 (PRINTS); IPR001424 (G3DSA:2.60.40.GENE3D); IPR001424 (PFAM); PTHR10003 (PANTHER); IPR018152 (PROSITE_PATTERNS); IPR018152 (PROSITE_PATTERNS); SIGNAL_PEPTIDE_C_REGION (PHOBIUS); CYTOPLASMIC_DOMAIN (PHOBIUS); SIGNAL_PEPTIDE (PHOBIUS); SIGNAL_PEPTIDE_H_REGION (PHOBIUS); SIGNAL_PEPTIDE_N_REGION (PHOBIUS); TRANSMEMBRANE (PHOBIUS); NON_CYTOPLASMIC_DOMAIN (PHOBIUS); IPR001424 (SUPERFAMILY)	1.00503	648	fwd
	x			s2930	3159	0	90	1023	proteasome beta5 subunit [Papilio xuthus]	2.02766e-176	0.873	5	C:nucleus; C:cytoplasm; C:proteasome core complex; F:threonine-type endopeptidase activity; P:proteolysis involved in cellular protein catabolic process	EC:3.4.25	no IPS match	0.989399	849	fwd
	x			s3196	3590	1	13	1272	short-chain dehydrogenase, partial [Papilio polytes]	3.43355e-73	0.6925	2	F:oxidoreductase activity; P:oxidation-reduction process	-	SIGNAL_PEPTIDE_N_REGION (PHOBIUS); SIGNAL_PEPTIDE_C_REGION (PHOBIUS); SIGNAL_PEPTIDE (PHOBIUS); SIGNAL_PEPTIDE_H_REGION (PHOBIUS); NON_CYTOPLASMIC_DOMAIN (PHOBIUS)	0.991968	855	fwd
	x			s3353	3820	2	18	1957	PREDICTED: angiotensin-converting enzyme-like isoform X1 [Bombyx mori]	0	0.776	6	C:membrane; F:carboxypeptidase activity; F:metallopeptidase activity; F:peptidyl-dipeptidase activity; F:metal ion binding; P:proteolysis	EC:3.4.15	IPR001548 (PRINTS); IPR001548 (PFAM); IPR001548 (PANTHER); SIGNAL_PEPTIDE_C_REGION (PHOBIUS); NON_CYTOPLASMIC_DOMAIN (PHOBIUS); SIGNAL_PEPTIDE_H_REGION (PHOBIUS); SIGNAL_PEPTIDE_N_REGION (PHOBIUS); SIGNAL_PEPTIDE (PHOBIUS); SignalP-TM (SIGNALP_GRAM_POSITIVE); SSF55486 (SUPERFAMILY)	1	1953	rev
	x			s3563	4122	0	12	1175	ubiquitin-conjugating enzyme E2 C [Danaus plexippus]	1.65692e-119	0.8255	9	C:ubiquitin ligase complex; C:nucleus; C:spindle pole centrosome; F:acid-amino acid ligase activity; F:ubiquitin conjugating enzyme activity; P:exit from mitosis; P:anaphase-promoting complex-dependent proteasomal ubiquitin-dependent protein catabolic process; P:positive regulation of mitotic metaphase/anaphase transition; P:positive regulation of cyclin catabolic process	-	SM00212 (SMART); IPR016135 (G3DSA:3.10.110.GENE3D); IPR000608 (PFAM); PTHR24067 (PANTHER); PTHR24067:SF44 (PANTHER); IPR023313 (PROSITE_PATTERNS); IPR000608 (PROSITE_PROFILES); IPR016135 (SUPERFAMILY)	1.00568	546	fwd
	x			s3763	4438	1	42	4836	muscle myosin heavy chain [Papilio xuthus]	0	0.9325	6	C:myosin complex; F:motor activity; F:actin binding; F:ATP binding; F:2-alkenal reductase [NAD(P)] activity; P:oxidation-reduction process	EC:1.3.1.74; EC:3.6.1; EC:3.6.1.15	SignalP-TM (SIGNALP_GRAM_POSITIVE)	0.821556	4518	rev
	x			s3806	4504	0	6	1580	abc transporter [Danaus plexippus]	0	0.6265	5	C:membrane; F:ATP binding; F:ATPase activity; P:single-organism transport; P:organic substance transport	EC:3.6.1; EC:3.6.1.3; EC:3.6.1.15	no IPS match	0.760797	1260	fwd
	x			s3827	4544	0	136	743	PREDICTED: myophilin-like [Bombyx mori]	1.86966e-115	0.9245	3	F:actin binding; F:calmodulin binding; P:actomyosin structure organization	-	IPR003096 (PRINTS); IPR001997 (PRINTS); IPR001715 (SMART); IPR001715 (PFAM); IPR001715 (G3DSA:1.10.418.GENE3D); IPR000557 (PFAM); PTHR18959 (PANTHER); PTHR18959:SF51 (PANTHER); IPR001715 (PROSITE_PROFILES); IPR000557 (PROSITE_PROFILES); IPR001715 (SUPERFAMILY)	1.01775	531	fwd
	x			s3900	4667	0	55	1116	fibrillarin, partial [Papilio xuthus]	1.90104e-164	0.967	10	C:dense fibrillar component; C:small nucleolar ribonucleoprotein complex; C:Cajal body; C:small nuclear ribonucleoprotein complex; F:RNA binding; F:methyltransferase activity; P:rRNA processing; P:tRNA processing; P:methylation; P:centrosome organization	-	CYTOPLASMIC_DOMAIN (PHOBIUS); NON_CYTOPLASMIC_DOMAIN (PHOBIUS); TRANSMEMBRANE (PHOBIUS); TMhelix (TMHMM)	0.755627	771	fwd
	x			s3929	4719	0	8	522	lysozyme-like protein 1 [Danaus plexippus]	2.18597e-44	0.68	5	F:lysozyme activity; P:cell wall macromolecule catabolic process; P:antimicrobial humoral response; P:salivary gland cell autophagic cell death; P:carbohydrate metabolic process	EC:3.2.1.17	IPR001916 (PRINTS); IPR001916 (SMART); IPR001916 (PFAM); G3DSA:1.10.530.10 (GENE3D); PTHR11407:SF24 (PANTHER); PTHR11407 (PANTHER); IPR019799 (PROSITE_PATTERNS); NON_CYTOPLASMIC_DOMAIN (PHOBIUS); SIGNAL_PEPTIDE_H_REGION (PHOBIUS); SIGNAL_PEPTIDE_C_REGION (PHOBIUS); SIGNAL_PEPTIDE_N_REGION (PHOBIUS); SIGNAL_PEPTIDE (PHOBIUS); IPR001916 (PROSITE_PROFILES); SignalP-noTM (SIGNALP_EUK); IPR023346 (SUP…	1.09211	519	fwd
	x			s3959	4785	1	21	1907	PREDICTED: DNA ligase 1-like [Bombyx mori]	3.9687e-54	0.7885	5	F:actin binding; F:zinc ion binding; F:N-acetylmuramoyl-L-alanine amidase activity; P:peptidoglycan catabolic process; P:peptidoglycan biosynthetic process	EC:3.5.1.28	Coil (COILS); Coil (COILS); Coil (COILS); SSF57997 (SUPERFAMILY)	0.319588	678	fwd
	x			s4131	5058	0	29	1360	PREDICTED: guanine nucleotide-binding protein subunit beta-like protein 1-like [Bombyx mori]	0	0.6215	2	F:kinase activity; P:phosphorylation	-	SIGNAL_PEPTIDE_C_REGION (PHOBIUS); TRANSMEMBRANE (PHOBIUS); CYTOPLASMIC_DOMAIN (PHOBIUS); SIGNAL_PEPTIDE_N_REGION (PHOBIUS); SIGNAL_PEPTIDE_H_REGION (PHOBIUS); NON_CYTOPLASMIC_DOMAIN (PHOBIUS); SIGNAL_PEPTIDE (PHOBIUS)	1	975	rev
	x			s4179	5156	1	25	2818	1433Z_BOMMORecName: Full=14-3-3 protein zeta	1.69513e-171	0.9765	2	C:cytoplasm; F:protein domain specific binding	-	Coil (COILS); IPR000308 (PRINTS); IPR000308 (PIRSF); IPR023410 (SMART); IPR023410 (PFAM); G3DSA:1.20.190.20 (GENE3D); IPR000308 (PANTHER); IPR023409 (PROSITE_PATTERNS); IPR023409 (PROSITE_PATTERNS); IPR023410 (SUPERFAMILY)	1	768	rev
	x			s421	329	2	69	1149	translation elongation factor 2 isoform 2 [Bombyx mori]	2.97972e-162	0.9525	5	F:translation elongation factor activity; F:GTPase activity; F:GTP binding; C:ribosome; P:regulation of translational elongation	EC:3.6.1; EC:3.6.1.15	IPR000640 (SMART); IPR005517 (SMART); IPR000640 (PFAM); IPR014721 (G3DSA:3.30.230.GENE3D); IPR000640 (G3DSA:3.30.70.GENE3D); IPR005517 (PFAM); PTHR23115:SF103 (PANTHER); PTHR23115 (PANTHER); IPR009022 (SUPERFAMILY); IPR020568 (SUPERFAMILY)	0.37558	759	fwd
	x			s4459	5719	1	48	1062	peptidyl-prolyl cis-trans isomerase [Papilio polytes]	6.48508e-115	0.8365	3	F:peptidyl-prolyl cis-trans isomerase activity; P:protein peptidyl-prolyl isomerization; P:protein folding	EC:5.2.1.8	IPR002130 (PRINTS); IPR024936 (PIRSF); IPR029000 (G3DSA:2.40.100.GENE3D); IPR002130 (PFAM); PTHR11071:SF11 (PANTHER); PTHR11071 (PANTHER); IPR020892 (PROSITE_PATTERNS); SIGNAL_PEPTIDE_N_REGION (PHOBIUS); NON_CYTOPLASMIC_DOMAIN (PHOBIUS); SIGNAL_PEPTIDE_H_REGION (PHOBIUS); SIGNAL_PEPTIDE_C_REGION (PHOBIUS); SIGNAL_PEPTIDE (PHOBIUS); IPR002130 (PROSITE_PROFILES); SignalP-noTM (SIGNALP_EUK); IPR0290…	1.08252	717	fwd
	x			s4512	5835	1	7	912	PREDICTED: exportin-5-like [Bombyx mori]	8.21728e-66	0.6165	2	F:Ran GTPase binding; P:intracellular protein transport	-	no IPS match	0.197056	780	fwd
	x			s4578	6005	1	32	4937	PREDICTED: LOW QUALITY PROTEIN: twitchin-like [Bombyx mori]	0	0.769	16	C:integral component of membrane; C:Z disc; F:myosin light chain kinase activity; F:G-protein coupled receptor activity; F:structural constituent of cytoskeleton; F:ATP binding; F:structural constituent of muscle; P:protein phosphorylation; P:G-protein coupled receptor signaling pathway; P:mesoderm development; P:imaginal disc-derived wing vein morphogenesis; P:sarcomere organization; P:muscle th…	EC:2.7.11; EC:2.7.11.18	Coil (COILS); Coil (COILS); Coil (COILS); IPR003599 (SMART); IPR003598 (SMART); IPR013783 (G3DSA:2.60.40.GENE3D); IPR013783 (G3DSA:2.60.40.GENE3D); IPR013783 (G3DSA:2.60.40.GENE3D); IPR013783 (G3DSA:2.60.40.GENE3D); IPR013098 (PFAM); PTHR19897:SF155 (PANTHER); PTHR19897 (PANTHER); IPR007110 (PROSITE_PROFILES); IPR007110 (PROSITE_PROFILES); IPR007110 (PROSITE_PROFILES); IPR007110 (PROSITE_PROFILES…	0.0791891	4722	fwd
	x			s4616	6080	0	15	1758	hypothetical protein KGM_16416 [Danaus plexippus]	0	0.665	1	P:signal transduction	-	Coil (COILS); IPR028031 (PFAM); IPR027989 (PFAM); PTHR31596:SF1 (PANTHER); IPR027986 (PANTHER); SIGNAL_PEPTIDE_C_REGION (PHOBIUS); SIGNAL_PEPTIDE_N_REGION (PHOBIUS); SIGNAL_PEPTIDE_H_REGION (PHOBIUS); SIGNAL_PEPTIDE (PHOBIUS); NON_CYTOPLASMIC_DOMAIN (PHOBIUS)	1	1443	fwd
	x			s4654	6162	0	54	3115	effete [Danaus plexippus]	3.819e-95	0.972	41	C:ubiquitin ligase complex; C:nucleoplasm; C:cytosol; C:microtubule associated complex; C:plasma membrane; C:endosome membrane; C:extracellular exosome; F:ATP binding; F:acid-amino acid ligase activity; F:ubiquitin protein ligase binding; F:ubiquitin protein ligase activity; F:ubiquitin conjugating enzyme activity; P:negative regulation of transcription from RNA polymerase II promoter; P:nematode…	-	no IPS match	1	453	rev
	x			s5015	7189	0	61	663	ribosomal protein L22 [Manduca sexta]	9.58021e-44	0.811	4	C:ribosome; F:structural constituent of ribosome; P:translation; P:ribosome biogenesis	-	IPR002671 (PFAM); IPR002671 (PANTHER)	0.929487	525	fwd
	x			s5030	7246	0	7	655	PREDICTED: uncharacterized protein LOC101747039 [Bombyx mori]	7.89121e-26	0.607	2	F:serine-type endopeptidase activity; P:proteolysis	EC:3.4.21	Coil (COILS); G3DSA:2.40.10.10 (GENE3D); IPR001254 (PFAM); IPR009003 (SUPERFAMILY)	0.5625	651	rev
	x			s5041	7284	0	44	1632	PREDICTED: N-acylneuraminate-9-phosphatase-like [Bombyx mori]	1.43861e-126	0.6995	3	F:phosphoglycolate phosphatase activity; P:dephosphorylation; P:glyoxylate metabolic process	EC:3.1.3.18; EC:3.1; EC:3.1.3.41	IPR023214 (PFAM); IPR006439 (TIGRFAM); IPR006439 (TIGRFAM); IPR023214 (G3DSA:3.40.50.GENE3D); IPR011950 (TIGRFAM); PTHR12725 (PANTHER); PTHR12725:SF4 (PANTHER); IPR023214 (SUPERFAMILY)	0.955752	762	fwd
	x			s5070	7395	0	6	571	PREDICTED: clavesin-2-like [Bombyx mori]	2.46437e-82	0.6855	3	C:intracellular; F:transporter activity; P:transport	-	IPR001251 (PFAM); IPR001251 (G3DSA:3.40.525.GENE3D); PTHR10174 (PANTHER); PTHR10174:SF35 (PANTHER); IPR001251 (PROSITE_PROFILES); IPR001251 (SUPERFAMILY)	0.612583	555	fwd
	x			s5228	8151	0	4	1010	PREDICTED: DNA repair protein RAD50-like [Bombyx mori]	0	0.689	9	C:Mre11 complex; F:nuclease activity; F:ATP binding; F:zinc ion binding; F:ATPase activity; P:instar larval development; P:double-strand break repair; P:telomere capping; P:nucleic acid phosphodiester bond hydrolysis	EC:3.6.1; EC:3.6.1.3; EC:3.1; EC:3.6.1.15	Coil (COILS); Coil (COILS); Coil (COILS); IPR027417 (G3DSA:3.40.50.GENE3D); PF13558 (PFAM); PTHR18867:SF12 (PANTHER); IPR004584 (PANTHER); IPR027417 (SUPERFAMILY)	0.589118	945	fwd
	x			s5303	8557	0	51	1771	peroxisomal biogenesis factor 3 [Bombyx mori]	0	0.634	4	C:integral component of peroxisomal membrane; P:peroxisome organization; P:fatty acid elongation; P:positive regulation of ceramide biosynthetic process	-	IPR006966 (PFAM); CYTOPLASMIC_DOMAIN (PHOBIUS); NON_CYTOPLASMIC_DOMAIN (PHOBIUS); TRANSMEMBRANE (PHOBIUS); NON_CYTOPLASMIC_DOMAIN (PHOBIUS); TRANSMEMBRANE (PHOBIUS); TMhelix (TMHMM); TMhelix (TMHMM)	1	1152	fwd
	x			s5318	8611	2	67	1332	PREDICTED: HIG1 domain family member 1A, mitochondrial-like isoform X1 [Bombyx mori]	2.30038e-39	0.694	2	C:integral component of membrane; P:behavioral response to ethanol	-	no IPS match	0.905172	354	rev
	x			s5400	8999	0	6	873	PREDICTED: cAMP-responsive element-binding protein-like 2-like [Bombyx mori]	3.54343e-46	0.8745	6	F:sequence-specific DNA binding transcription factor activity; F:sequence-specific DNA binding; F:protein dimerization activity; P:regulation of transcription, DNA-templated; C:transcription factor complex; P:regulation of transcription, DNA-templated	-	no IPS match	0.621429	414	fwd
	x			s5433	9185	0	6	1235	PREDICTED: sulfhydryl oxidase 1-like [Bombyx mori]	2.50586e-113	0.658	3	F:flavin-linked sulfhydryl oxidase activity; P:cell redox homeostasis; P:oxidation-reduction process	EC:1.8.3.2	IPR017905 (G3DSA:1.20.120.GENE3D); IPR017905 (PFAM); PTHR22897:SF8 (PANTHER); PTHR22897 (PANTHER); IPR017905 (PROSITE_PROFILES); IPR017905 (SUPERFAMILY)	0.330986	576	fwd
	x			s5483	9398	0	45	973	muscular protein 20 [Bombyx mori]	1.15207e-116	0.8755	3	F:actin binding; F:calmodulin binding; P:actomyosin structure organization	-	no IPS match	1.02632	678	rev
	x			s5485	9410	0	41	3550	PREDICTED: titin-like [Bombyx mori]	4.93704e-39	0.655	2	C:integral component of membrane; F:actin binding	-	Coil (COILS); Coil (COILS); Coil (COILS)	0.0351828	3546	fwd
	x			s549	427	1	21	2669	cAMP responsive element binding protein [Danaus plexippus]	1.8803e-114	0.734	7	C:nucleus; F:sequence-specific DNA binding transcription factor activity; F:sequence-specific DNA binding; P:regulation of transcription, DNA-templated; C:transcription factor complex; P:regulation of transcription, DNA-templated; F:protein binding	-	Coil (COILS); IPR001630 (PRINTS); IPR004827 (SMART); IPR004827 (PFAM); IPR003102 (PFAM); G3DSA:1.20.5.170 (GENE3D); PTHR22952 (PANTHER); PTHR22952:SF101 (PANTHER); IPR004827 (PROSITE_PATTERNS); IPR003102 (PROSITE_PROFILES); IPR004827 (PROSITE_PROFILES); SSF57959 (SUPERFAMILY)	1.04211	813	rev
	x			s5598	10085	0	57	1405	zinc finger protein [Danaus plexippus]	4.41774e-87	0.7915	9	C:GPI-anchor transamidase complex; F:nucleic acid binding; F:GPI-anchor transamidase activity; F:cysteine-type endopeptidase activity; F:G-protein coupled receptor activity; F:zinc ion binding; P:proteolysis; P:G-protein coupled receptor signaling pathway; P:attachment of GPI anchor to protein	EC:3.4.22; EC:3.4; EC:3	IPR001878 (SMART); IPR001878 (G3DSA:4.10.60.GENE3D); IPR001878 (G3DSA:4.10.60.GENE3D); IPR001878 (PFAM); PTHR23002 (PANTHER); IPR001878 (PROSITE_PROFILES); IPR001878 (PROSITE_PROFILES); IPR001878 (PROSITE_PROFILES); IPR001878 (PROSITE_PROFILES); IPR001878 (PROSITE_PROFILES); IPR001878 (PROSITE_PROFILES); IPR001878 (SUPERFAMILY); IPR001878 (SUPERFAMILY); IPR001878 (SUPERFAMILY); IPR001878 (SUPERFA…	1.04861	513	rev
	x			s5618	10181	1	37	1609	integral membrane protein [Papilio polytes]	1.08274e-125	0.807	1	C:membrane	-	IPR006977 (PFAM); PTHR21236:SF1 (PANTHER); PTHR21236 (PANTHER); TRANSMEMBRANE (PHOBIUS); TRANSMEMBRANE (PHOBIUS); NON_CYTOPLASMIC_DOMAIN (PHOBIUS); CYTOPLASMIC_DOMAIN (PHOBIUS); CYTOPLASMIC_DOMAIN (PHOBIUS); TRANSMEMBRANE (PHOBIUS); NON_CYTOPLASMIC_DOMAIN (PHOBIUS); TRANSMEMBRANE (PHOBIUS); CYTOPLASMIC_DOMAIN (PHOBIUS); NON_CYTOPLASMIC_DOMAIN (PHOBIUS); TRANSMEMBRANE (PHOBIUS); TMhelix (TMHMM); T…	1	696	rev
	x			s565	441	1	18	2532	kettin protein [Danaus plexippus]	0	0.656	18	C:condensed nuclear chromosome; C:striated muscle myosin thick filament; C:microtubule associated complex; C:Z disc; F:actin binding; F:myosin light chain kinase activity; F:structural constituent of muscle; P:sister chromatid cohesion; P:mitotic chromosome condensation; P:mesoderm development; P:skeletal muscle tissue development; P:myoblast fusion; P:muscle attachment; P:regulation of hemocyte …	EC:2.7.11; EC:2.7.11.18	IPR003599 (SMART); IPR003598 (SMART); IPR013783 (G3DSA:2.60.40.GENE3D); IPR013783 (G3DSA:2.60.40.GENE3D); IPR013098 (PFAM); PTHR19897 (PANTHER); IPR007110 (PROSITE_PROFILES); IPR007110 (PROSITE_PROFILES); SSF48726 (SUPERFAMILY); SSF48726 (SUPERFAMILY)	0.0601062	2529	rev
	x			s5735	10818	1	13	2478	hypothetical protein KGM_03373 [Danaus plexippus]	0	0.8305	3	F:AMP deaminase activity; P:IMP salvage; P:purine nucleobase metabolic process	EC:3.5.4.17; EC:3.5.4.6	no IPS match	0.907268	2169	rev
	x			s5757	10916	0	10	3245	PREDICTED: proteoglycan 4-like [Bombyx mori]	3.26418e-62	0.909	3	C:extracellular region; F:chitin binding; P:chitin metabolic process	-	Coil (COILS)	0.347784	2061	fwd
	x			s5802	11240	0	68	1001	eukaryotic translation initiation factor 3 subunit G [Papilio xuthus]	9.95549e-164	0.7515	8	C:eukaryotic translation initiation factor 3 complex; C:eukaryotic 43S preinitiation complex; C:eukaryotic 48S preinitiation complex; F:nucleotide binding; F:translation initiation factor activity; P:formation of translation preinitiation complex; P:regulation of translational initiation; C:ribosome	-	IPR000504 (SMART); IPR017334 (PIRSF); IPR024675 (PFAM); IPR000504 (PFAM); IPR012677 (G3DSA:3.30.70.GENE3D); IPR017334 (PANTHER); IPR000504 (PROSITE_PROFILES); IPR017334 (HAMAP); SSF54928 (SUPERFAMILY)	1	843	fwd
	x			s5839	11438	0	57	1015	PREDICTED: iron-sulfur cluster assembly enzyme ISCU, mitochondrial-like [Bombyx mori]	4.25029e-98	0.912	3	F:iron ion binding; F:iron-sulfur cluster binding; P:iron-sulfur cluster assembly	-	IPR002871 (PFAM); IPR011339 (TIGRFAM); G3DSA:3.90.1010.10 (GENE3D); PTHR10093 (PANTHER); TRANSMEMBRANE (PHOBIUS); NON_CYTOPLASMIC_DOMAIN (PHOBIUS); CYTOPLASMIC_DOMAIN (PHOBIUS); SSF82649 (SUPERFAMILY)	1.00641	540	rev
	x			s5891	11701	0	7	1276	PREDICTED: ATP-dependent RNA helicase DDX24-like [Bombyx mori]	2.74433e-76	0.8135	4	F:mRNA binding; F:ATP-dependent RNA helicase activity; F:ATP binding; P:metabolic process	EC:3.6.1; EC:3.6.1.3; EC:2.7.7; EC:3.6.1.15	Coil (COILS); Coil (COILS); IPR027417 (G3DSA:3.40.50.GENE3D); IPR011545 (PFAM); PTHR24031 (PANTHER); PTHR24031:SF91 (PANTHER); IPR014014 (PROSITE_PROFILES); IPR027417 (SUPERFAMILY)	0.389313	1242	fwd
	x			s5910	11829	0	61	3274	paramyosin [Papilio xuthus]	0	0.9225	3	C:myosin complex; F:motor activity; P:metabolic process	EC:3.6.1; EC:3.6.1.15	Coil (COILS); Coil (COILS); Coil (COILS); Coil (COILS); Coil (COILS); Coil (COILS); Coil (COILS); Coil (COILS); Coil (COILS); Coil (COILS); Coil (COILS); IPR002928 (PFAM); PTHR13140:SF164 (PANTHER); PTHR13140 (PANTHER); SSF57997 (SUPERFAMILY); SSF90257 (SUPERFAMILY); SSF90257 (SUPERFAMILY); SSF90257 (SUPERFAMILY)	1	2670	rev
	x			s5966	12127	0	11	1403	short-chain dehydrogenase, partial [Antheraea yamamai]	1.31722e-59	0.618	3	F:DNA binding; F:oxidoreductase activity; P:oxidation-reduction process	-	IPR002198 (PRINTS); IPR002347 (PRINTS); PF13561 (PFAM); IPR016040 (G3DSA:3.40.50.GENE3D); PTHR24322:SF316 (PANTHER); PTHR24322 (PANTHER); SSF51735 (SUPERFAMILY); TMhelix (TMHMM)	1.09524	765	rev
	x			s5970	12141	0	25	1097	PREDICTED: ATP-dependent (S)-NAD(P)H-hydrate dehydratase-like [Bombyx mori]	1.46148e-129	0.6365	3	F:ATP binding; F:ATP-dependent NAD(P)H-hydrate dehydratase activity; P:nicotinamide nucleotide metabolic process	EC:4.2.1.93	IPR029056 (G3DSA:3.40.1190.GENE3D); IPR000631 (PFAM); IPR000631 (TIGRFAM); PTHR12592 (PANTHER); SIGNAL_PEPTIDE_C_REGION (PHOBIUS); SIGNAL_PEPTIDE_N_REGION (PHOBIUS); NON_CYTOPLASMIC_DOMAIN (PHOBIUS); SIGNAL_PEPTIDE_H_REGION (PHOBIUS); SIGNAL_PEPTIDE (PHOBIUS); IPR000631 (PROSITE_PROFILES); IPR000631 (HAMAP); SignalP-noTM (SIGNALP_EUK); IPR029056 (SUPERFAMILY)	0.912651	996	fwd
	x			s5983	12211	1	13	2953	PREDICTED: LOW QUALITY PROTEIN: CAD protein-like [Bombyx mori]	0	0.743	21	F:aspartate carbamoyltransferase activity; F:carbamoyl-phosphate synthase (ammonia) activity; F:dihydroorotase activity; F:beta-galactosidase activity; F:ATP binding; F:amino acid binding; F:metal ion binding; P:'de novo' pyrimidine nucleobase biosynthetic process; P:glutamine catabolic process; P:carbamoyl phosphate biosynthetic process; P:alanine metabolic process; P:aspartate metabolic process…	EC:3.5.2.3; EC:2.1.3.2; EC:3.2.1.23; EC:6.3.4.16; EC:3.2.1	IPR006130 (PRINTS); IPR002082 (PRINTS); IPR006130 (G3DSA:3.40.50.GENE3D); IPR006130 (G3DSA:3.40.50.GENE3D); IPR006132 (PFAM); IPR002082 (TIGRFAM); IPR006131 (PFAM); PTHR11405 (PANTHER); PTHR11405:SF5 (PANTHER); IPR006130 (PROSITE_PATTERNS); IPR002082 (HAMAP); IPR006130 (SUPERFAMILY)	0.325328	1341	rev
	x			s600	479	2	19	2408	PREDICTED: nitric oxide synthase-interacting protein homolog [Bombyx mori]	1.12318e-164	0.83	4	C:cytoplasm; C:catalytic step 2 spliceosome; P:mRNA splicing, via spliceosome; P:negative regulation of nitric-oxide synthase activity	-	no IPS match	1	897	rev
	x			s6007	12348	0	19	1885	hypothetical protein Smp_194000 [Schistosoma mansoni]	7.34734e-147	0.6545	4	F:nucleic acid binding; F:aspartic-type endopeptidase activity; P:proteolysis; P:DNA integration	EC:3.4.23	IPR012337 (G3DSA:3.30.420.GENE3D); IPR001584 (PFAM); PTHR24559:SF165 (PANTHER); PTHR24559 (PANTHER); IPR001584 (PROSITE_PROFILES); IPR012337 (SUPERFAMILY)	0.55102	1446	fwd
	x			s6044	12532	0	26	2262	membrane protein tms1d [Papilio polytes]	0	0.768	1	C:membrane	-	no IPS match	0.952273	1329	fwd
	x			s6161	13279	0	21	1253	hypothetical protein KGM_03318 [Danaus plexippus]	0	0.8805	3	F:ubiquitin-protein transferase activity; F:ligase activity; P:protein ubiquitination	EC:6.3.2.19	no IPS match	0.435185	987	rev
	x			s6197	13567	0	14	1171	PREDICTED: microtubule-associated protein 1B-like [Bombyx mori]	8.31635e-27	0.6433	4	F:catalytic activity; F:organic cyclic compound binding; F:heterocyclic compound binding; P:nucleobase-containing compound metabolic process	-	no IPS match	0.298643	531	rev
	x			s6198	13573	0	15	3399	PREDICTED: ubiquitin carboxyl-terminal hydrolase 7-like [Bombyx mori]	0	0.7825	3	F:cysteine-type peptidase activity; F:ubiquitinyl hydrolase activity; P:ubiquitin-dependent protein catabolic process	EC:3.4	no IPS match	0.311886	1050	rev
	x			s6215	13649	0	34	1275	glutathione S-transferase unclassified 1 [Bombyx mori]	4.43695e-140	0.8025	10	C:cytoplasm; F:nucleic acid binding; F:glutathione transferase activity; F:glutathione binding; P:mitotic G2 DNA damage checkpoint; P:neurogenesis; P:positive regulation of Ras protein signal transduction; P:positive regulation of ERK1 and ERK2 cascade; P:glutathione metabolic process; P:glutathione conjugation reaction	EC:2.5.1.18	SIGNAL_PEPTIDE_C_REGION (PHOBIUS); SIGNAL_PEPTIDE_N_REGION (PHOBIUS); NON_CYTOPLASMIC_DOMAIN (PHOBIUS); SIGNAL_PEPTIDE_H_REGION (PHOBIUS); SIGNAL_PEPTIDE (PHOBIUS); SignalP-noTM (SIGNALP_EUK); SignalP-noTM (SIGNALP_GRAM_NEGATIVE)	0.970085	711	fwd
	x			s6219	13707	0	17	2445	PREDICTED: uncharacterized protein LOC101744989 [Bombyx mori]	0	0.678	2	C:integral component of membrane; P:transmembrane transport	-	Coil (COILS); IPR011701 (PFAM); G3DSA:1.20.1250.20 (GENE3D); PTHR11360 (PANTHER); PTHR11360:SF8 (PANTHER); TRANSMEMBRANE (PHOBIUS); TRANSMEMBRANE (PHOBIUS); NON_CYTOPLASMIC_DOMAIN (PHOBIUS); NON_CYTOPLASMIC_DOMAIN (PHOBIUS); CYTOPLASMIC_DOMAIN (PHOBIUS); TRANSMEMBRANE (PHOBIUS); TRANSMEMBRANE (PHOBIUS); NON_CYTOPLASMIC_DOMAIN (PHOBIUS); TRANSMEMBRANE (PHOBIUS); TRANSMEMBRANE (PHOBIUS); CYTOPLASMI…	0.636833	2229	rev
	x			s6237	13821	0	26	1456	PREDICTED: mRNA cap guanine-N7 methyltransferase-like isoform X1 [Bombyx mori]	0	0.68	9	C:nucleoplasm; C:nucleolus; C:mRNA cap binding complex; C:receptor complex; F:RNA binding; F:mRNA (guanine-N7-)-methyltransferase activity; P:7-methylguanosine mRNA capping; P:RNA (guanine-N7)-methylation; P:mRNA methylation	EC:2.1.1.56; EC:2.1.1	Coil (COILS); IPR016899 (PIRSF); IPR004971 (PFAM); IPR029063 (G3DSA:3.40.50.GENE3D); PTHR12189 (PANTHER); IPR004971 (PROSITE_PROFILES); IPR029063 (SUPERFAMILY)	0.994595	1236	rev
	x			s6242	13840	0	8	1817	PREDICTED: pre-mRNA-processing factor 17-like isoform X1 [Bombyx mori]	0	0.829	1	F:protein binding	-	IPR001680 (SMART); IPR001680 (PFAM); IPR015943 (G3DSA:2.130.10.GENE3D); PTHR19852 (PANTHER); IPR019775 (PROSITE_PATTERNS); IPR001680 (PROSITE_PROFILES); IPR001680 (PROSITE_PROFILES); IPR017986 (PROSITE_PROFILES); IPR001680 (PROSITE_PROFILES); IPR001680 (PROSITE_PROFILES); IPR001680 (PROSITE_PROFILES); IPR017986 (SUPERFAMILY)	0.996528	1734	fwd
	x			s6301	14270	0	23	1457	nucleolar phosphoprotein [Bombyx mori]	8.72563e-73	0.6535	8	C:nucleus; C:cohesin complex; F:nucleic acid binding; F:chromatin binding; F:ATP binding; F:protein heterodimerization activity; P:mitotic sister chromatid cohesion; C:chromatin	-	Coil (COILS); IPR000504 (SMART); IPR012677 (G3DSA:3.30.70.GENE3D); IPR000504 (PFAM); PTHR23365:SF3 (PANTHER); PTHR23365 (PANTHER); IPR000504 (PROSITE_PROFILES); SSF54928 (SUPERFAMILY)	0.365546	1368	rev
	x			s6354	14658	0	22	1088	PREDICTED: tensin-like [Bombyx mori]	1.28894e-75	0.7115	7	C:cytoplasm; C:cytoskeleton; C:adherens junction; C:cell surface; F:actin binding; F:phosphatidylinositol-3,4,5-trisphosphate 3-phosphatase activity; P:dephosphorylation	EC:3.1; EC:3.1.3.67; EC:3.1.3.41	no IPS match	0.794444	570	fwd
	x			s6378	14898	0	46	1722	ubiquitin-conjugating enzyme rad6 [Aedes aegypti]	1.86568e-102	0.971	12	C:nucleus; F:p53 binding; F:ubiquitin-protein transferase activity; F:acid-amino acid ligase activity; P:mitochondrion degradation; P:DNA repair; P:mitotic spindle organization; P:endocytic recycling; P:negative regulation of apoptotic process; P:proteasome-mediated ubiquitin-dependent protein catabolic process; P:centrosome separation; P:protein ubiquitination	EC:6.3.2.19	no IPS match	1	471	fwd
	x			s6389	14952	0	6	1270	PREDICTED: putative leucine-rich repeat-containing protein DDB_G0290503-like isoform X1 [Bombyx mori]	1.32924e-79	0.6415	4	F:ubiquitin-protein transferase activity; F:zinc ion binding; F:ligase activity; P:protein ubiquitination	EC:6.3.2.19	Coil (COILS); Coil (COILS); PTHR13513 (PANTHER)	0.59469	1104	fwd
	x			s6446	15480	0	81	1593	PREDICTED: succinyl-CoA ligase [ADP/GDP-forming] subunit alpha, mitochondrial-like [Bombyx mori]	0	0.8865	7	C:succinate-CoA ligase complex (GDP-forming); F:ATP citrate synthase activity; F:succinate-CoA ligase (ADP-forming) activity; F:succinate-CoA ligase (GDP-forming) activity; F:cofactor binding; P:neurogenesis; P:reductive tricarboxylic acid cycle	EC:6.2.1.5; EC:6.2.1.4; EC:2.3.3.8; EC:6.2.1	IPR005810 (PRINTS); IPR005810 (PIRSF); IPR003781 (SMART); IPR005811 (PFAM); IPR003781 (PFAM); IPR005810 (TIGRFAM); IPR016102 (G3DSA:3.40.50.GENE3D); IPR016040 (G3DSA:3.40.50.GENE3D); PTHR11117 (PANTHER); IPR005810 (PROSITE_PATTERNS); IPR017440 (PROSITE_PATTERNS); IPR016102 (SUPERFAMILY); SSF51735 (SUPERFAMILY)	1.00602	1023	rev
	x			s6456	15553	0	77	1290	PRS6B_MANSERecName: Full=26S protease regulatory subunit 6B; AltName: Full=ATPase MS73	0	0.952	10	C:proteasome complex; C:nucleus; C:cytoplasm; F:nucleic acid binding; F:ATP binding; F:peptidase activity; F:microtubule-severing ATPase activity; P:proteolysis; P:DNA integration; P:protein catabolic process	EC:3.6.1; EC:3.6.1.3; EC:3.6.1.15; EC:3.6.4.3	Coil (COILS); IPR001270 (PRINTS); IPR003593 (SMART); IPR027417 (G3DSA:3.40.50.GENE3D); IPR003959 (PFAM); G3DSA:1.10.8.60 (GENE3D); IPR005937 (TIGRFAM); PTHR23073:SF8 (PANTHER); PTHR23073 (PANTHER); IPR003960 (PROSITE_PATTERNS); IPR027417 (SUPERFAMILY)	0.959276	1281	fwd
	x			s6461	15593	0	41	1908	PREDICTED: nucleolar protein 56-like [Bombyx mori]	0	0.8765	3	C:nucleolus; C:small nuclear ribonucleoprotein complex; P:neurogenesis	-	Coil (COILS); IPR012976 (SMART); IPR012976 (PFAM); IPR002687 (PFAM); IPR012974 (PFAM); PTHR10894:SF0 (PANTHER); PTHR10894 (PANTHER); IPR002687 (PROSITE_PROFILES); SSF89124 (SUPERFAMILY)	0.943723	1446	rev
	x			s6535	16139	0	22	1591	PREDICTED: retinoblastoma-binding protein 5-like [Bombyx mori]	0	0.853	5	C:MLL1/2 complex; C:MLL3/4 complex; C:Set1C/COMPASS complex; P:histone H3-K4 methylation; F:protein binding	-	IPR001680 (SMART); IPR001680 (PFAM); IPR015943 (G3DSA:2.130.10.GENE3D); PTHR12816 (PANTHER); IPR019775 (PROSITE_PATTERNS); IPR001680 (PROSITE_PROFILES); IPR017986 (PROSITE_PROFILES); IPR017986 (SUPERFAMILY)	0.987421	1425	rev
	x			s6554	16303	0	36	2018	PREDICTED: activating signal cointegrator 1 complex subunit 2 homolog isoform X1 [Bombyx mori]	5.36037e-150	0.754	2	P:mesoderm development; P:lateral inhibition	-	IPR006643 (SMART); PTHR24214 (PANTHER)	1.15659	1119	rev
	x			s6594	16954	0	13	2152	PREDICTED: nucleolar protein 12-like [Bombyx mori]	3.79517e-99	0.6465	2	F:nucleotide binding; F:nucleic acid binding	-	Coil (COILS)	0.460432	1260	fwd
	x			s6613	17261	0	7	2098	cell division cycle 2 like-1 [Bombyx mori]	8.74529e-146	0.9305	12	C:nucleoplasm; C:cytoplasm; F:cyclin-dependent protein serine/threonine kinase activity; F:ATP binding; P:regulation of cell growth; P:regulation of transcription, DNA-templated; P:protein phosphorylation; P:regulation of mitotic nuclear division; P:regulation of mRNA processing; P:negative regulation of apoptotic signaling pathway; P:regulation of cell cycle; P:serine family amino acid metabolic…	EC:2.7.11; EC:2.7.11.22	Coil (COILS); Coil (COILS); G3DSA:3.30.200.20 (GENE3D); IPR000719 (PFAM); PTHR24056:SF107 (PANTHER); PTHR24056 (PANTHER); IPR000719 (PROSITE_PROFILES); IPR011009 (SUPERFAMILY)	0.66408	1830	rev
	x			s6638	18427	0	30	3961	PREDICTED: probable ATP-dependent RNA helicase DDX17-like isoform X2 [Bombyx mori]	1.83366e-104	0.797	4	F:nucleic acid binding; F:ATP binding; F:ATP-dependent helicase activity; P:metabolic process	EC:3.6.1; EC:3.6.1.3; EC:3.6.1.15	no IPS match	0.387376	939	fwd
	x			s7	3	4	69	1870	ribosomal protein S9 [Manduca sexta]	3.99383e-119	0.976	10	C:small ribosomal subunit; C:membrane; F:structural constituent of ribosome; F:transforming growth factor beta-activated receptor activity; F:rRNA binding; P:translation; P:transmembrane receptor protein serine/threonine kinase signaling pathway; P:ribosome biogenesis; P:serine family amino acid metabolic process; P:phosphorylation	EC:2.7.11	IPR002942 (SMART); IPR002942 (G3DSA:3.10.290.GENE3D); IPR001912 (PFAM); IPR002942 (PFAM); IPR005710 (TIGRFAM); IPR022801 (PANTHER); IPR018079 (PROSITE_PATTERNS); IPR002942 (PROSITE_PROFILES); SSF55174 (SUPERFAMILY)	0.939394	600	fwd
	x			s712	586	1	42	696	PREDICTED: uncharacterized protein LOC101746353 isoform X2 [Bombyx mori]	3.0984e-94	0.606	1	P:macromolecule modification	-	SIGNAL_PEPTIDE (PHOBIUS); SIGNAL_PEPTIDE_H_REGION (PHOBIUS); SIGNAL_PEPTIDE_N_REGION (PHOBIUS); SIGNAL_PEPTIDE_C_REGION (PHOBIUS); NON_CYTOPLASMIC_DOMAIN (PHOBIUS)	0.6	552	rev
	x			s725	592	1	11	1137	PREDICTED: protein SDA1 homolog [Bombyx mori]	6.71643e-77	0.6385	5	C:nucleolus; P:ribosomal large subunit export from nucleus; P:protein transport; P:actin cytoskeleton organization; P:ribosomal large subunit biogenesis	-	IPR007949 (PFAM); IPR027312 (PTHR12730:PANTHER); PTHR12730 (PANTHER)	0.523416	1134	rev
	x			s839	682	0	11	690	PREDICTED: probable ATP-dependent RNA helicase Dbp45A-like [Bombyx mori]	3.56416e-91	0.741	5	C:nucleus; F:nucleic acid binding; F:ATP-dependent RNA helicase activity; F:ATP binding; P:regulation of alternative mRNA splicing, via spliceosome	EC:3.6.1; EC:3.6.1.3; EC:2.7.7; EC:3.6.1.15	Coil (COILS); Coil (COILS); IPR001650 (PFAM); IPR027417 (G3DSA:3.40.50.GENE3D); PTHR24031:SF145 (PANTHER); PTHR24031 (PANTHER); IPR001650 (PROSITE_PROFILES); IPR027417 (SUPERFAMILY)	0.421731	690	rev
	x			s940	765	3	73	1299	cuticular protein RR-1 motif 56 precursor [Bombyx mori]	1.91075e-74	0.72	1	F:structural constituent of cuticle	-	Coil (COILS); IPR000618 (PFAM); PTHR12236:SF7 (PANTHER); PTHR12236 (PANTHER); SIGNAL_PEPTIDE_N_REGION (PHOBIUS); SIGNAL_PEPTIDE (PHOBIUS); SIGNAL_PEPTIDE_C_REGION (PHOBIUS); SIGNAL_PEPTIDE_H_REGION (PHOBIUS); NON_CYTOPLASMIC_DOMAIN (PHOBIUS); IPR000618 (PROSITE_PROFILES); SignalP-TM (SIGNALP_GRAM_POSITIVE); SignalP-noTM (SIGNALP_EUK)	1.01093	564	rev
x			x	C45391	-	-	60	231	PREDICTED: pancreatic lipase-related protein 2-like [Bombyx mori]	8.07499e-21	0.687	3	C:extracellular region; F:hydrolase activity; P:lipid metabolic process	-	IPR029058 (G3DSA:3.40.50.GENE3D)	0.18806	201	fwd
x			x	C54060	-	-	62	298	PREDICTED: pancreatic lipase-related protein 2-like [Bombyx mori]	1.41721e-22	0.7085	4	C:extracellular region; F:triglyceride lipase activity; P:lipid catabolic process; P:glycerolipid metabolic process	EC:3.1.1; EC:3.1.1.1; EC:3.1.1.3	no IPS match	0.185075	261	rev
x			x	C68022	-	-	106	524	ribosomal protein S30 [Manduca sexta]	1.54478e-76	0.8695	5	C:ribosome; F:structural constituent of ribosome; P:translation; P:ribosome biogenesis; F:protein binding	-	IPR000626 (SMART); IPR006846 (PFAM); IPR000626 (PFAM); G3DSA:3.10.20.90 (GENE3D); PTHR12650 (PANTHER); IPR000626 (PROSITE_PROFILES); IPR029071 (SUPERFAMILY)	0.981132	465	fwd
x			x	C73714	-	-	65	716	FABP1_MANSERecName: Full=Fatty acid-binding protein 1; Short=FABP 1	4.88929e-64	0.629	4	C:cytoplasm; F:transporter activity; F:lipid binding; P:transport	-	IPR012674 (G3DSA:2.40.128.GENE3D); PF14651 (PFAM); PTHR11955 (PANTHER); PTHR11955:SF72 (PANTHER); IPR000463 (PROSITE_PATTERNS); IPR011038 (SUPERFAMILY)	1.00752	402	rev
x			x	C73752	-	-	67	717	PREDICTED: pancreatic lipase-related protein 2-like [Bombyx mori]	2.76705e-87	0.7185	4	C:extracellular region; F:triglyceride lipase activity; P:lipid catabolic process; P:glycerolipid metabolic process	EC:3.1.1; EC:3.1.1.1; EC:3.1.1.3	IPR000734 (PRINTS); IPR029058 (G3DSA:3.40.50.GENE3D); IPR013818 (PFAM); IPR000734 (PANTHER); PTHR11610:SF91 (PANTHER); SIGNAL_PEPTIDE_N_REGION (PHOBIUS); SIGNAL_PEPTIDE_H_REGION (PHOBIUS); SIGNAL_PEPTIDE_C_REGION (PHOBIUS); SIGNAL_PEPTIDE (PHOBIUS); NON_CYTOPLASMIC_DOMAIN (PHOBIUS); SignalP-noTM (SIGNALP_EUK); SignalP-noTM (SIGNALP_GRAM_NEGATIVE); IPR029058 (SUPERFAMILY)	0.626506	648	fwd
x			x	C75474	-	-	58	804	PREDICTED: fatty acid-binding protein, adipocyte-like [Bombyx mori]	2.16856e-65	0.6455	4	F:transporter activity; F:retinoid binding; F:vitamin binding; P:transport	-	IPR000463 (PRINTS); IPR000566 (PFAM); IPR012674 (G3DSA:2.40.128.GENE3D); PTHR11955 (PANTHER); IPR011038 (SUPERFAMILY)	1.04348	474	rev
x			x	C76556	-	-	105	875	PREDICTED: 3-oxoacyl-[acyl-carrier-protein] reductase, chloroplastic-like [Bombyx mori]	5.9041e-107	0.718	2	F:oxidoreductase activity; P:oxidation-reduction process	-	IPR002198 (PRINTS); IPR002347 (PRINTS); IPR013968 (SMART); IPR002198 (PIRSF); IPR016040 (G3DSA:3.40.50.GENE3D); PF13561 (PFAM); PTHR24322:SF316 (PANTHER); PTHR24322 (PANTHER); IPR020904 (PROSITE_PATTERNS); SSF51735 (SUPERFAMILY)	0.996139	816	fwd
x			x	C77376	-	-	101	931	serine protease 17 [Mamestra configurata]	1.17336e-103	0.7705	2	F:serine-type endopeptidase activity; P:proteolysis	EC:3.4.21	IPR001314 (PRINTS); IPR001254 (SMART); G3DSA:2.40.10.10 (GENE3D); G3DSA:2.40.10.10 (GENE3D); G3DSA:2.40.10.10 (GENE3D); IPR001254 (PFAM); PTHR24260 (PANTHER); IPR018114 (PROSITE_PATTERNS); IPR018114 (PROSITE_PATTERNS); SIGNAL_PEPTIDE_N_REGION (PHOBIUS); NON_CYTOPLASMIC_DOMAIN (PHOBIUS); SIGNAL_PEPTIDE_C_REGION (PHOBIUS); SIGNAL_PEPTIDE_H_REGION (PHOBIUS); SIGNAL_PEPTIDE (PHOBIUS); IPR001254 (PROS…	1.01031	912	rev
x			x	C77528	-	-	88	942	trypsinogen-like protein 1 [Manduca sexta]	2.70261e-121	0.7705	2	F:serine-type endopeptidase activity; P:proteolysis	EC:3.4.21	IPR001314 (PRINTS); IPR001254 (SMART); G3DSA:2.40.10.10 (GENE3D); IPR001254 (PFAM); G3DSA:2.40.10.10 (GENE3D); G3DSA:2.40.10.10 (GENE3D); PTHR24276 (PANTHER); IPR018114 (PROSITE_PATTERNS); IPR018114 (PROSITE_PATTERNS); SIGNAL_PEPTIDE_N_REGION (PHOBIUS); SIGNAL_PEPTIDE (PHOBIUS); NON_CYTOPLASMIC_DOMAIN (PHOBIUS); SIGNAL_PEPTIDE_H_REGION (PHOBIUS); SIGNAL_PEPTIDE_C_REGION (PHOBIUS); IPR001254 (PROS…	0.923954	825	rev
x			x	C78378	-	-	11	1009	carboxyl/cholinesterase 7 precursor [Bombyx mori]	1.62269e-164	0.636	2	F:hydrolase activity; P:metabolic process	-	IPR029058 (G3DSA:3.40.50.GENE3D); IPR002018 (PFAM); PTHR11559 (PANTHER); PTHR11559:SF146 (PANTHER); IPR029058 (SUPERFAMILY)	0.552158	921	rev
x			x	C78972	-	-	88	1060	lipase [Helicoverpa armigera]	2.59304e-137	0.5705	3	C:extracellular region; P:lipid metabolic process; F:carboxylic ester hydrolase activity	EC:3.1.1.1	IPR000734 (PRINTS); IPR013818 (PFAM); IPR029058 (G3DSA:3.40.50.GENE3D); IPR000734 (PANTHER); SIGNAL_PEPTIDE (PHOBIUS); SIGNAL_PEPTIDE_C_REGION (PHOBIUS); SIGNAL_PEPTIDE_H_REGION (PHOBIUS); NON_CYTOPLASMIC_DOMAIN (PHOBIUS); SIGNAL_PEPTIDE_N_REGION (PHOBIUS); SignalP-TM (SIGNALP_GRAM_POSITIVE); IPR029058 (SUPERFAMILY); TMhelix (TMHMM)	1.01212	1020	rev
x			x	C80674	-	-	59	1268	PREDICTED: transmembrane protein 120 homolog [Bombyx mori]	0	0.759	1	C:integral component of membrane	-	NON_CYTOPLASMIC_DOMAIN (PHOBIUS); TRANSMEMBRANE (PHOBIUS); CYTOPLASMIC_DOMAIN (PHOBIUS); TRANSMEMBRANE (PHOBIUS); CYTOPLASMIC_DOMAIN (PHOBIUS); SignalP-TM (SIGNALP_GRAM_POSITIVE); TMhelix (TMHMM)	1.08242	1101	rev
x			x	C80718	-	-	62	1275	chymotrypsin-like protease [Helicoverpa armigera]	2.97367e-145	0.8215	2	F:serine-type endopeptidase activity; P:proteolysis	EC:3.4.21	IPR001314 (PRINTS); IPR001254 (SMART); IPR001254 (PFAM); G3DSA:2.40.10.10 (GENE3D); G3DSA:2.40.10.10 (GENE3D); G3DSA:2.40.10.10 (GENE3D); PTHR24268 (PANTHER); PTHR24268:SF83 (PANTHER); IPR018114 (PROSITE_PATTERNS); IPR018114 (PROSITE_PATTERNS); SIGNAL_PEPTIDE_C_REGION (PHOBIUS); NON_CYTOPLASMIC_DOMAIN (PHOBIUS); SIGNAL_PEPTIDE_H_REGION (PHOBIUS); SIGNAL_PEPTIDE_N_REGION (PHOBIUS); SIGNAL_PEPTIDE …	1	924	fwd
x			x	C80794	-	-	7	1287	PREDICTED: alpha-aminoadipic semialdehyde synthase, mitochondrial-like [Bombyx mori]	0	0.7775	14	C:integral component of membrane; C:basolateral plasma membrane; F:saccharopine dehydrogenase (NAD+, L-lysine-forming) activity; F:neuropeptide Y receptor activity; F:leucokinin receptor activity; P:positive regulation of cytosolic calcium ion concentration; P:regulation of histone methylation; P:histone arginine methylation; P:oxidation-reduction process; P:negative regulation of feeding behavio…	EC:1.5.1.7; EC:1.5.1	G3DSA:3.30.360.10 (GENE3D); G3DSA:1.10.1870.10 (GENE3D); IPR016040 (G3DSA:3.40.50.GENE3D); IPR005097 (PFAM); PTHR11133 (PANTHER); SSF55347 (SUPERFAMILY)	0.429185	1200	rev
x			x	C80796	-	-	52	1287	PREDICTED: lipase member H-A-like [Bombyx mori]	0	0.7815	4	C:extracellular region; F:triglyceride lipase activity; P:lipid catabolic process; P:glycerolipid metabolic process	EC:3.1.1; EC:3.1.1.1; EC:3.1.1.3	IPR000734 (PRINTS); IPR029058 (G3DSA:3.40.50.GENE3D); IPR013818 (PFAM); IPR000734 (PANTHER); SIGNAL_PEPTIDE_H_REGION (PHOBIUS); NON_CYTOPLASMIC_DOMAIN (PHOBIUS); SIGNAL_PEPTIDE (PHOBIUS); SIGNAL_PEPTIDE_C_REGION (PHOBIUS); SIGNAL_PEPTIDE_N_REGION (PHOBIUS); SignalP-noTM (SIGNALP_GRAM_NEGATIVE); SignalP-noTM (SIGNALP_EUK); SignalP-TM (SIGNALP_GRAM_POSITIVE); IPR029058 (SUPERFAMILY)	1.00301	1014	rev
x			x	C81058	-	-	66	1329	PREDICTED: uncharacterized protein LOC101746561 [Bombyx mori]	6.2588e-157	0.574	3	C:integral component of membrane; F:G-protein coupled receptor activity; P:G-protein coupled receptor signaling pathway	-	SIGNAL_PEPTIDE_N_REGION (PHOBIUS); SIGNAL_PEPTIDE_C_REGION (PHOBIUS); NON_CYTOPLASMIC_DOMAIN (PHOBIUS); SIGNAL_PEPTIDE (PHOBIUS); SIGNAL_PEPTIDE_H_REGION (PHOBIUS); TMhelix (TMHMM); TMhelix (TMHMM)	1.07438	1242	fwd
x			x	C81080	-	-	81	1332	serine protease 11 [Mamestra configurata]	5.59584e-103	0.7345	2	F:serine-type endopeptidase activity; P:proteolysis	EC:3.4.21	IPR001314 (PRINTS); IPR001254 (SMART); IPR001254 (PFAM); G3DSA:2.40.10.10 (GENE3D); G3DSA:2.40.10.10 (GENE3D); G3DSA:2.40.10.10 (GENE3D); PTHR24260 (PANTHER); IPR018114 (PROSITE_PATTERNS); IPR018114 (PROSITE_PATTERNS); SIGNAL_PEPTIDE_N_REGION (PHOBIUS); NON_CYTOPLASMIC_DOMAIN (PHOBIUS); SIGNAL_PEPTIDE_C_REGION (PHOBIUS); SIGNAL_PEPTIDE_H_REGION (PHOBIUS); SIGNAL_PEPTIDE (PHOBIUS); IPR001254 (PROS…	0.904437	888	rev
x			x	C81380	-	-	62	1386	PREDICTED: thyroglobulin-like isoform X1 [Bombyx mori]	4.32649e-172	0.577	4	P:transcription, DNA-templated; F:DNA-directed RNA polymerase activity; C:nucleus; F:DNA binding	-	IPR000716 (SMART); IPR000716 (PFAM); IPR000716 (G3DSA:4.10.800.GENE3D); PTHR12352 (PANTHER); PTHR12352:SF9 (PANTHER); SIGNAL_PEPTIDE (PHOBIUS); SIGNAL_PEPTIDE_C_REGION (PHOBIUS); NON_CYTOPLASMIC_DOMAIN (PHOBIUS); SIGNAL_PEPTIDE_H_REGION (PHOBIUS); SIGNAL_PEPTIDE_N_REGION (PHOBIUS); IPR000716 (PROSITE_PROFILES); IPR000716 (PROSITE_PROFILES); SignalP-TM (SIGNALP_GRAM_POSITIVE); SignalP-noTM (SIGNAL…	0.963964	1062	rev
x			x	C81518	-	-	63	1412	FK506-binding protein precursor [Bombyx mori]	6.34019e-140	0.841	5	F:chromatin binding; F:calcium ion binding; F:isomerase activity; P:protein folding; C:chromatin	-	IPR002048 (SMART); IPR001179 (PFAM); IPR011992 (G3DSA:1.10.238.GENE3D); G3DSA:3.10.50.40 (GENE3D); IPR011992 (PFAM); IPR023566 (PANTHER); PTHR10516:SF252 (PANTHER); IPR018247 (PROSITE_PATTERNS); IPR018247 (PROSITE_PATTERNS); SIGNAL_PEPTIDE_H_REGION (PHOBIUS); NON_CYTOPLASMIC_DOMAIN (PHOBIUS); SIGNAL_PEPTIDE (PHOBIUS); SIGNAL_PEPTIDE_N_REGION (PHOBIUS); SIGNAL_PEPTIDE_C_REGION (PHOBIUS); IPR002048…	1.0186	759	rev
x			x	C81584	-	-	70	1424	arginine kinase [Spodoptera frugiperda]	0	0.9745	5	F:arginine kinase activity; F:ATP binding; P:phosphorylation; P:arginine metabolic process; P:proline metabolic process	EC:2.7.3.3	IPR022413 (G3DSA:1.10.135.GENE3D); IPR014746 (G3DSA:3.30.590.GENE3D); IPR022414 (PFAM); IPR022413 (PFAM); IPR000749 (PANTHER); IPR022415 (PROSITE_PATTERNS); IPR022413 (PROSITE_PROFILES); IPR022414 (PROSITE_PROFILES); SSF55931 (SUPERFAMILY); IPR022413 (SUPERFAMILY)	0.840263	1188	fwd
x			x	C82832	-	-	79	1792	enolase [Spodoptera litura]	0	0.976	8	C:phosphopyruvate hydratase complex; F:magnesium ion binding; F:phosphopyruvate hydratase activity; P:glycolytic process; P:tryptophan biosynthetic process; P:gluconeogenesis; P:tyrosine biosynthetic process; P:L-phenylalanine biosynthetic process	EC:4.2.1.11	no IPS match	1	1380	fwd
x			x	C82862	-	-	69	1807	PREDICTED: retinal dehydrogenase 1-like [Bombyx mori]	0	0.735	10	C:cytoplasm; C:extracellular exosome; F:retinal dehydrogenase activity; F:3-chloroallyl aldehyde dehydrogenase activity; F:benzaldehyde dehydrogenase (NAD+) activity; P:retinol metabolic process; P:oxidation-reduction process; P:benzoate metabolic process; P:xylene catabolic process; P:toluene catabolic process	EC:1.2.1.36; EC:1.2.1.3; EC:1.2.1.28; EC:1.2.1	no IPS match	1	1470	fwd
x			x	C83008	-	-	80	1867	cytochrome CYP6AB31 [Spodoptera littoralis]	0	0.766	5	F:monooxygenase activity; F:iron ion binding; F:oxidoreductase activity, acting on paired donors, with incorporation or reduction of molecular oxygen; F:heme binding; P:oxidation-reduction process	-	IPR001128 (PRINTS); IPR002401 (PRINTS); IPR001128 (G3DSA:1.10.630.GENE3D); IPR001128 (PFAM); PTHR24292 (PANTHER); PTHR24292:SF5 (PANTHER); IPR017972 (PROSITE_PATTERNS); CYTOPLASMIC_DOMAIN (PHOBIUS); NON_CYTOPLASMIC_DOMAIN (PHOBIUS); TRANSMEMBRANE (PHOBIUS); IPR001128 (SUPERFAMILY); TMhelix (TMHMM)	0.970646	1572	rev
x			x	C83388	-	-	31	2149	lipid storage droplet protein 1 [Manduca sexta]	0	0.656	8	C:lipid particle; C:protein-lipid complex; P:triglyceride mobilization; P:regulation of lipid storage; P:positive regulation of triglyceride catabolic process; P:neurogenesis; P:lipid particle organization; P:protein localization to lipid particle	-	IPR004279 (PIRSF); IPR004279 (PFAM); IPR004279 (PANTHER)	1.01144	1299	rev
x			x	C83826	-	-	74	3414	hatching enzyme-like protein [Antheraea pernyi]	1.12338e-168	0.693	3	F:metalloendopeptidase activity; F:zinc ion binding; P:proteolysis	EC:3.4.24	IPR001506 (PRINTS); IPR006026 (SMART); IPR001506 (PFAM); IPR024079 (G3DSA:3.40.390.GENE3D); PTHR10127 (PANTHER); SIGNAL_PEPTIDE (PHOBIUS); NON_CYTOPLASMIC_DOMAIN (PHOBIUS); SIGNAL_PEPTIDE_C_REGION (PHOBIUS); SIGNAL_PEPTIDE_H_REGION (PHOBIUS); SIGNAL_PEPTIDE_N_REGION (PHOBIUS); SSF55486 (SUPERFAMILY); TMhelix (TMHMM)	1.00678	972	rev
x			x	s1010	828	1	80	851	sterol carrier protein 2 [Manduca sexta]	1.39382e-93	0.8405	2	F:propanoyl-CoA C-acyltransferase activity; P:metabolic process	EC:2.3.1.176; EC:2.3.1	no IPS match	1.03401	651	fwd
x			x	s1035	856	0	77	761	NADH dehydrogenase [ubiquinone] 1 beta subcomplex subunit 10 [Bombyx mori]	7.0582e-100	0.799	7	C:mitochondrial respiratory chain complex I; F:NADH dehydrogenase (ubiquinone) activity; P:mitochondrial electron transport, NADH to ubiquinone; P:neurogenesis; P:ubiquinone biosynthetic process; P:sodium ion transport; P:proton transport	EC:1.6.99.5; EC:1.6.99.3; EC:1.6.5.3	IPR019377 (PFAM); PTHR13094 (PANTHER); PTHR13094:SF1 (PANTHER)	1.00629	534	rev
x			x	s1048	870	1	56	781	trypsin, partial [Manduca sexta]	2.11232e-48	0.8465	3	C:extracellular space; F:serine-type endopeptidase activity; P:proteolysis	EC:3.4.21	SIGNAL_PEPTIDE_H_REGION (PHOBIUS); SIGNAL_PEPTIDE_C_REGION (PHOBIUS); SIGNAL_PEPTIDE (PHOBIUS); NON_CYTOPLASMIC_DOMAIN (PHOBIUS); SIGNAL_PEPTIDE_N_REGION (PHOBIUS); SignalP-TM (SIGNALP_GRAM_POSITIVE)	0.638132	474	rev
x			x	s1210	1027	1	86	1146	putative mitochondrial malate dehydrogenase [Danaus plexippus]	1.18606e-111	0.843	15	C:mitochondrial matrix; C:peroxisome; C:lipid particle; C:cytosol; F:L-malate dehydrogenase activity; P:malate metabolic process; P:activation of cysteine-type endopeptidase activity involved in apoptotic process; P:salivary gland cell autophagic cell death; P:larval midgut cell programmed cell death; P:pupal development; P:cellular carbohydrate metabolic process; P:lateral inhibition; P:pyruvate…	EC:1.1.1.37	no IPS match	0.571429	588	rev
x			x	s1270	1085	4	67	1408	actin [Aedes aegypti]	0	0.9945	16	C:cytoplasm; C:microtubule associated complex; C:actin filament; C:plasma membrane; F:isopentenyl-diphosphate delta-isomerase activity; F:structural constituent of cytoskeleton; F:ATP binding; F:hydrolase activity; P:mitotic cytokinesis; P:heart development; P:regulation of synapse organization; P:centrosome organization; P:positive regulation of NFAT protein import into nucleus; P:neuromuscular …	EC:5.3.3.2	IPR004000 (PRINTS); IPR004000 (SMART); IPR004000 (PFAM); G3DSA:3.90.640.10 (GENE3D); G3DSA:3.30.420.40 (GENE3D); G3DSA:3.30.420.40 (GENE3D); IPR004000 (PANTHER); PTHR11937:SF162 (PANTHER); IPR004001 (PROSITE_PATTERNS); IPR004001 (PROSITE_PATTERNS); IPR020902 (PROSITE_PATTERNS); SSF53067 (SUPERFAMILY); SSF53067 (SUPERFAMILY)	1.00266	1197	fwd
x			x	s1326	1138	1	66	1103	transmembrane protein 14C [Bombyx mori]	4.20983e-34	0.759	2	C:mitochondrion; C:integral component of membrane	-	no IPS match	1.00893	342	rev
x			x	s1490	1317	1	65	1425	acidic lipase [Helicoverpa armigera]	0	0.6405	2	F:hydrolase activity, acting on ester bonds; P:lipid catabolic process	-	IPR025483 (PIRSF); IPR000073 (PFAM); IPR006693 (PFAM); IPR029058 (G3DSA:3.40.50.GENE3D); PTHR11005:SF6 (PANTHER); PTHR11005 (PANTHER); SIGNAL_PEPTIDE_N_REGION (PHOBIUS); SIGNAL_PEPTIDE_H_REGION (PHOBIUS); NON_CYTOPLASMIC_DOMAIN (PHOBIUS); SIGNAL_PEPTIDE_C_REGION (PHOBIUS); SIGNAL_PEPTIDE (PHOBIUS); SignalP-TM (SIGNALP_GRAM_POSITIVE); SignalP-noTM (SIGNALP_EUK); IPR029058 (SUPERFAMILY)	0.937931	1221	rev
x			x	s1534	1344	2	70	721	PREDICTED: trypsin, alkaline C-like [Bombyx mori]	1.12912e-53	0.595	2	F:serine-type endopeptidase activity; P:proteolysis	EC:3.4.21	IPR001314 (PRINTS); IPR001254 (SMART); G3DSA:2.40.10.10 (GENE3D); G3DSA:2.40.10.10 (GENE3D); IPR001254 (PFAM); G3DSA:2.40.10.10 (GENE3D); PTHR24276 (PANTHER); NON_CYTOPLASMIC_DOMAIN (PHOBIUS); SIGNAL_PEPTIDE (PHOBIUS); SIGNAL_PEPTIDE_C_REGION (PHOBIUS); SIGNAL_PEPTIDE_N_REGION (PHOBIUS); SIGNAL_PEPTIDE_H_REGION (PHOBIUS); IPR001254 (PROSITE_PROFILES); SignalP-TM (SIGNALP_GRAM_POSITIVE); SignalP-n…	0.915385	717	fwd
x			x	s1607	1432	0	76	544	GRIM-19 [Helicoverpa armigera]	4.87015e-51	0.8245	4	C:mitochondrial respiratory chain complex I; F:NADH dehydrogenase activity; P:mitochondrial electron transport, NADH to ubiquinone; P:electron transport	EC:1.6.99.3	IPR009346 (PFAM); IPR009346 (PANTHER); PTHR12966:SF0 (PANTHER)	0.662338	312	rev
x			x	s1883	1727	1	40	2507	dipeptidyl-peptidase [Danaus plexippus]	0	0.5645	3	C:membrane; F:serine-type peptidase activity; P:proteolysis	-	IPR001375 (PFAM); IPR002469 (PFAM); IPR029058 (G3DSA:3.40.50.GENE3D); IPR002469 (G3DSA:2.140.10.GENE3D); PTHR11731 (PANTHER); PTHR11731:SF94 (PANTHER); SIGNAL_PEPTIDE_C_REGION (PHOBIUS); SIGNAL_PEPTIDE_H_REGION (PHOBIUS); NON_CYTOPLASMIC_DOMAIN (PHOBIUS); SIGNAL_PEPTIDE_N_REGION (PHOBIUS); SIGNAL_PEPTIDE (PHOBIUS); SignalP-noTM (SIGNALP_GRAM_NEGATIVE); SignalP-noTM (SIGNALP_EUK); SSF82171 (SUPERF…	0.995968	2262	rev
x			x	s19	11	3	54	1188	PREDICTED: uridine phosphorylase 1-like isoform X1 [Bombyx mori]	1.36297e-168	0.711	6	C:cytoplasm; F:uridine phosphorylase activity; P:nucleoside metabolic process; P:nucleotide catabolic process; P:gravitaxis; P:pyrimidine nucleobase metabolic process	EC:2.4.2.3	IPR000845 (G3DSA:3.40.50.GENE3D); IPR010059 (TIGRFAM); IPR000845 (PFAM); PTHR21234:SF8 (PANTHER); IPR018017 (PANTHER); SignalP-noTM (SIGNALP_EUK); IPR000845 (SUPERFAMILY)	0.96793	1047	fwd
x			x	s1922	1763	0	4	356	PREDICTED: signal transducing adapter molecule 1-like, partial [Bombyx mori]	2.90866e-13	0.901	13	C:ESCRT-0 complex; F:JAK pathway signal transduction adaptor activity; F:ubiquitin binding; P:intracellular protein transport; P:neurotransmitter secretion; P:endosomal transport; P:negative regulation of epidermal growth factor receptor signaling pathway; P:wound healing; P:positive regulation of fibroblast growth factor receptor signaling pathway; P:regulation of JAK-STAT cascade; P:synaptic ve…	-	no IPS match	0.377049	336	fwd
x			x	s1951	1795	0	58	1879	cytochrome c oxidase subunit I, partial (mitochondrion) [Hyles euphorbiae euphorbiae]	0	0.9495	9	C:mitochondrial inner membrane; C:integral component of membrane; F:cytochrome-c oxidase activity; F:iron ion binding; F:heme binding; P:aerobic respiration; P:hydrogen ion transmembrane transport; P:mitochondrial electron transport, cytochrome c to oxygen; C:respiratory chain complex IV	EC:1.9.3.1	SIGNAL_PEPTIDE (PHOBIUS); SIGNAL_PEPTIDE_H_REGION (PHOBIUS); SIGNAL_PEPTIDE_C_REGION (PHOBIUS); NON_CYTOPLASMIC_DOMAIN (PHOBIUS); SIGNAL_PEPTIDE_N_REGION (PHOBIUS)	0.80117	249	fwd
x			x	s199	160	1	66	1541	PREDICTED: uncharacterized protein LOC101746861 [Bombyx mori]	2.20932e-179	0.6125	3	P:nematode larval development; P:receptor-mediated endocytosis; P:embryo development ending in birth or egg hatching	-	CYTOPLASMIC_DOMAIN (PHOBIUS); TRANSMEMBRANE (PHOBIUS); CYTOPLASMIC_DOMAIN (PHOBIUS); NON_CYTOPLASMIC_DOMAIN (PHOBIUS); TRANSMEMBRANE (PHOBIUS); TRANSMEMBRANE (PHOBIUS); NON_CYTOPLASMIC_DOMAIN (PHOBIUS); TMhelix (TMHMM); TMhelix (TMHMM); TMhelix (TMHMM)	0.6	774	rev
x			x	s2050	1892	2	81	2035	PREDICTED: trypsin, alkaline C-like [Bombyx mori]	8.26604e-103	0.5865	2	F:serine-type endopeptidase activity; P:proteolysis	EC:3.4.21	IPR001314 (PRINTS); IPR001254 (SMART); G3DSA:2.40.10.10 (GENE3D); IPR001254 (PFAM); G3DSA:2.40.10.10 (GENE3D); G3DSA:2.40.10.10 (GENE3D); PTHR24268 (PANTHER); SIGNAL_PEPTIDE_C_REGION (PHOBIUS); SIGNAL_PEPTIDE_N_REGION (PHOBIUS); SIGNAL_PEPTIDE_H_REGION (PHOBIUS); NON_CYTOPLASMIC_DOMAIN (PHOBIUS); SIGNAL_PEPTIDE (PHOBIUS); IPR001254 (PROSITE_PROFILES); SignalP-TM (SIGNALP_GRAM_POSITIVE); SignalP-n…	0.909091	864	rev
x			x	s2222	2090	1	49	1518	putative chymotrypsin 8 [Ostrinia nubilalis]	9.30637e-92	0.688	2	F:serine-type endopeptidase activity; P:proteolysis	EC:3.4.21	no IPS match	1.00662	921	fwd
x			x	s2242	2114	1	62	2154	chitinase-h [Manduca sexta]	0	0.8845	4	F:chitinase activity; P:polysaccharide catabolic process; P:chitin catabolic process; P:cell wall macromolecule catabolic process	EC:3.2.1.14	no IPS match	0.980836	1644	fwd
x			x	s2290	2169	0	84	1714	alpha-amylase precursor [Bombyx mori]	0	0.829	4	F:alpha-amylase activity; F:cation binding; P:starch metabolic process; P:sucrose metabolic process	EC:3.2.1.1; EC:3.2.1	IPR006046 (PRINTS); IPR006589 (SMART); IPR006048 (SMART); IPR006048 (PFAM); IPR013780 (G3DSA:2.60.40.GENE3D); IPR013781 (G3DSA:3.20.20.GENE3D); IPR006047 (PFAM); PTHR10357:SF116 (PANTHER); IPR015902 (PANTHER); SIGNAL_PEPTIDE_N_REGION (PHOBIUS); SIGNAL_PEPTIDE_H_REGION (PHOBIUS); SIGNAL_PEPTIDE (PHOBIUS); NON_CYTOPLASMIC_DOMAIN (PHOBIUS); SIGNAL_PEPTIDE_C_REGION (PHOBIUS); SignalP-TM (SIGNALP_GRAM…	1.04	1440	fwd
x			x	s2315	2222	1	71	1604	methionine-rich storage protein 2 [Manduca sexta]	0	0.8465	2	C:extracellular space; F:nutrient reservoir activity	-	IPR013788 (PRINTS); IPR005203 (G3DSA:2.60.40.GENE3D); IPR008922 (G3DSA:1.10.1280.GENE3D); IPR000896 (PFAM); IPR005203 (PFAM); IPR013788 (PANTHER); PTHR11511:SF5 (PANTHER); IPR013788 (PROSITE_PATTERNS); IPR008922 (SUPERFAMILY); IPR014756 (SUPERFAMILY)	0.689243	1557	fwd
x			x	s2330	2235	0	51	1268	troponin C 25D [Bombyx mori]	1.14072e-98	0.9495	1	F:calcium ion binding	-	SIGNAL_PEPTIDE_H_REGION (PHOBIUS); SIGNAL_PEPTIDE (PHOBIUS); SIGNAL_PEPTIDE_N_REGION (PHOBIUS); NON_CYTOPLASMIC_DOMAIN (PHOBIUS); SIGNAL_PEPTIDE_C_REGION (PHOBIUS); SignalP-noTM (SIGNALP_EUK)	1	537	rev
x			x	s2430	2413	0	57	1923	diverged serine protease [Helicoverpa armigera]	1.41095e-56	0.595	2	F:serine-type endopeptidase activity; P:proteolysis	EC:3.4.21	NON_CYTOPLASMIC_DOMAIN (PHOBIUS); SIGNAL_PEPTIDE (PHOBIUS); SIGNAL_PEPTIDE_H_REGION (PHOBIUS); SIGNAL_PEPTIDE_N_REGION (PHOBIUS); SIGNAL_PEPTIDE_C_REGION (PHOBIUS)	0.763415	1011	fwd
x			x	s2608	2714	1	55	880	insecticyanin [Agrius convolvuli]	1.28638e-108	0.6355	3	C:extracellular region; F:pigment binding; P:protein-chromophore linkage	-	no IPS match	1	663	rev
x			x	s28	16	0	62	2850	PREDICTED: glucosylceramidase-like [Bombyx mori]	0	0.5845	3	F:glucosylceramidase activity; P:carbohydrate metabolic process; P:glycosphingolipid metabolic process	EC:3.2.1.45	IPR013781 (G3DSA:3.20.20.GENE3D); IPR001139 (PFAM); IPR013780 (G3DSA:2.60.40.GENE3D); PTHR11069:SF7 (PANTHER); IPR001139 (PANTHER); SIGNAL_PEPTIDE_H_REGION (PHOBIUS); SIGNAL_PEPTIDE (PHOBIUS); NON_CYTOPLASMIC_DOMAIN (PHOBIUS); SIGNAL_PEPTIDE_N_REGION (PHOBIUS); SIGNAL_PEPTIDE_C_REGION (PHOBIUS); SignalP-noTM (SIGNALP_GRAM_NEGATIVE); SignalP-TM (SIGNALP_GRAM_POSITIVE); IPR017853 (SUPERFAMILY); SSF…	0.963964	1701	rev
x			x	s3025	3302	0	32	2033	mRNA export protein [Danaus plexippus]	0	0.859	11	C:nuclear pore; C:Nebenkern; C:sperm flagellum; F:protein binding; P:mRNA export from nucleus; P:male meiosis I; P:spermatogenesis; P:regulation of autophagy; P:negative regulation of synaptic growth at neuromuscular junction; P:centrosome organization; P:regulation of G1/S transition of mitotic cell cycle	-	IPR020472 (PRINTS); IPR001680 (SMART); IPR001680 (PFAM); IPR015943 (G3DSA:2.130.10.GENE3D); PTHR10971 (PANTHER); PTHR10971:SF11 (PANTHER); IPR019775 (PROSITE_PATTERNS); IPR001680 (PROSITE_PROFILES); IPR017986 (PROSITE_PROFILES); IPR001680 (PROSITE_PROFILES); IPR017986 (SUPERFAMILY)	1.00855	1080	rev
x			x	s3053	3345	0	53	1742	PREDICTED: esterase FE4-like [Bombyx mori]	0	0.6555	2	F:hydrolase activity; P:metabolic process	-	IPR002018 (PFAM); IPR029058 (G3DSA:3.40.50.GENE3D); PTHR11559 (PANTHER); IPR019826 (PROSITE_PATTERNS); SIGNAL_PEPTIDE (PHOBIUS); SIGNAL_PEPTIDE_N_REGION (PHOBIUS); SIGNAL_PEPTIDE_H_REGION (PHOBIUS); SIGNAL_PEPTIDE_C_REGION (PHOBIUS); NON_CYTOPLASMIC_DOMAIN (PHOBIUS); SignalP-noTM (SIGNALP_EUK); IPR029058 (SUPERFAMILY)	1.01099	1671	rev
x			x	s3118	3452	1	46	320	PREDICTED: probable peroxisomal acyl-coenzyme A oxidase 1-like [Bombyx mori]	5.09182e-33	0.87	7	C:peroxisome; F:acyl-CoA dehydrogenase activity; F:acyl-CoA oxidase activity; F:flavin adenine dinucleotide binding; P:fatty acid beta-oxidation; P:electron transport; P:acyl-CoA metabolic process	EC:1.3.99.3; EC:1.3.3.6	G3DSA:1.20.140.10 (GENE3D); IPR002655 (PFAM); IPR009075 (SUPERFAMILY)	0.433962	207	rev
x			x	s3281	3713	0	42	3384	AMPN_MANSERecName: Full=Aminopeptidase N; Short=AP-N; AltName: Full=Apn2; AltName: Full=Microsomal aminopeptidase; Flags: Precursor	0	0.793	6	C:plasma membrane; C:anchored component of membrane; F:aminopeptidase activity; F:metallopeptidase activity; F:zinc ion binding; P:proteolysis	EC:3.4.11	IPR014782 (PRINTS); G3DSA:1.10.390.10 (GENE3D); IPR024571 (PFAM); IPR014782 (PFAM); PTHR11533:SF147 (PANTHER); IPR001930 (PANTHER); SIGNAL_PEPTIDE_C_REGION (PHOBIUS); CYTOPLASMIC_DOMAIN (PHOBIUS); SIGNAL_PEPTIDE_H_REGION (PHOBIUS); SIGNAL_PEPTIDE (PHOBIUS); TRANSMEMBRANE (PHOBIUS); SIGNAL_PEPTIDE_N_REGION (PHOBIUS); NON_CYTOPLASMIC_DOMAIN (PHOBIUS); SignalP-noTM (SIGNALP_EUK); SSF55486 (SUPERFAMI…	1.01803	2901	rev
x			x	s3381	3862	1	14	1072	PREDICTED: sarcosine dehydrogenase, mitochondrial-like [Bombyx mori]	0	0.697	8	C:cytoplasm; F:aminomethyltransferase activity; F:oxidoreductase activity; P:glycine catabolic process; P:methylation; P:oxidation-reduction process; P:L-serine metabolic process; P:threonine metabolic process	EC:2.1.2.10	SIGNAL_PEPTIDE_H_REGION (PHOBIUS); SIGNAL_PEPTIDE_N_REGION (PHOBIUS); SIGNAL_PEPTIDE (PHOBIUS); NON_CYTOPLASMIC_DOMAIN (PHOBIUS); SIGNAL_PEPTIDE_C_REGION (PHOBIUS)	0.508006	1050	rev
x			x	s3415	3909	1	87	1953	PREDICTED: LOW QUALITY PROTEIN: liver carboxylesterase-like [Bombyx mori]	0	0.689	2	F:cholinesterase activity; P:metabolic process	EC:3.1.1.8; EC:3.1.1.1	NON_CYTOPLASMIC_DOMAIN (PHOBIUS); TRANSMEMBRANE (PHOBIUS); CYTOPLASMIC_DOMAIN (PHOBIUS); SignalP-TM (SIGNALP_GRAM_POSITIVE)	1	1617	fwd
x			x	s3635	4241	1	45	2277	PREDICTED: probable peroxisomal acyl-coenzyme A oxidase 1-like [Bombyx mori]	0	0.7345	7	C:peroxisome; F:acyl-CoA dehydrogenase activity; F:acyl-CoA oxidase activity; F:flavin adenine dinucleotide binding; P:fatty acid beta-oxidation; P:electron transport; P:acyl-CoA metabolic process	EC:1.3.99.3; EC:1.3.3.6	Coil (COILS); IPR012258 (PIRSF); IPR013786 (G3DSA:1.10.540.GENE3D); G3DSA:1.20.140.10 (GENE3D); IPR002655 (PFAM); G3DSA:1.20.140.10 (GENE3D); IPR006091 (G3DSA:2.40.110.GENE3D); IPR029320 (PFAM); IPR006091 (PFAM); PTHR10909:SF250 (PANTHER); PTHR10909 (PANTHER); IPR009075 (SUPERFAMILY); IPR009100 (SUPERFAMILY); IPR009075 (SUPERFAMILY)	1.03111	2118	fwd
x			x	s3968	4791	2	30	2053	PREDICTED: N-acetylglucosamine-6-sulfatase-like [Bombyx mori]	0	0.6565	4	C:lysosome; F:N-acetylglucosamine-6-sulfatase activity; P:N-acetylglucosamine metabolic process; P:glycosaminoglycan catabolic process	EC:3.1.6.14	IPR017849 (G3DSA:3.40.720.GENE3D); IPR000917 (PFAM); G3DSA:3.30.1120.10 (GENE3D); PTHR10342 (PANTHER); PTHR10342:SF207 (PANTHER); IPR017850 (SUPERFAMILY)	0.763747	1176	fwd
x			x	s410	320	1	22	2346	PREDICTED: plastin-2-like [Bombyx mori]	0	0.85	3	F:actin binding; F:calcium ion binding; P:female meiosis chromosome segregation	-	IPR002048 (SMART); IPR001715 (SMART); IPR011992 (G3DSA:1.10.238.GENE3D); IPR001715 (PFAM); IPR001715 (G3DSA:1.10.418.GENE3D); IPR001715 (G3DSA:1.10.418.GENE3D); IPR001715 (G3DSA:1.10.418.GENE3D); IPR002048 (PFAM); PTHR19961 (PANTHER); IPR018247 (PROSITE_PATTERNS); IPR001589 (PROSITE_PATTERNS); IPR001589 (PROSITE_PATTERNS); IPR001589 (PROSITE_PATTERNS); IPR002048 (PROSITE_PROFILES); IPR001715 (PRO…	1	2106	rev
x			x	s4101	5007	0	76	1213	PREDICTED: epidermal retinol dehydrogenase 2-like [Bombyx mori]	0	0.7105	2	F:oxidoreductase activity; P:oxidation-reduction process	-	no IPS match	0.993506	1038	rev
x			x	s4410	5614	0	47	2016	PREDICTED: solute carrier family 22 member 6-like [Bombyx mori]	0	0.674	3	C:integral component of membrane; F:transmembrane transporter activity; P:transmembrane transport	-	IPR011701 (PFAM); G3DSA:1.20.1250.20 (GENE3D); PTHR24064 (PANTHER); IPR005829 (PROSITE_PATTERNS); IPR005829 (PROSITE_PATTERNS); CYTOPLASMIC_DOMAIN (PHOBIUS); TRANSMEMBRANE (PHOBIUS); CYTOPLASMIC_DOMAIN (PHOBIUS); CYTOPLASMIC_DOMAIN (PHOBIUS); CYTOPLASMIC_DOMAIN (PHOBIUS); TRANSMEMBRANE (PHOBIUS); NON_CYTOPLASMIC_DOMAIN (PHOBIUS); NON_CYTOPLASMIC_DOMAIN (PHOBIUS); NON_CYTOPLASMIC_DOMAIN (PHOBIUS);…	1.0073	1668	fwd
x			x	s4775	6480	0	39	2407	PREDICTED: mucin-2-like [Bombyx mori]	4.77413e-34	0.5645	3	C:extracellular region; F:chitin binding; P:chitin metabolic process	-	IPR002557 (SMART); IPR002557 (G3DSA:2.170.140.GENE3D); IPR002557 (PFAM); PTHR23301 (PANTHER); IPR002557 (PROSITE_PROFILES); IPR002557 (PROSITE_PROFILES); IPR002557 (PROSITE_PROFILES); IPR002557 (PROSITE_PROFILES); IPR002557 (PROSITE_PROFILES); IPR002557 (PROSITE_PROFILES); IPR002557 (SUPERFAMILY); IPR002557 (SUPERFAMILY); IPR002557 (SUPERFAMILY); IPR002557 (SUPERFAMILY); IPR002557 (SUPERFAMILY); …	0.0631123	1932	fwd
x			x	s5	3	2	94	950	antennal esterase CXE14 [Spodoptera exigua]	6.91414e-16	0.792	2	F:carboxylic ester hydrolase activity; P:metabolic process	EC:3.1.1.1	IPR029058 (G3DSA:3.40.50.GENE3D)	0.467213	366	rev
x			x	s5060	7375	1	50	1390	neutral lipase [Helicoverpa armigera]	1.41987e-160	0.7575	4	C:extracellular region; F:triglyceride lipase activity; P:lipid catabolic process; P:glycerolipid metabolic process	EC:3.1.1; EC:3.1.1.1; EC:3.1.1.3	IPR000734 (PRINTS); IPR013818 (PFAM); IPR029058 (G3DSA:3.40.50.GENE3D); IPR000734 (PANTHER); SIGNAL_PEPTIDE_N_REGION (PHOBIUS); SIGNAL_PEPTIDE (PHOBIUS); NON_CYTOPLASMIC_DOMAIN (PHOBIUS); SIGNAL_PEPTIDE_C_REGION (PHOBIUS); SIGNAL_PEPTIDE_H_REGION (PHOBIUS); SignalP-noTM (SIGNALP_GRAM_NEGATIVE); SignalP-TM (SIGNALP_GRAM_POSITIVE); IPR029058 (SUPERFAMILY); TMhelix (TMHMM)	0.938776	957	rev
x			x	s5086	7452	0	74	1391	ferritin heavy chain-like protein precursor [Manduca sexta]	1.82484e-92	0.8155	6	F:ferroxidase activity; F:ferric iron binding; P:iron ion transport; P:cellular iron ion homeostasis; P:oxidation-reduction process; P:chlorophyll metabolic process	EC:1.16.3.1; EC:1.16.3	IPR008331 (PFAM); IPR012347 (G3DSA:1.20.1260.GENE3D); IPR001519 (PANTHER); PTHR11431:SF29 (PANTHER); NON_CYTOPLASMIC_DOMAIN (PHOBIUS); SIGNAL_PEPTIDE_C_REGION (PHOBIUS); SIGNAL_PEPTIDE (PHOBIUS); SIGNAL_PEPTIDE_H_REGION (PHOBIUS); SIGNAL_PEPTIDE_N_REGION (PHOBIUS); IPR009040 (PROSITE_PROFILES); SignalP-noTM (SIGNALP_GRAM_NEGATIVE); SignalP-TM (SIGNALP_GRAM_POSITIVE); SignalP-noTM (SIGNALP_EUK); I…	0.64455	717	fwd
x			x	s5116	7551	0	130	1597	microsomal cytochrome P450 [Helicoverpa armigera]	0	0.8785	5	F:monooxygenase activity; F:iron ion binding; F:oxidoreductase activity, acting on paired donors, with incorporation or reduction of molecular oxygen; F:heme binding; P:oxidation-reduction process	-	IPR002402 (PRINTS); IPR001128 (G3DSA:1.10.630.GENE3D); IPR001128 (PFAM); PTHR24292:SF24 (PANTHER); PTHR24292 (PANTHER); SIGNAL_PEPTIDE_H_REGION (PHOBIUS); SIGNAL_PEPTIDE_N_REGION (PHOBIUS); NON_CYTOPLASMIC_DOMAIN (PHOBIUS); SIGNAL_PEPTIDE (PHOBIUS); SIGNAL_PEPTIDE_C_REGION (PHOBIUS); IPR001128 (SUPERFAMILY); TMhelix (TMHMM)	0.500942	777	fwd
x			x	s5148	7698	0	55	755	PREDICTED: 17-beta-hydroxysteroid dehydrogenase 14-like [Bombyx mori]	4.56642e-98	0.713	2	F:oxidoreductase activity; P:oxidation-reduction process	-	IPR002198 (PRINTS); IPR002347 (PRINTS); PF13561 (PFAM); IPR016040 (G3DSA:3.40.50.GENE3D); PTHR24322 (PANTHER); PTHR24322:SF111 (PANTHER); SSF51735 (SUPERFAMILY)	0.932	693	fwd
x			x	s5173	7811	0	15	2104	cytochrome P450 6BD6 [Manduca sexta]	0	0.6325	7	C:endoplasmic reticulum; C:organelle membrane; F:monooxygenase activity; F:iron ion binding; F:oxidoreductase activity, acting on paired donors, with incorporation or reduction of molecular oxygen; F:heme binding; P:oxidation-reduction process	-	IPR002401 (PRINTS); IPR001128 (PRINTS); IPR001128 (G3DSA:1.10.630.GENE3D); IPR001128 (PFAM); PTHR24292:SF45 (PANTHER); PTHR24292 (PANTHER); IPR017972 (PROSITE_PATTERNS); NON_CYTOPLASMIC_DOMAIN (PHOBIUS); CYTOPLASMIC_DOMAIN (PHOBIUS); NON_CYTOPLASMIC_DOMAIN (PHOBIUS); TRANSMEMBRANE (PHOBIUS); TRANSMEMBRANE (PHOBIUS); IPR001128 (SUPERFAMILY); TMhelix (TMHMM); TMhelix (TMHMM)	1.72242	1545	rev
x			x	s5738	10836	0	55	1544	alkaline nuclease precursor [Bombyx mori]	0	0.612	4	F:nucleic acid binding; F:hydrolase activity; F:metal ion binding; P:metabolic process	-	IPR001604 (SMART); IPR020821 (G3DSA:3.40.570.GENE3D); IPR001604 (PFAM); PTHR13966 (PANTHER); PTHR13966:SF3 (PANTHER); SIGNAL_PEPTIDE_H_REGION (PHOBIUS); SIGNAL_PEPTIDE_C_REGION (PHOBIUS); NON_CYTOPLASMIC_DOMAIN (PHOBIUS); SIGNAL_PEPTIDE (PHOBIUS); SIGNAL_PEPTIDE_N_REGION (PHOBIUS); SignalP-noTM (SIGNALP_GRAM_NEGATIVE); SignalP-noTM (SIGNALP_EUK); SignalP-TM (SIGNALP_GRAM_POSITIVE); SSF54060 (SUPE…	0.961969	1356	rev
x			x	s5819	11344	0	41	1813	Bombyrin precursor [Bombyx mori]	1.11143e-87	0.6795	6	C:extracellular region; F:serine-type peptidase activity; F:peptidase activator activity; F:pigment binding; P:positive regulation of peptidase activity; P:protein-chromophore linkage	-	IPR003057 (PRINTS); IPR022271 (PIRSF); IPR000566 (PFAM); IPR012674 (G3DSA:2.40.128.GENE3D); PTHR10612 (PANTHER); IPR022272 (PROSITE_PATTERNS); SIGNAL_PEPTIDE_N_REGION (PHOBIUS); NON_CYTOPLASMIC_DOMAIN (PHOBIUS); SIGNAL_PEPTIDE_C_REGION (PHOBIUS); SIGNAL_PEPTIDE_H_REGION (PHOBIUS); SIGNAL_PEPTIDE (PHOBIUS); SignalP-noTM (SIGNALP_EUK); IPR011038 (SUPERFAMILY)	0.985149	624	rev
x			x	s5951	12040	0	57	1351	sparc [Papilio polytes]	2.42658e-163	0.8085	4	C:proteinaceous extracellular matrix; C:extracellular space; F:calcium ion binding; P:signal transduction	-	Coil (COILS); IPR019577 (PFAM); IPR011992 (G3DSA:1.10.238.GENE3D); G3DSA:3.30.60.30 (GENE3D); PTHR13866 (PANTHER); PTHR13866:SF14 (PANTHER); IPR018247 (PROSITE_PATTERNS); IPR001999 (PROSITE_PATTERNS); SIGNAL_PEPTIDE_C_REGION (PHOBIUS); NON_CYTOPLASMIC_DOMAIN (PHOBIUS); SIGNAL_PEPTIDE_N_REGION (PHOBIUS); SIGNAL_PEPTIDE_H_REGION (PHOBIUS); SIGNAL_PEPTIDE (PHOBIUS); SignalP-noTM (SIGNALP_EUK); SSF47…	1	1044	rev
x			x	s6035	12487	0	58	1171	insect intestinal mucin 4 [Helicoverpa armigera]	6.92065e-31	0.6915	3	C:extracellular region; F:chitin binding; P:chitin metabolic process	-	no IPS match	0.268139	741	rev
x			x	s6066	12650	0	80	1608	PREDICTED: alpha-amylase 4N-like [Bombyx mori]	0	0.832	4	F:alpha-amylase activity; F:metal ion binding; P:starch metabolic process; P:sucrose metabolic process	EC:3.2.1.1; EC:3.2.1	IPR006046 (PRINTS); IPR006589 (SMART); IPR006048 (SMART); IPR006047 (PFAM); IPR013780 (G3DSA:2.60.40.GENE3D); IPR013781 (G3DSA:3.20.20.GENE3D); IPR006048 (PFAM); IPR015902 (PANTHER); PTHR10357:SF116 (PANTHER); SIGNAL_PEPTIDE (PHOBIUS); SIGNAL_PEPTIDE_N_REGION (PHOBIUS); NON_CYTOPLASMIC_DOMAIN (PHOBIUS); SIGNAL_PEPTIDE_H_REGION (PHOBIUS); SIGNAL_PEPTIDE_C_REGION (PHOBIUS); SSF51011 (SUPERFAMILY); …	0.822368	1515	fwd
x			x	s6185	13506	0	81	923	glutathione S-transferase epsilon 2 [Spodoptera litura]	2.77354e-90	0.644	3	F:glutathione transferase activity; P:glutathione metabolic process; P:glutathione conjugation reaction	EC:2.5.1.18	CYTOPLASMIC_DOMAIN (PHOBIUS); NON_CYTOPLASMIC_DOMAIN (PHOBIUS); TRANSMEMBRANE (PHOBIUS); TMhelix (TMHMM)	0.995556	741	rev
x			x	s638	508	2	75	1399	PREDICTED: pancreatic lipase-related protein 2-like [Bombyx mori]	2.77013e-172	0.726	4	C:extracellular region; F:triglyceride lipase activity; P:lipid catabolic process; P:glycerolipid metabolic process	EC:3.1.1; EC:3.1.1.1; EC:3.1.1.3	IPR000734 (PRINTS); IPR013818 (PFAM); IPR029058 (G3DSA:3.40.50.GENE3D); PTHR11610:SF91 (PANTHER); IPR000734 (PANTHER); SignalP-noTM (SIGNALP_EUK); IPR029058 (SUPERFAMILY)	1	1053	fwd
x			x	s6419	15249	0	70	1261	peptidoglycan recognition protein 2 [Manduca sexta]	1.49751e-96	0.712	4	F:zinc ion binding; F:N-acetylmuramoyl-L-alanine amidase activity; P:peptidoglycan catabolic process; P:peptidoglycan biosynthetic process	EC:3.5.1.28	no IPS match	1	594	fwd
x			x	s6521	16022	0	58	1893	PREDICTED: uncharacterized protein LOC101743953 [Bombyx mori]	0	0.5555	2	F:phosphoric diester hydrolase activity; P:lipid metabolic process	EC:3.1	IPR017946 (G3DSA:3.20.20.GENE3D); PTHR13593 (PANTHER); PTHR13593:SF35 (PANTHER); SIGNAL_PEPTIDE_H_REGION (PHOBIUS); SIGNAL_PEPTIDE_C_REGION (PHOBIUS); SIGNAL_PEPTIDE_N_REGION (PHOBIUS); NON_CYTOPLASMIC_DOMAIN (PHOBIUS); SIGNAL_PEPTIDE (PHOBIUS); SignalP-noTM (SIGNALP_GRAM_NEGATIVE); SignalP-noTM (SIGNALP_EUK); IPR017946 (SUPERFAMILY)	1.00225	1368	rev
x			x	s6584	16780	0	59	2004	PREDICTED: synaptic vesicle glycoprotein 2B-like isoform X2 [Bombyx mori]	0	0.806	3	C:integral component of membrane; F:transmembrane transporter activity; P:transmembrane transport	-	G3DSA:1.20.1250.20 (GENE3D); IPR005828 (PFAM); PTHR24064 (PANTHER); PTHR24064:SF215 (PANTHER); CYTOPLASMIC_DOMAIN (PHOBIUS); TRANSMEMBRANE (PHOBIUS); TRANSMEMBRANE (PHOBIUS); CYTOPLASMIC_DOMAIN (PHOBIUS); TRANSMEMBRANE (PHOBIUS); TRANSMEMBRANE (PHOBIUS); NON_CYTOPLASMIC_DOMAIN (PHOBIUS); TRANSMEMBRANE (PHOBIUS); NON_CYTOPLASMIC_DOMAIN (PHOBIUS); CYTOPLASMIC_DOMAIN (PHOBIUS); NON_CYTOPLASMIC_DOMAI…	0.972015	1566	fwd
x			x	s6592	16935	0	86	2120	PREDICTED: glucose dehydrogenase [acceptor]-like [Bombyx mori]	0	0.6535	7	F:choline dehydrogenase activity; F:flavin adenine dinucleotide binding; P:alcohol metabolic process; P:oxidation-reduction process; P:glycine metabolic process; P:L-serine metabolic process; P:threonine metabolic process	EC:1.1.99.1	IPR012132 (PIRSF); G3DSA:3.50.50.60 (GENE3D); IPR000172 (PFAM); IPR007867 (PFAM); PTHR11552 (PANTHER); PTHR11552:SF77 (PANTHER); IPR000172 (PROSITE_PATTERNS); IPR000172 (PROSITE_PATTERNS); SSF54373 (SUPERFAMILY); SSF51905 (SUPERFAMILY)	1.0016	1914	fwd
x			x	s6618	17428	0	36	3571	ABC transporter [Bombyx mori]	0	0.759	4	C:integral component of membrane; F:ATP binding; F:ATPase activity, coupled to transmembrane movement of substances; P:transmembrane transport	EC:3.6.1; EC:3.6.1.3; EC:3.6.1.15	IPR003593 (SMART); G3DSA:1.20.1560.10 (GENE3D); IPR011527 (PFAM); IPR003439 (PFAM); IPR027417 (G3DSA:3.40.50.GENE3D); PTHR24223 (PANTHER); IPR017871 (PROSITE_PATTERNS); TRANSMEMBRANE (PHOBIUS); CYTOPLASMIC_DOMAIN (PHOBIUS); TRANSMEMBRANE (PHOBIUS); TRANSMEMBRANE (PHOBIUS); NON_CYTOPLASMIC_DOMAIN (PHOBIUS); NON_CYTOPLASMIC_DOMAIN (PHOBIUS); NON_CYTOPLASMIC_DOMAIN (PHOBIUS); CYTOPLASMIC_DOMAIN (PHO…	0.924961	3501	rev
x			x	s767	628	2	110	1806	PREDICTED: juvenile hormone esterase-like [Bombyx mori]	7.32262e-167	0.646	2	F:hydrolase activity; P:metabolic process	-	IPR002018 (PFAM); IPR029058 (G3DSA:3.40.50.GENE3D); PTHR11559 (PANTHER); PTHR11559:SF198 (PANTHER); SIGNAL_PEPTIDE (PHOBIUS); SIGNAL_PEPTIDE_N_REGION (PHOBIUS); NON_CYTOPLASMIC_DOMAIN (PHOBIUS); SIGNAL_PEPTIDE_H_REGION (PHOBIUS); SIGNAL_PEPTIDE_C_REGION (PHOBIUS); SignalP-noTM (SIGNALP_EUK); IPR029058 (SUPERFAMILY)	0.898625	1572	rev
x			x	s869	707	1	62	1454	oligosaccharyltransferase 48kD subunit [Papilio polytes]	0	0.8245	4	C:integral component of membrane; F:dolichyl-diphosphooligosaccharide-protein glycotransferase activity; P:protein N-linked glycosylation via asparagine; C:oligosaccharyltransferase complex	EC:2.4.1.119; EC:2.4.1	no IPS match	1	1317	rev
x			x	s872	709	1	86	1613	mitochondrial aldehyde dehydrogenase [Danaus plexippus]	0	0.7985	3	F:retinal dehydrogenase activity; P:oxidation-reduction process; P:retinol metabolic process	EC:1.2.1.36	IPR016163 (G3DSA:3.40.309.GENE3D); IPR016162 (G3DSA:3.40.605.GENE3D); IPR015590 (PFAM); PTHR11699:SF145 (PANTHER); PTHR11699 (PANTHER); IPR016160 (PROSITE_PATTERNS); IPR029510 (PROSITE_PATTERNS); IPR016161 (SUPERFAMILY)	0.99182	1488	fwd
x			x	s980	795	4	57	1786	PREDICTED: maltase 1-like [Bombyx mori]	0	0.677	8	F:alpha-1,4-glucosidase activity; F:maltose alpha-glucosidase activity; F:cation binding; P:glucose metabolic process; P:starch metabolic process; P:sucrose metabolic process; P:galactose metabolic process; C:glucosidase II complex	EC:3.2.1.20; EC:3.2.1	IPR006589 (SMART); G3DSA:3.90.400.10 (GENE3D); IPR006047 (PFAM); IPR013781 (G3DSA:3.20.20.GENE3D); IPR015902 (PANTHER); PTHR10357:SF76 (PANTHER); SIGNAL_PEPTIDE_H_REGION (PHOBIUS); SIGNAL_PEPTIDE (PHOBIUS); SIGNAL_PEPTIDE_C_REGION (PHOBIUS); NON_CYTOPLASMIC_DOMAIN (PHOBIUS); SIGNAL_PEPTIDE_N_REGION (PHOBIUS); SignalP-TM (SIGNALP_GRAM_POSITIVE); IPR017853 (SUPERFAMILY); TMhelix (TMHMM)	0.988468	1782	fwd
x				C61670	-	-	77	395	PREDICTED: cytochrome b-c1 complex subunit 8-like [Bombyx mori]	9.10738e-46	0.827	8	C:mitochondrial respiratory chain complex III; C:lipid particle; F:ubiquinol-cytochrome-c reductase activity; F:ubiquinone binding; P:mitochondrial electron transport, ubiquinol to cytochrome c; P:hydrogen ion transmembrane transport; P:electron transport; C:respiratory chain complex III	EC:1.10.2; EC:1.10.2.2	IPR004205 (PFAM); IPR004205 (G3DSA:1.20.5.GENE3D); IPR004205 (PANTHER); NON_CYTOPLASMIC_DOMAIN (PHOBIUS); CYTOPLASMIC_DOMAIN (PHOBIUS); TRANSMEMBRANE (PHOBIUS); IPR004205 (SUPERFAMILY)	1.0122	264	rev
x				C66957	-	-	63	499	transport protein Sec61 gamma subunit [Bombyx mori]	1.38034e-27	0.9555	7	C:Sec61 translocon complex; C:integral component of membrane; F:P-P-bond-hydrolysis-driven protein transmembrane transporter activity; P:SRP-dependent cotranslational protein targeting to membrane, translocation; P:negative regulation of autophagy; P:neurogenesis; C:chloroplast envelope	-	IPR001901 (PFAM); IPR008158 (TIGRFAM); IPR023391 (G3DSA:1.20.5.GENE3D); PTHR12309 (PANTHER); IPR001901 (PROSITE_PATTERNS); NON_CYTOPLASMIC_DOMAIN (PHOBIUS); TRANSMEMBRANE (PHOBIUS); CYTOPLASMIC_DOMAIN (PHOBIUS); IPR022943 (HAMAP); IPR023391 (SUPERFAMILY); TMhelix (TMHMM)	0.784091	219	rev
x				C68376	-	-	65	534	DEAD box ATP-dependent RNA helicase, partial [Papilio polytes]	5.43124e-43	0.915	4	F:nucleic acid binding; F:ATP binding; F:ATP-dependent helicase activity; P:metabolic process	EC:3.6.1; EC:3.6.1.3; EC:3.6.1.15	SIGNAL_PEPTIDE (PHOBIUS); SIGNAL_PEPTIDE_C_REGION (PHOBIUS); SIGNAL_PEPTIDE_H_REGION (PHOBIUS); NON_CYTOPLASMIC_DOMAIN (PHOBIUS); SIGNAL_PEPTIDE_N_REGION (PHOBIUS)	1	255	fwd
x				C71059	-	-	17	613	synoviolin-like protein [Bombyx mori]	1.08679e-47	0.5515	9	C:nucleoplasm; C:endoplasmic reticulum membrane; F:protein binding; F:zinc ion binding; F:acid-amino acid ligase activity; F:ubiquitin protein ligase activity; P:activation of signaling protein activity involved in unfolded protein response; P:protein N-linked glycosylation via asparagine; P:ER-associated ubiquitin-dependent protein catabolic process	-	PTHR12477 (PANTHER); PTHR12477:SF69 (PANTHER)	0.306667	540	fwd
x				C72070	-	-	62	648	copper chaperone [Bombyx mori]	8.85025e-27	0.7625	2	F:metal ion binding; P:metal ion transport	-	no IPS match	0.833333	255	rev
x				C73638	-	-	60	711	hypothetical protein KGM_19166 [Danaus plexippus]	5.49541e-139	0.8525	5	C:nucleus; C:cytoplasm; C:proteasome core complex; F:threonine-type endopeptidase activity; P:proteolysis involved in cellular protein catabolic process	EC:3.4.25	IPR029055 (G3DSA:3.60.20.GENE3D); IPR001353 (PFAM); PTHR11599 (PANTHER); PTHR11599:SF6 (PANTHER); IPR016050 (PROSITE_PATTERNS); IPR023333 (PROSITE_PROFILES); IPR029055 (SUPERFAMILY)	0.995146	657	rev
x				C73786	-	-	64	719	muscle LIM protein [Papilio xuthus]	1.63249e-49	0.912	1	F:zinc ion binding	-	IPR001781 (SMART); IPR001781 (G3DSA:2.10.110.GENE3D); IPR001781 (PFAM); PTHR24215 (PANTHER); IPR001781 (PROSITE_PATTERNS); IPR001781 (PROSITE_PROFILES); SSF57716 (SUPERFAMILY); SSF57716 (SUPERFAMILY)	1	297	fwd
x				C73934	-	-	37	726	cytochrome P450, partial [Bombyx mori]	1.55168e-93	0.93	5	F:monooxygenase activity; F:iron ion binding; F:oxidoreductase activity, acting on paired donors, with incorporation or reduction of molecular oxygen; F:heme binding; P:oxidation-reduction process	-	IPR002403 (PRINTS); IPR001128 (PRINTS); IPR001128 (G3DSA:1.10.630.GENE3D); IPR001128 (PFAM); PTHR24292:SF24 (PANTHER); PTHR24292 (PANTHER); IPR017972 (PROSITE_PATTERNS); IPR001128 (SUPERFAMILY)	0.295113	471	fwd
x				C74110	-	-	75	734	ribosomal protein L6 [Manduca sexta]	2.80534e-78	0.942	4	C:ribosome; F:structural constituent of ribosome; P:translation; P:ribosome biogenesis	-	IPR014722 (G3DSA:2.30.30.GENE3D); IPR000915 (PFAM); IPR005568 (PFAM); IPR000915 (PANTHER); CYTOPLASMIC_DOMAIN (PHOBIUS); TRANSMEMBRANE (PHOBIUS); NON_CYTOPLASMIC_DOMAIN (PHOBIUS); IPR008991 (SUPERFAMILY); TMhelix (TMHMM)	0.734767	732	fwd
x				C74134	-	-	81	735	ribosomal protein L9 [Bombyx mori]	2.07508e-132	0.9645	5	C:ribosome; F:structural constituent of ribosome; F:rRNA binding; P:translation; P:ribosome biogenesis	-	IPR000702 (PIRSF); IPR020040 (G3DSA:3.90.930.GENE3D); IPR020040 (G3DSA:3.90.930.GENE3D); IPR020040 (PFAM); PTHR11655:SF16 (PANTHER); IPR000702 (PANTHER); IPR002359 (PROSITE_PATTERNS); IPR020040 (SUPERFAMILY); IPR020040 (SUPERFAMILY)	0.868778	648	rev
x				C75294	-	-	61	795	1-acylglycerol-3-phosphate O-acyltransferase 2 [Bombyx mori]	3.95588e-132	0.7615	7	C:membrane; F:nucleotide binding; F:nucleic acid binding; F:1-acylglycerol-3-phosphate O-acyltransferase activity; P:phospholipid biosynthetic process; P:acyl-carrier-protein biosynthetic process; P:glycerolipid metabolic process	EC:2.3.1.51; EC:2.3.1	Coil (COILS); IPR002123 (SMART); G3DSA:3.40.1130.10 (GENE3D); IPR004552 (TIGRFAM); IPR002123 (PFAM); PTHR10434 (PANTHER); PTHR10434:SF3 (PANTHER); SSF69593 (SUPERFAMILY)	0.819188	675	fwd
x				C75782	-	-	64	822	elongation factor 1 beta' [Spodoptera exigua]	2.08122e-114	0.831	4	C:eukaryotic translation elongation factor 1 complex; F:translation elongation factor activity; C:ribosome; P:regulation of translational elongation	-	NON_CYTOPLASMIC_DOMAIN (PHOBIUS); SIGNAL_PEPTIDE (PHOBIUS); SIGNAL_PEPTIDE_N_REGION (PHOBIUS); SIGNAL_PEPTIDE_H_REGION (PHOBIUS); SIGNAL_PEPTIDE_C_REGION (PHOBIUS)	1	774	rev
x				C76500	-	-	49	871	mitochondrial NADH:ubiquinone oxidoreductase B14,7 subunit [Papilio xuthus]	2.21322e-63	0.648	1	C:integral component of membrane	-	PTHR21382 (PANTHER); PTHR21382:SF1 (PANTHER); CYTOPLASMIC_DOMAIN (PHOBIUS); TRANSMEMBRANE (PHOBIUS); NON_CYTOPLASMIC_DOMAIN (PHOBIUS); TRANSMEMBRANE (PHOBIUS); TRANSMEMBRANE (PHOBIUS); CYTOPLASMIC_DOMAIN (PHOBIUS); CYTOPLASMIC_DOMAIN (PHOBIUS); NON_CYTOPLASMIC_DOMAIN (PHOBIUS); TRANSMEMBRANE (PHOBIUS); TMhelix (TMHMM); TMhelix (TMHMM)	1	708	fwd
x				C76724	-	-	94	887	serine protease 38 [Mamestra configurata]	3.22277e-69	0.5945	2	F:serine-type endopeptidase activity; P:proteolysis	EC:3.4.21	IPR001254 (SMART); IPR001254 (PFAM); G3DSA:2.40.10.10 (GENE3D); G3DSA:2.40.10.10 (GENE3D); PTHR24260 (PANTHER); NON_CYTOPLASMIC_DOMAIN (PHOBIUS); SIGNAL_PEPTIDE_N_REGION (PHOBIUS); SIGNAL_PEPTIDE (PHOBIUS); SIGNAL_PEPTIDE_H_REGION (PHOBIUS); SIGNAL_PEPTIDE_C_REGION (PHOBIUS); IPR001254 (PROSITE_PROFILES); SignalP-noTM (SIGNALP_EUK); IPR009003 (SUPERFAMILY)	0.907336	807	rev
x				C77474	-	-	9	938	PREDICTED: ubiquitin-like modifier-activating enzyme ATG7-like [Bombyx mori]	3.07032e-148	0.6795	37	C:pre-autophagosomal structure; C:cytosol; C:axoneme; F:ubiquitin activating enzyme activity; F:transcription factor binding; F:Atg12 activating enzyme activity; F:Atg8 activating enzyme activity; F:protein homodimerization activity; P:mitochondrion degradation; P:liver development; P:C-terminal protein lipidation; P:cellular amino acid metabolic process; P:cellular response to nitrogen starvatio…	-	IPR016040 (G3DSA:3.40.50.GENE3D); IPR000594 (PFAM); IPR006285 (PTHR10953:PANTHER); PTHR10953 (PANTHER); IPR009036 (SUPERFAMILY)	0.505357	855	fwd
x				C78340	-	-	7	1006	PREDICTED: synaptonemal complex protein 1-like [Bombyx mori]	1.54321e-132	0.5865	2	C:DNA-directed RNA polymerase II, holoenzyme; P:intracellular signal transduction	-	Coil (COILS); IPR026213 (PRINTS); PF15328 (PFAM); PTHR23171 (PANTHER); IPR028273 (PTHR23171:PANTHER)	0.993569	951	fwd
x				C78510	-	-	45	1020	chaperonin subunit 4 delta [Bombyx mori]	6.62947e-42	0.801	10	C:lipid particle; C:chaperonin-containing T-complex; C:microtubule associated complex; F:ATP binding; F:ATPase activity, coupled; F:unfolded protein binding; P:protein folding; P:neurogenesis; P:cytoplasmic microtubule organization; P:mitotic spindle assembly	EC:3.6.1; EC:3.6.1.3; EC:3.6.1.15	no IPS match	0.472477	432	rev
x				C78870	-	-	41	1052	PREDICTED: uncharacterized protein LOC101742674 [Bombyx mori]	2.71084e-09	0.8675	2	F:nucleotide binding; F:nucleic acid binding	-	TRANSMEMBRANE (PHOBIUS); CYTOPLASMIC_DOMAIN (PHOBIUS); NON_CYTOPLASMIC_DOMAIN (PHOBIUS); SignalP-TM (SIGNALP_GRAM_POSITIVE); TMhelix (TMHMM)	0.0635514	477	rev
x				C78994	-	-	35	1062	putative 2-deoxyglucose-6-phosphate phosphatase [Danaus plexippus]	1.25365e-111	0.7265	4	F:nucleic acid binding; F:zinc ion binding; F:hydrolase activity; P:metabolic process	-	IPR006439 (TIGRFAM); IPR023214 (G3DSA:3.40.50.GENE3D); IPR023214 (PFAM); PTHR18901:SF10 (PANTHER); PTHR18901 (PANTHER); IPR023214 (SUPERFAMILY)	1.04608	696	fwd
x				C79986	-	-	18	1174	aldo-keto reductase [Danaus plexippus]	1.14961e-165	0.69	3	F:oxidoreductase activity; P:steroid metabolic process; P:oxidation-reduction process	-	no IPS match	0.993976	1023	rev
x				C80052	-	-	9	1182	hypothetical protein KGM_10296 [Danaus plexippus]	0	0.7535	1	P:sperm competition	-	Coil (COILS); Coil (COILS); Coil (COILS); IPR000435 (PRINTS); PF03148 (PFAM); PTHR19960:SF11 (PANTHER); PTHR19960 (PANTHER)	0.752964	1110	rev
x				C80326	-	-	47	1220	myosin 3 light chain [Lonomia obliqua]	8.56014e-110	0.9275	2	C:myosin complex; F:calcium ion binding	-	IPR002048 (SMART); IPR011992 (G3DSA:1.10.238.GENE3D); IPR002048 (PFAM); IPR011992 (G3DSA:1.10.238.GENE3D); PF13833 (PFAM); PTHR23049 (PANTHER); PTHR23049:SF4 (PANTHER); IPR018247 (PROSITE_PATTERNS); IPR002048 (PROSITE_PROFILES); IPR002048 (PROSITE_PROFILES); IPR002048 (PROSITE_PROFILES); SSF47473 (SUPERFAMILY)	0.575269	693	rev
x				C80720	-	-	20	1275	aldo-keto reductase [Papilio xuthus]	5.43009e-146	0.7005	3	F:oxidoreductase activity; P:steroid metabolic process; P:oxidation-reduction process	-	no IPS match	0.865753	951	rev
x				C80744	-	-	9	1278	PREDICTED: membralin-like isoform X1 [Bombyx mori]	8.58187e-49	0.9245	2	C:cytoplasm; C:integral component of membrane	-	no IPS match	0.408078	873	fwd
x				C80842	-	-	98	1292	pyruvate dehydrogenase [Danaus plexippus]	0	0.8635	9	F:pyruvate dehydrogenase (acetyl-transferring) activity; P:acetyl-CoA biosynthetic process from pyruvate; P:oxidation-reduction process; P:gluconeogenesis; P:glycolytic process; P:isoleucine biosynthetic process; P:leucine biosynthetic process; P:valine biosynthetic process; C:pyruvate dehydrogenase complex	EC:1.2.4.1	IPR005475 (SMART); IPR005475 (PFAM); IPR029061 (G3DSA:3.40.50.GENE3D); IPR005476 (PFAM); IPR009014 (G3DSA:3.40.50.GENE3D); IPR027110 (PTHR11624:PANTHER); PTHR11624 (PANTHER); SIGNAL_PEPTIDE_H_REGION (PHOBIUS); SIGNAL_PEPTIDE_C_REGION (PHOBIUS); NON_CYTOPLASMIC_DOMAIN (PHOBIUS); SIGNAL_PEPTIDE_N_REGION (PHOBIUS); SIGNAL_PEPTIDE (PHOBIUS); IPR009014 (SUPERFAMILY); IPR029061 (SUPERFAMILY)	1.00273	1110	rev
x				C81388	-	-	31	1388	putative parvin [Danaus plexippus]	0	0.852	6	C:focal adhesion; F:actin binding; P:cell adhesion; P:apposition of dorsal and ventral imaginal disc-derived wing surfaces; P:muscle attachment; P:actin cytoskeleton reorganization	-	IPR001715 (G3DSA:1.10.418.GENE3D); IPR001715 (PFAM); PTHR12114:SF4 (PANTHER); IPR028433 (PANTHER); IPR001715 (PROSITE_PROFILES); IPR001715 (PROSITE_PROFILES); IPR001715 (SUPERFAMILY)	1	1137	fwd
x				C82204	-	-	57	1569	ubiquinol-cytochrome c reductase core protein II [Bombyx mori]	0	0.6485	3	F:catalytic activity; F:metal ion binding; P:metabolic process	-	IPR011765 (PFAM); IPR011237 (G3DSA:3.30.830.GENE3D); IPR011237 (G3DSA:3.30.830.GENE3D); IPR007863 (PFAM); PTHR11851:SF119 (PANTHER); PTHR11851 (PANTHER); IPR011249 (SUPERFAMILY); IPR011249 (SUPERFAMILY)	1.00229	1338	rev
x				C82534	-	-	71	1686	vacuolar H[+] ATPase 44kD C subunit [Papilio polytes]	0	0.8925	7	C:vacuolar proton-transporting V-type ATPase, V1 domain; C:plasma membrane proton-transporting V-type ATPase complex; F:calcium ion binding; F:proton-transporting ATPase activity, rotational mechanism; P:regulation of juvenile hormone biosynthetic process; P:ATP hydrolysis coupled proton transport; P:oxidative phosphorylation	EC:3.6.1; EC:3.6.1.3; EC:3.6.1.15	Coil (COILS); IPR004907 (PFAM); G3DSA:3.30.70.100 (GENE3D); G3DSA:1.20.1460.10 (GENE3D); IPR004907 (PANTHER); SSF118203 (SUPERFAMILY)	1.01039	1173	fwd
x				C82550	-	-	15	1693	PREDICTED: eukaryotic translation initiation factor 3 subunit A-like isoform X1 [Bombyx mori]	3.74655e-23	0.6455	16	C:nucleolus; C:cytosol; C:cytoskeleton; C:membrane; C:eukaryotic 43S preinitiation complex; C:viral capsid; C:eukaryotic 48S preinitiation complex; C:eukaryotic translation initiation factor 3 complex, eIF3m; F:translation initiation factor activity; F:protein binding; F:poly(A) RNA binding; P:mitotic spindle elongation; P:formation of translation preinitiation complex; P:formation of cytoplasmic…	-	Coil (COILS); IPR027512 (PTHR14005:PANTHER); PTHR14005 (PANTHER)	0.228737	1533	rev
x				C82678	-	-	22	1731	Hsc70/Hsp90-organizing protein HOP [Danaus plexippus]	0	0.8165	6	C:dynein complex; F:microtubule motor activity; P:microtubule-based movement; P:metabolic process; C:microtubule; F:protein binding	EC:3.6.1; EC:3.6.1.15	IPR006636 (SMART); IPR019734 (SMART); IPR011990 (G3DSA:1.25.40.GENE3D); IPR001440 (PFAM); IPR011990 (G3DSA:1.25.40.GENE3D); PF13414 (PFAM); PTHR22904:SF287 (PANTHER); PTHR22904 (PANTHER); IPR019734 (PROSITE_PROFILES); IPR019734 (PROSITE_PROFILES); IPR019734 (PROSITE_PROFILES); IPR019734 (PROSITE_PROFILES); IPR019734 (PROSITE_PROFILES); IPR013026 (PROSITE_PROFILES); IPR019734 (PROSITE_PROFILES); S…	0.787431	1278	rev
x				C82702	-	-	55	1744	putative acetyl transferase [Bombyx mori]	0	0.8535	15	C:mitochondrion; C:lipid particle; C:microtubule associated complex; F:acetyl-CoA C-acetyltransferase activity; P:fatty acid beta-oxidation; P:pyruvate metabolic process; P:isoleucine catabolic process; P:leucine catabolic process; P:lysine catabolic process; P:tryptophan metabolic process; P:valine catabolic process; P:fatty acid biosynthetic process; P:benzoate metabolic process; P:acyl-carrier…	EC:2.3.1.16; EC:2.3.1.9; EC:2.3.1	IPR002155 (PIRSF); IPR002155 (TIGRFAM); IPR020617 (PFAM); IPR016038 (G3DSA:3.40.47.GENE3D); IPR016038 (G3DSA:3.40.47.GENE3D); IPR020616 (PFAM); PTHR18919 (PANTHER); PTHR18919:SF67 (PANTHER); IPR020610 (PROSITE_PATTERNS); IPR020615 (PROSITE_PATTERNS); IPR016039 (SUPERFAMILY); IPR016039 (SUPERFAMILY)	1.00756	1203	fwd
x				C82848	-	-	44	1800	DnaJ-5 [Danaus plexippus]	0	0.8435	2	F:unfolded protein binding; P:protein folding	-	no IPS match	1	1071	rev
x				C82878	-	-	16	1817	putative Apoptosis inhibitor 5 [Danaus plexippus]	1.74852e-176	0.6185	7	C:nucleoplasm; C:spliceosomal complex; C:cytoplasm; C:membrane; F:fibroblast growth factor binding; F:poly(A) RNA binding; P:negative regulation of apoptotic process	-	IPR008383 (PFAM); PTHR12758:SF19 (PANTHER); PTHR12758 (PANTHER); IPR016024 (SUPERFAMILY)	0.66129	1110	rev
x				C83024	-	-	50	1877	PREDICTED: eukaryotic translation initiation factor 3 subunit L-like [Bombyx mori]	0	0.8535	8	C:eukaryotic translation initiation factor 3 complex; C:eukaryotic 43S preinitiation complex; C:eukaryotic 48S preinitiation complex; F:translation initiation factor activity; P:formation of translation preinitiation complex; P:regulation of translational initiation; P:neuron projection morphogenesis; C:ribosome	-	IPR019382 (PFAM); IPR019382 (PANTHER); IPR019382 (HAMAP); SSF48452 (SUPERFAMILY)	1.0738	1704	fwd
x				C83212	-	-	42	2000	PREDICTED: fatty-acid amide hydrolase 2-B-like [Bombyx mori]	0	0.727	5	C:lipid particle; C:endomembrane system; F:carbon-nitrogen ligase activity, with glutamine as amido-N-donor; F:fatty acid amide hydrolase activity; P:nitrogen compound metabolic process	-	Coil (COILS); IPR000120 (PFAM); IPR023631 (G3DSA:3.90.1300.GENE3D); PTHR11895:SF66 (PANTHER); IPR000120 (PANTHER); IPR023631 (SUPERFAMILY)	1	1656	rev
x				C83378	-	-	8	2142	hypothetical protein KGM_12615 [Danaus plexippus]	0	0.9795	7	F:DNA binding; F:DNA-directed RNA polymerase activity; F:ribonucleoside binding; P:transcription, DNA-templated; C:nucleolus; P:purine nucleobase metabolic process; P:pyrimidine nucleobase metabolic process	EC:2.7.7.6	no IPS match	0.543755	1920	fwd
x				C83504	-	-	57	2314	slowmo [Bombyx mori]	1.01713e-148	0.874	5	C:mitochondrion; P:spermatogenesis; P:larval locomotory behavior; P:peristalsis; P:germarium-derived oocyte differentiation	-	IPR006797 (PFAM); PTHR11158 (PANTHER); PTHR11158:SF17 (PANTHER); IPR006797 (PROSITE_PROFILES)	1	702	fwd
x				C83536	-	-	38	2352	PREDICTED: transcription factor jun-D-like [Bombyx mori]	2.95833e-133	0.679	6	C:nucleus; F:sequence-specific DNA binding transcription factor activity; F:sequence-specific DNA binding; P:regulation of transcription, DNA-templated; C:transcription factor complex; P:regulation of transcription, DNA-templated	-	Coil (COILS); IPR002112 (PRINTS); IPR004827 (SMART); IPR008917 (G3DSA:1.10.880.GENE3D); IPR004827 (PFAM); G3DSA:1.20.5.170 (GENE3D); IPR005643 (PFAM); PTHR11462 (PANTHER); IPR004827 (PROSITE_PATTERNS); IPR004827 (PROSITE_PROFILES); SSF57959 (SUPERFAMILY)	1.02083	822	rev
x				C83694	-	-	24	2611	PREDICTED: uncharacterized protein LOC101735428 [Bombyx mori]	0	0.6525	7	F:sequence-specific DNA binding transcription factor activity; F:sequence-specific DNA binding; C:transcription factor complex; P:regulation of transcription, DNA-templated; F:cAMP response element binding; P:positive regulation of transcription from RNA polymerase II promoter; P:endoplasmic reticulum unfolded protein response	-	Coil (COILS); IPR004827 (SMART); G3DSA:1.20.5.170 (GENE3D); IPR004827 (PFAM); IPR029808 (PTHR22952:PANTHER); PTHR22952 (PANTHER); CYTOPLASMIC_DOMAIN (PHOBIUS); NON_CYTOPLASMIC_DOMAIN (PHOBIUS); TRANSMEMBRANE (PHOBIUS); IPR004827 (PROSITE_PROFILES); SSF57959 (SUPERFAMILY)	1	2064	fwd
x				C83828	-	-	19	3456	PREDICTED: LOW QUALITY PROTEIN: 26S proteasome non-ATPase regulatory subunit 1-like [Bombyx mori]	0	0.844	5	C:proteasome complex; F:enzyme regulator activity; P:regulation of protein catabolic process; P:regulation of catalytic activity; F:binding	-	Coil (COILS); IPR016642 (PIRSF); IPR011989 (G3DSA:1.25.10.GENE3D); PF13646 (PFAM); IPR002015 (PFAM); PTHR10943 (PANTHER); PTHR10943:SF2 (PANTHER); NON_CYTOPLASMIC_DOMAIN (PHOBIUS); CYTOPLASMIC_DOMAIN (PHOBIUS); TRANSMEMBRANE (PHOBIUS); IPR016024 (SUPERFAMILY)	1.00301	3003	fwd
x				s1089	906	1	20	1506	cytochrome CYP324A1 [Spodoptera littoralis]	0	0.611	7	C:endoplasmic reticulum; C:organelle membrane; F:monooxygenase activity; F:iron ion binding; F:oxidoreductase activity, acting on paired donors, with incorporation or reduction of molecular oxygen; F:heme binding; P:oxidation-reduction process	-	IPR002403 (PRINTS); IPR001128 (PRINTS); IPR001128 (PFAM); IPR001128 (G3DSA:1.10.630.GENE3D); PTHR24292 (PANTHER); IPR017972 (PROSITE_PATTERNS); NON_CYTOPLASMIC_DOMAIN (PHOBIUS); TRANSMEMBRANE (PHOBIUS); TRANSMEMBRANE (PHOBIUS); NON_CYTOPLASMIC_DOMAIN (PHOBIUS); CYTOPLASMIC_DOMAIN (PHOBIUS); IPR001128 (SUPERFAMILY); TMhelix (TMHMM)	0.939571	1506	rev
x				s1226	1037	2	108	1761	ATP synthase-beta [Papilio polytes]	0	0.944	5	C:proton-transporting ATP synthase complex, catalytic core F(1); F:ATP binding; F:proton-transporting ATP synthase activity, rotational mechanism; P:ATP synthesis coupled proton transport; P:ATP hydrolysis coupled proton transport	EC:3.6.1; EC:3.6.1.3; EC:3.6.1.15	IPR003593 (SMART); IPR005722 (TIGRFAM); IPR000194 (PFAM); G3DSA:2.40.10.170 (GENE3D); IPR027417 (G3DSA:3.40.50.GENE3D); IPR024034 (G3DSA:1.10.1140.GENE3D); IPR000793 (PFAM); IPR004100 (PFAM); PTHR15184 (PANTHER); PTHR15184:SF32 (PANTHER); IPR020003 (PROSITE_PATTERNS); IPR005722 (HAMAP); IPR004100 (SUPERFAMILY); IPR000793 (SUPERFAMILY); IPR027417 (SUPERFAMILY)	0.988395	1590	rev
x				s1273	1091	1	69	1864	PREDICTED: facilitated trehalose transporter Tret1-like [Bombyx mori]	0	0.622	4	C:integral component of membrane; F:substrate-specific transmembrane transporter activity; P:carbohydrate transport; P:transmembrane transport	-	IPR003663 (PRINTS); IPR005828 (PFAM); G3DSA:1.20.1250.20 (GENE3D); PTHR24063 (PANTHER); IPR005829 (PROSITE_PATTERNS); TRANSMEMBRANE (PHOBIUS); TRANSMEMBRANE (PHOBIUS); NON_CYTOPLASMIC_DOMAIN (PHOBIUS); TRANSMEMBRANE (PHOBIUS); TRANSMEMBRANE (PHOBIUS); TRANSMEMBRANE (PHOBIUS); NON_CYTOPLASMIC_DOMAIN (PHOBIUS); CYTOPLASMIC_DOMAIN (PHOBIUS); TRANSMEMBRANE (PHOBIUS); CYTOPLASMIC_DOMAIN (PHOBIUS); NON…	1.23457	1587	fwd
x				s1364	1171	3	89	3274	PREDICTED: dihydropyrimidine dehydrogenase [NADP(+)]-like isoform X1 [Bombyx mori]	0	0.8225	9	C:cytoplasm; F:dihydroorotate dehydrogenase activity; F:dihydropyrimidine dehydrogenase (NADP+) activity; F:iron-sulfur cluster binding; P:'de novo' pyrimidine nucleobase biosynthetic process; P:UMP biosynthetic process; P:oxidation-reduction process; P:pantothenate biosynthetic process; P:beta-alanine metabolic process	EC:1.3.5.2; EC:1.3.1.2	PR00419 (PRINTS); G3DSA:3.50.50.60 (GENE3D); PF13450 (PFAM); IPR013785 (G3DSA:3.20.20.GENE3D); G3DSA:3.50.50.60 (GENE3D); IPR012135 (PFAM); IPR028261 (PFAM); G3DSA:3.30.70.20 (GENE3D); G3DSA:1.10.1060.10 (GENE3D); G3DSA:3.50.50.60 (GENE3D); PF14697 (PFAM); PTHR11938:SF5 (PANTHER); PTHR11938 (PANTHER); IPR017900 (PROSITE_PATTERNS); IPR001295 (PROSITE_PATTERNS); IPR017896 (PROSITE_PROFILES); IPR017…	1.02816	3120	rev
x				s140	100	1	29	2577	GMCbeta2 [Bombyx mori]	0	0.6545	7	F:choline dehydrogenase activity; F:flavin adenine dinucleotide binding; P:alcohol metabolic process; P:oxidation-reduction process; P:glycine metabolic process; P:L-serine metabolic process; P:threonine metabolic process	EC:1.1.99.1	IPR012132 (PIRSF); IPR000172 (PFAM); IPR007867 (PFAM); G3DSA:3.50.50.60 (GENE3D); PTHR11552:SF77 (PANTHER); PTHR11552 (PANTHER); IPR000172 (PROSITE_PATTERNS); SSF51905 (SUPERFAMILY); SSF54373 (SUPERFAMILY)	1.00801	1881	rev
x				s1426	1245	0	52	424	cuticular protein PpolCPR6 [Papilio polytes]	2.86787e-51	0.696	1	F:structural constituent of cuticle	-	IPR000618 (PRINTS); IPR000618 (PFAM); PTHR10380 (PANTHER); PTHR10380:SF115 (PANTHER); IPR000618 (PROSITE_PATTERNS); SIGNAL_PEPTIDE_N_REGION (PHOBIUS); SIGNAL_PEPTIDE (PHOBIUS); SIGNAL_PEPTIDE_C_REGION (PHOBIUS); SIGNAL_PEPTIDE_H_REGION (PHOBIUS); NON_CYTOPLASMIC_DOMAIN (PHOBIUS); IPR000618 (PROSITE_PROFILES); SignalP-noTM (SIGNALP_EUK)	0.962963	399	fwd
x				s1547	1358	0	54	1499	AF274023_1tetraspanin E118 [Manduca sexta]	2.04409e-105	0.645	1	C:integral component of membrane	-	SIGNAL_PEPTIDE (PHOBIUS); NON_CYTOPLASMIC_DOMAIN (PHOBIUS); SIGNAL_PEPTIDE_N_REGION (PHOBIUS); SIGNAL_PEPTIDE_C_REGION (PHOBIUS); SIGNAL_PEPTIDE_H_REGION (PHOBIUS); SignalP-TM (SIGNALP_GRAM_POSITIVE); SignalP-noTM (SIGNALP_GRAM_NEGATIVE)	1	720	rev
x				s1615	1439	1	45	1769	PREDICTED: sequestosome-1-like isoform X1 [Bombyx mori]	8.35568e-31	0.6845	6	C:nucleus; C:autophagosome; F:zinc ion binding; P:viral life cycle; P:sperm mitochondrion organization; F:protein binding	-	G3DSA:1.10.8.10 (GENE3D); IPR009060 (SUPERFAMILY)	0.378893	945	fwd
x				s1666	1483	1	41	3643	inhibitor of apoptosis protein [Bombyx mori]	7.34859e-144	0.7215	2	F:zinc ion binding; P:apoptotic process	-	no IPS match	1.34507	1086	rev
x				s1688	1519	0	47	1261	PREDICTED: protein CREG1-like isoform X1 [Bombyx mori]	2.5447e-124	0.702	8	F:gamma-glutamyltransferase activity; F:FMN binding; F:oxidoreductase activity; P:glutathione metabolic process; P:oxidation-reduction process; P:leukotriene metabolic process; P:prostaglandin metabolic process; P:taurine metabolic process	EC:2.3.2.2	IPR012349 (G3DSA:2.30.110.GENE3D); PF13883 (PFAM); PTHR13343 (PANTHER); PTHR13343:SF17 (PANTHER); SIGNAL_PEPTIDE (PHOBIUS); SIGNAL_PEPTIDE_C_REGION (PHOBIUS); SIGNAL_PEPTIDE_N_REGION (PHOBIUS); SIGNAL_PEPTIDE_H_REGION (PHOBIUS); NON_CYTOPLASMIC_DOMAIN (PHOBIUS); SignalP-noTM (SIGNALP_EUK); IPR012349 (SUPERFAMILY)	0.991736	744	fwd
x				s1837	1677	0	64	646	unknown unsecreted protein [Papilio xuthus]	5.11635e-73	0.72	37	C:extracellular space; C:cell surface; C:extracellular exosome; F:DNA binding; F:dopachrome isomerase activity; F:cytokine activity; F:cytokine receptor binding; F:ATP binding; F:chemoattractant activity; F:phenylpyruvate tautomerase activity; P:prostaglandin biosynthetic process; P:negative regulation of mature B cell apoptotic process; P:DNA replication; P:negative regulation of gene expression…	EC:5.3.2.1; EC:5.3.3.12	G3DSA:3.30.429.10 (GENE3D); IPR001398 (PFAM); IPR001398 (PANTHER); IPR019829 (PROSITE_PATTERNS); IPR014347 (SUPERFAMILY)	0.97561	519	rev
x				s1887	1733	0	15	2319	PREDICTED: LOW QUALITY PROTEIN: pre-mRNA-processing-splicing factor 8-like [Bombyx mori]	0	0.9615	14	C:U5 snRNP; C:membrane; C:catalytic step 2 spliceosome; F:protein serine/threonine kinase activity; F:ATP binding; F:U6 snRNA binding; F:U5 snRNA binding; F:mismatched DNA binding; F:poly(A) RNA binding; F:K63-linked polyubiquitin binding; P:spliceosomal tri-snRNP complex assembly; P:mismatch repair; P:protein phosphorylation; P:serine family amino acid metabolic process	EC:2.7.11	IPR000555 (SMART); IPR012984 (PFAM); IPR000555 (PFAM); IPR021983 (PFAM); PTHR11140:SF0 (PANTHER); IPR027652 (PANTHER); IPR012337 (SUPERFAMILY)	0.323044	2292	fwd
x				s1954	1803	1	100	980	PREDICTED: putative succinate dehydrogenase [ubiquinone] cytochrome b small subunit, mitochondrial-like isoform X1 [Bombyx mori]	6.02964e-90	0.7355	7	C:mitochondrial respiratory chain complex II, succinate dehydrogenase complex (ubiquinone); C:integral component of membrane; F:succinate dehydrogenase (ubiquinone) activity; F:heme binding; F:ubiquinone binding; P:tricarboxylic acid cycle; P:oxidative phosphorylation	EC:1.3.99.1; EC:1.3.5.1	IPR007992 (PFAM); G3DSA:1.20.1300.10 (GENE3D); IPR007992 (PANTHER); PTHR13337:SF2 (PANTHER); CYTOPLASMIC_DOMAIN (PHOBIUS); NON_CYTOPLASMIC_DOMAIN (PHOBIUS); NON_CYTOPLASMIC_DOMAIN (PHOBIUS); CYTOPLASMIC_DOMAIN (PHOBIUS); TRANSMEMBRANE (PHOBIUS); TRANSMEMBRANE (PHOBIUS); TRANSMEMBRANE (PHOBIUS); SSF81343 (SUPERFAMILY); TMhelix (TMHMM); TMhelix (TMHMM)	0.880435	495	rev
x				s223	178	1	66	1073	PREDICTED: CD9 antigen-like [Bombyx mori]	9.38116e-159	0.757	1	C:integral component of membrane	-	no IPS match	1.03689	741	rev
x				s2376	2309	0	21	2973	PREDICTED: protein transport protein Sec23A-like isoform X1 [Bombyx mori]	0	0.897	21	C:Golgi stack; C:COPII vesicle coat; C:endoplasmic reticulum exit site; F:GTPase activator activity; F:zinc ion binding; P:positive regulation of extracellular matrix constituent secretion; P:regulation of COPII vesicle coating; P:intracellular protein transport; P:endoplasmic reticulum organization; P:Golgi organization; P:regulation of cell shape; P:muscle attachment; P:positive regulation of c…	-	no IPS match	1	2373	fwd
x				s2485	2519	1	22	1435	hypothetical protein KGM_11851 [Danaus plexippus]	2.60524e-96	0.7325	4	C:integral component of membrane; C:transport vesicle; C:BLOC-1 complex; F:zinc ion binding	-	IPR021013 (PFAM); PTHR31394:SF1 (PANTHER); PTHR31394 (PANTHER); CYTOPLASMIC_DOMAIN (PHOBIUS); CYTOPLASMIC_DOMAIN (PHOBIUS); NON_CYTOPLASMIC_DOMAIN (PHOBIUS); TRANSMEMBRANE (PHOBIUS); TRANSMEMBRANE (PHOBIUS); TMhelix (TMHMM); TMhelix (TMHMM)	0.563158	738	rev
x				s2731	2886	2	74	1242	PREDICTED: uncharacterized protein LOC101737793 [Bombyx mori]	5.348e-100	0.82	6	C:integral component of plasma membrane; C:smooth septate junction; P:anterior midgut development; P:septate junction assembly; P:intestinal epithelial cell development; P:establishment of endothelial barrier	-	TRANSMEMBRANE (PHOBIUS); CYTOPLASMIC_DOMAIN (PHOBIUS); NON_CYTOPLASMIC_DOMAIN (PHOBIUS); TRANSMEMBRANE (PHOBIUS); NON_CYTOPLASMIC_DOMAIN (PHOBIUS); CYTOPLASMIC_DOMAIN (PHOBIUS); CYTOPLASMIC_DOMAIN (PHOBIUS); TRANSMEMBRANE (PHOBIUS); TRANSMEMBRANE (PHOBIUS); TMhelix (TMHMM); TMhelix (TMHMM); TMhelix (TMHMM); TMhelix (TMHMM)	1	483	rev
x				s2764	2935	2	42	1151	troponin I transcript variant C [Bombyx mandarina]	1.66935e-73	0.948	1	C:troponin complex	-	Coil (COILS); Coil (COILS); Coil (COILS); G3DSA:1.20.5.350 (GENE3D); IPR001978 (PFAM); PTHR13738 (PANTHER); SSF90250 (SUPERFAMILY)	0.870192	714	fwd
x				s2932	3161	1	40	1638	elastase [Manduca sexta]	1.89487e-151	0.7295	2	F:serine-type endopeptidase activity; P:proteolysis	EC:3.4.21	IPR001314 (PRINTS); IPR001254 (SMART); G3DSA:2.40.10.10 (GENE3D); IPR001254 (PFAM); G3DSA:2.40.10.10 (GENE3D); G3DSA:2.40.10.10 (GENE3D); PTHR24260 (PANTHER); IPR018114 (PROSITE_PATTERNS); IPR001254 (PROSITE_PROFILES); IPR009003 (SUPERFAMILY)	1.00344	984	rev
x				s2960	3188	0	11	2275	PREDICTED: dolichyl-diphosphooligosaccharide--protein glycosyltransferase subunit 2-like [Bombyx mori]	0	0.601	5	C:oligosaccharyltransferase complex; C:integral component of membrane; F:dolichyl-diphosphooligosaccharide-protein glycotransferase activity; P:encapsulation of foreign target; P:protein N-linked glycosylation via asparagine	EC:2.4.1.119; EC:2.4.1	IPR008814 (PFAM); IPR011989 (G3DSA:1.25.10.GENE3D); IPR008814 (PTHR12640:PANTHER); PTHR12640 (PANTHER); CYTOPLASMIC_DOMAIN (PHOBIUS); SIGNAL_PEPTIDE_H_REGION (PHOBIUS); TRANSMEMBRANE (PHOBIUS); SIGNAL_PEPTIDE_N_REGION (PHOBIUS); NON_CYTOPLASMIC_DOMAIN (PHOBIUS); TRANSMEMBRANE (PHOBIUS); CYTOPLASMIC_DOMAIN (PHOBIUS); SIGNAL_PEPTIDE_C_REGION (PHOBIUS); NON_CYTOPLASMIC_DOMAIN (PHOBIUS); SIGNAL_PEPTI…	0.988871	1860	fwd
x				s3243	3655	0	43	1967	PREDICTED: retinal dehydrogenase 1-like [Bombyx mori]	0	0.7405	20	C:extracellular exosome; F:aldehyde dehydrogenase (NAD) activity; P:oxidation-reduction process; P:gluconeogenesis; P:glycolytic process; P:arginine metabolic process; P:histidine metabolic process; P:isoleucine catabolic process; P:leucine catabolic process; P:lysine catabolic process; P:proline metabolic process; P:tryptophan metabolic process; P:valine catabolic process; P:fatty acid metabolic…	EC:1.2.1.3	IPR016162 (G3DSA:3.40.605.GENE3D); IPR016163 (G3DSA:3.40.309.GENE3D); IPR015590 (PFAM); PTHR11699 (PANTHER); IPR015657 (PTHR11699:PANTHER); IPR016160 (PROSITE_PATTERNS); IPR029510 (PROSITE_PATTERNS); IPR016161 (SUPERFAMILY)	0.99384	1590	fwd
x				s3348	3816	1	33	2019	PREDICTED: eukaryotic translation elongation factor 1 epsilon-1-like isoform X1 [Bombyx mori]	1.20981e-79	0.5785	4	C:microtubule associated complex; F:nucleotide binding; P:primary metabolic process; P:cellular macromolecule metabolic process	-	IPR010987 (G3DSA:1.20.1050.GENE3D); IPR004046 (PFAM); IPR010987 (PROSITE_PROFILES); IPR010987 (SUPERFAMILY)	1	531	fwd
x				s3418	3917	1	37	1711	PREDICTED: putative aminopeptidase W07G4,4-like [Bombyx mori]	0	0.6575	5	C:cytoplasm; F:aminopeptidase activity; F:metalloexopeptidase activity; F:manganese ion binding; P:proteolysis	EC:3.4.11	no IPS match	0.996078	1542	fwd
x				s3548	4100	1	74	1867	receptor expression enhancing protein isoform 2 [Bombyx mori]	3.12928e-102	0.7775	1	C:endomembrane system	-	IPR004345 (PFAM); IPR004345 (PANTHER); TRANSMEMBRANE (PHOBIUS); CYTOPLASMIC_DOMAIN (PHOBIUS); NON_CYTOPLASMIC_DOMAIN (PHOBIUS); TRANSMEMBRANE (PHOBIUS); TRANSMEMBRANE (PHOBIUS); NON_CYTOPLASMIC_DOMAIN (PHOBIUS); CYTOPLASMIC_DOMAIN (PHOBIUS); TMhelix (TMHMM); TMhelix (TMHMM)	1	648	fwd
x				s3567	4128	1	66	961	vacuolar ATP synthase 21 kDa proteolipid subunit [Bombyx mori]	4.05147e-114	0.8855	4	C:integral component of membrane; C:proton-transporting V-type ATPase, V0 domain; F:hydrogen ion transmembrane transporter activity; P:ATP hydrolysis coupled proton transport	-	no IPS match	0.987448	651	rev
x				s3568	4128	2	71	1953	vacuolar ATP synthase 21 kDa proteolipid subunit [Bombyx mori]	1.41712e-109	0.889	4	C:integral component of membrane; C:proton-transporting V-type ATPase, V0 domain; F:hydrogen ion transmembrane transporter activity; P:ATP hydrolysis coupled proton transport	-	IPR000245 (PRINTS); G3DSA:1.20.120.610 (GENE3D); IPR002379 (PFAM); PTHR10263:SF5 (PANTHER); PTHR10263 (PANTHER); TRANSMEMBRANE (PHOBIUS); CYTOPLASMIC_DOMAIN (PHOBIUS); CYTOPLASMIC_DOMAIN (PHOBIUS); TRANSMEMBRANE (PHOBIUS); NON_CYTOPLASMIC_DOMAIN (PHOBIUS); NON_CYTOPLASMIC_DOMAIN (PHOBIUS); CYTOPLASMIC_DOMAIN (PHOBIUS); TRANSMEMBRANE (PHOBIUS); TRANSMEMBRANE (PHOBIUS); TRANSMEMBRANE (PHOBIUS); NON…	0.987448	651	rev
x				s3588	4154	0	51	943	ribosomal protein S5 [Manduca sexta]	9.23575e-159	0.9865	5	C:small ribosomal subunit; F:RNA binding; F:structural constituent of ribosome; P:translation; P:ribosome biogenesis	-	IPR023798 (G3DSA:1.10.455.GENE3D); IPR023798 (PFAM); IPR005716 (TIGRFAM); IPR000235 (PANTHER); IPR020606 (PROSITE_PATTERNS); IPR023798 (SUPERFAMILY)	1	687	fwd
x				s3627	4224	0	84	704	AF379640_1ribosomal protein S11 [Heliothis virescens]	2.54626e-96	0.9585	6	C:ribosome; F:structural constituent of ribosome; F:protein dimerization activity; P:transcription, DNA-templated; P:translation; P:ribosome biogenesis	-	IPR000266 (PANTHER)	0.914474	474	rev
x				s3710	4356	0	86	1596	glutamyl-tRNA amidotransferase subunit B [Bombyx mori]	0	0.723	9	C:mitochondrion; C:glutamyl-tRNA(Gln) amidotransferase complex; F:ATP binding; F:transferase activity; F:glutaminyl-tRNA synthase (glutamine-hydrolyzing) activity; P:glutaminyl-tRNA aminoacylation; P:mitochondrial translation; P:glutaminyl-tRNAGln biosynthesis via transamidation; P:glutamate metabolic process	EC:6.3.5.7	IPR018027 (SMART); IPR018027 (PFAM); IPR006075 (PFAM); IPR017959 (PANTHER); PTHR11659:SF0 (PANTHER); SSF55931 (SUPERFAMILY); IPR003789 (SUPERFAMILY)	0.741874	1260	rev
x				s3722	4367	2	94	964	PREDICTED: uncharacterized protein LOC101742613 isoform X1 [Bombyx mori]	2.02023e-68	0.6233	1	C:integral component of membrane	-	G3DSA:2.130.10.140 (GENE3D); SSF63825 (SUPERFAMILY)	0.728097	777	rev
x				s3764	4442	0	52	3178	PREDICTED: clavesin-1-like [Bombyx mori]	8.4931e-172	0.773	3	C:intracellular; F:transporter activity; P:transport	-	CYTOPLASMIC_DOMAIN (PHOBIUS); TRANSMEMBRANE (PHOBIUS); NON_CYTOPLASMIC_DOMAIN (PHOBIUS); TMhelix (TMHMM)	0.602881	882	rev
x				s3833	4559	0	19	2977	aldehyde dehydrogenase isoform 2 [Bombyx mori]	0	0.7835	9	C:lipid particle; F:aldehyde dehydrogenase [NAD(P)+] activity; P:cellular aldehyde metabolic process; P:oxidation-reduction process; P:gluconeogenesis; P:glycolytic process; P:histidine metabolic process; P:L-phenylalanine metabolic process; P:tyrosine metabolic process	EC:1.2.1.5	IPR012394 (PIRSF); IPR016163 (G3DSA:3.40.309.GENE3D); IPR015590 (PFAM); IPR016162 (G3DSA:3.40.605.GENE3D); PTHR11699:SF15 (PANTHER); PTHR11699 (PANTHER); IPR016160 (PROSITE_PATTERNS); IPR029510 (PROSITE_PATTERNS); TRANSMEMBRANE (PHOBIUS); NON_CYTOPLASMIC_DOMAIN (PHOBIUS); CYTOPLASMIC_DOMAIN (PHOBIUS); IPR016161 (SUPERFAMILY); TMhelix (TMHMM)	1.02144	1596	fwd
x				s3856	4587	1	73	1007	glutathione S-transferase sigma 1 [Bombyx mori]	1.90778e-120	0.7595	4	F:glutathione transferase activity; P:glutathione metabolic process; P:glutathione conjugation reaction; F:protein binding	EC:2.5.1.18	IPR004046 (PFAM); IPR004045 (PFAM); IPR010987 (G3DSA:1.20.1050.GENE3D); IPR012336 (G3DSA:3.40.30.GENE3D); PTHR11571 (PANTHER); IPR004045 (PROSITE_PROFILES); IPR010987 (PROSITE_PROFILES); IPR012336 (SUPERFAMILY); IPR010987 (SUPERFAMILY)	1.0628	768	fwd
x				s386	306	2	72	1134	PREDICTED: delta(24)-sterol reductase-like isoform X1 [Bombyx mori]	0	0.7415	22	C:nucleus; C:endoplasmic reticulum; C:membrane; F:UDP-N-acetylmuramate dehydrogenase activity; F:oxidoreductase activity, acting on the CH-CH group of donors, NAD or NADP as acceptor; F:enzyme binding; F:peptide antigen binding; F:flavin adenine dinucleotide binding; P:response to oxidative stress; P:protein localization; P:cholesterol metabolic process; P:tissue development; P:male genitalia dev…	EC:1.1.1.158	IPR016169 (G3DSA:3.30.465.GENE3D); IPR006094 (PFAM); PTHR10801:SF0 (PANTHER); PTHR10801 (PANTHER); IPR016166 (PROSITE_PROFILES); IPR016166 (SUPERFAMILY)	0.797244	1131	rev
x				s3973	4798	1	73	702	AF117573_1thioredoxin-like protein [Manduca sexta]	1.94974e-52	0.8745	5	F:protein disulfide oxidoreductase activity; P:glycerol ether metabolic process; P:cell redox homeostasis; P:oxidation-reduction process; P:electron transport	-	no IPS match	1.00901	465	rev
x				s3997	4835	0	38	3871	acyltransferase AGPAT6 [Heliothis subflexa]	0	0.7895	2	F:transferase activity, transferring acyl groups; P:metabolic process	-	IPR002123 (SMART); IPR002123 (PFAM); PTHR10983 (PANTHER); PTHR10983:SF16 (PANTHER); NON_CYTOPLASMIC_DOMAIN (PHOBIUS); TRANSMEMBRANE (PHOBIUS); CYTOPLASMIC_DOMAIN (PHOBIUS); TRANSMEMBRANE (PHOBIUS); NON_CYTOPLASMIC_DOMAIN (PHOBIUS); TRANSMEMBRANE (PHOBIUS); TRANSMEMBRANE (PHOBIUS); CYTOPLASMIC_DOMAIN (PHOBIUS); CYTOPLASMIC_DOMAIN (PHOBIUS); SSF69593 (SUPERFAMILY); TMhelix (TMHMM); TMhelix (TMHMM);…	0.997423	1170	fwd
x				s4105	5009	2	64	1653	farnesoic acid O-methyltransferase [Papilio polytes]	0	0.7645	5	C:membrane; F:GTP binding; F:methyltransferase activity; P:small GTPase mediated signal transduction; P:methylation	-	no IPS match	0.656388	1122	rev
x				s4249	5296	0	46	1679	PREDICTED: spectrin beta chain-like [Bombyx mori]	2.1039e-84	0.777	4	C:spectrin; F:actin binding; F:structural constituent of cytoskeleton; F:phospholipid binding	-	no IPS match	0.544828	489	fwd
x				s4258	5314	0	65	988	PREDICTED: cytochrome c oxidase subunit 7C, mitochondrial-like [Bombyx mori]	2.3979e-33	0.7665	8	C:nucleus; F:DNA binding; F:cytochrome-c oxidase activity; F:zinc ion binding; P:regulation of transcription, DNA-templated; P:hydrogen ion transmembrane transport; P:mitochondrial electron transport, cytochrome c to oxygen; C:respiratory chain complex IV	EC:1.9.3.1	IPR004202 (G3DSA:4.10.49.GENE3D); IPR004202 (PFAM); PTHR13313:SF0 (PANTHER); IPR004202 (PANTHER); TRANSMEMBRANE (PHOBIUS); CYTOPLASMIC_DOMAIN (PHOBIUS); NON_CYTOPLASMIC_DOMAIN (PHOBIUS); IPR004202 (SUPERFAMILY); TMhelix (TMHMM)	1	402	fwd
x				s4379	5541	0	27	1318	nuclear migration protein nudC [Danaus plexippus]	1.50749e-163	0.766	1	C:cytoplasm	-	Coil (COILS); Coil (COILS); IPR007052 (PFAM); IPR025934 (PFAM); IPR008978 (G3DSA:2.60.40.GENE3D); PTHR12356 (PANTHER); IPR007052 (PROSITE_PROFILES); IPR008978 (SUPERFAMILY)	1.01246	981	fwd
x				s4414	5620	0	76	2529	VATB_MANSERecName: Full=V-type proton ATPase subunit B; Short=V-ATPase subunit B; AltName: Full=Vacuolar proton pump subunit B	0	0.986	10	C:vacuolar proton-transporting V-type ATPase, V1 domain; C:early endosome; C:brush border; C:plasma membrane proton-transporting V-type ATPase complex; C:perinuclear region of cytoplasm; F:ATP binding; F:proton-transporting ATPase activity, rotational mechanism; P:vacuolar acidification; P:ATP hydrolysis coupled proton transport; P:oxidative phosphorylation	EC:3.6.1; EC:3.6.1.3; EC:3.6.1.15	IPR005723 (TIGRFAM); IPR004100 (PFAM); IPR000194 (PFAM); IPR000793 (PFAM); IPR027417 (G3DSA:3.40.50.GENE3D); PTHR15184:SF30 (PANTHER); PTHR15184 (PANTHER); IPR020003 (PROSITE_PATTERNS); IPR022879 (HAMAP); IPR027417 (SUPERFAMILY)	1	1515	rev
x				s4563	5968	1	41	2092	surfeit locus protein [Papilio xuthus]	1.07313e-152	0.9335	4	C:endoplasmic reticulum membrane; C:integral component of membrane; C:fusome; P:lateral inhibition	-	IPR002995 (PFAM); PTHR23427 (PANTHER); PTHR23427:SF1 (PANTHER); IPR002995 (PROSITE_PATTERNS); NON_CYTOPLASMIC_DOMAIN (PHOBIUS); TRANSMEMBRANE (PHOBIUS); TRANSMEMBRANE (PHOBIUS); TRANSMEMBRANE (PHOBIUS); TRANSMEMBRANE (PHOBIUS); NON_CYTOPLASMIC_DOMAIN (PHOBIUS); TRANSMEMBRANE (PHOBIUS); TRANSMEMBRANE (PHOBIUS); CYTOPLASMIC_DOMAIN (PHOBIUS); CYTOPLASMIC_DOMAIN (PHOBIUS); NON_CYTOPLASMIC_DOMAIN (PHO…	1	888	rev
x				s4844	6670	0	46	1707	peptidyl-prolyl cis-trans isomerase f, ppif [Papilio xuthus]	4.29921e-105	0.9235	3	F:peptidyl-prolyl cis-trans isomerase activity; P:protein peptidyl-prolyl isomerization; P:protein folding	EC:5.2.1.8	SIGNAL_PEPTIDE_H_REGION (PHOBIUS); SIGNAL_PEPTIDE (PHOBIUS); NON_CYTOPLASMIC_DOMAIN (PHOBIUS); SIGNAL_PEPTIDE_C_REGION (PHOBIUS); SIGNAL_PEPTIDE_N_REGION (PHOBIUS); TMhelix (TMHMM)	1.00606	510	fwd
x				s4889	6794	0	92	1066	3-hydroxyisobutyrate dehydrogenase [Bombyx mori]	2.24406e-170	0.6805	9	C:mitochondrion; F:phosphogluconate dehydrogenase (decarboxylating) activity; F:3-hydroxyisobutyrate dehydrogenase activity; F:NAD binding; P:pentose-phosphate shunt; P:valine catabolic process; P:D-gluconate metabolic process; P:isoleucine catabolic process; P:leucine catabolic process	EC:1.1.1.44; EC:1.1.1.31	IPR015815 (PIRSF); IPR013328 (G3DSA:1.10.1040.GENE3D); IPR029154 (PFAM); IPR006115 (PFAM); IPR016040 (G3DSA:3.40.50.GENE3D); IPR011548 (TIGRFAM); PTHR22981 (PANTHER); IPR002204 (PROSITE_PATTERNS); SSF51735 (SUPERFAMILY); IPR008927 (SUPERFAMILY)	1	990	rev
x				s4962	7005	2	33	1795	PREDICTED: dehydrogenase/reductase SDR family member 4-like isoform X1 [Bombyx mori]	4.40642e-154	0.7745	4	F:carbonyl reductase (NADPH) activity; P:oxidation-reduction process; P:leukotriene metabolic process; P:prostaglandin metabolic process	EC:1.1.1.184	no IPS match	1	867	fwd
x				s5035	7254	1	30	1814	filamin [Danaus plexippus]	1.35883e-65	0.8725	1	F:actin filament binding	-	IPR001298 (SMART); IPR017868 (PFAM); IPR013783 (G3DSA:2.60.40.GENE3D); IPR028559 (PTHR11915:PANTHER); PTHR11915 (PANTHER); IPR017868 (PROSITE_PROFILES); IPR014756 (SUPERFAMILY)	0.642857	351	rev
x				s5082	7435	0	63	976	similar to CG5903 [Papilio xuthus]	2.63887e-104	0.5895	1	P:signal transduction	-	IPR019166 (PFAM); PTHR14564:SF1 (PANTHER); PTHR14564 (PANTHER); SIGNAL_PEPTIDE (PHOBIUS); SIGNAL_PEPTIDE_N_REGION (PHOBIUS); SIGNAL_PEPTIDE_C_REGION (PHOBIUS); SIGNAL_PEPTIDE_H_REGION (PHOBIUS); NON_CYTOPLASMIC_DOMAIN (PHOBIUS); SignalP-noTM (SIGNALP_EUK); SignalP-TM (SIGNALP_GRAM_POSITIVE); SignalP-noTM (SIGNALP_GRAM_NEGATIVE)	1	765	rev
x				s5088	7461	0	47	857	putative e2 protein [Danaus plexippus]	2.44281e-39	0.81	15	C:SAGA complex; C:nuclear pore; C:cytoplasm; C:transcription export complex 2; C:DUBm complex; F:ligand-dependent nuclear receptor transcription coactivator activity; F:chromatin insulator sequence binding; P:transcription elongation from RNA polymerase II promoter; P:mRNA export from nucleus; P:protein transport; P:histone deubiquitination; P:positive regulation of transcription from RNA polymer…	-	IPR018783 (PFAM); PTHR12514:SF1 (PANTHER); PTHR12514 (PANTHER); IPR018783 (HAMAP)	1.06383	414	rev
x				s5101	7496	0	66	710	H+ transporting ATP synthase subunit g [Antheraea yamamai]	1.6165e-55	0.789	5	C:mitochondrial proton-transporting ATP synthase complex, coupling factor F(o); C:lipid particle; F:hydrogen-exporting ATPase activity, phosphorylative mechanism; P:ATP synthesis coupled proton transport; P:oxidative phosphorylation	EC:3.6.1; EC:3.6.1.3; EC:3.6.3.6; EC:3.6.1.15	IPR016702 (PIRSF); IPR006808 (PFAM); PTHR12386 (PANTHER)	1.02	309	rev
x				s5112	7537	1	40	1679	hypothetical protein CAPTEDRAFT_71093, partial [Capitella teleta]	3.11367e-06	0.577	2	F:RNA-directed DNA polymerase activity; P:RNA-dependent DNA replication	EC:2.7.7.49	no IPS match	0.118363	297	fwd
x				s5210	8006	0	121	618	H+ transporting ATP synthase subunit e [Danaus plexippus]	1.62735e-18	0.845	3	C:mitochondrial proton-transporting ATP synthase complex, coupling factor F(o); F:hydrogen ion transmembrane transporter activity; P:ATP synthesis coupled proton transport	-	Coil (COILS); IPR008386 (PFAM); PTHR12427:SF0 (PANTHER); PTHR12427 (PANTHER); CYTOPLASMIC_DOMAIN (PHOBIUS); TRANSMEMBRANE (PHOBIUS); NON_CYTOPLASMIC_DOMAIN (PHOBIUS); TMhelix (TMHMM)	0.506024	294	rev
x				s5342	8702	0	17	1054	mitochondrial glutamate carrier [Biston betularia]	0	0.7835	2	C:integral component of membrane; P:transmembrane transport	-	no IPS match	0.935583	990	fwd
x				s5376	8862	0	67	1259	tropomyosin 1 [Papilio polytes]	7.28929e-155	0.9545	10	C:muscle thin filament tropomyosin; C:sarcoplasmic reticulum; C:filamentous actin; C:investment cone; F:actin filament binding; P:muscle contraction; P:heart development; P:regulation of lamellipodium assembly; P:pole plasm oskar mRNA localization; P:dendrite morphogenesis	-	Coil (COILS); IPR000533 (PRINTS); G3DSA:1.20.5.340 (GENE3D); IPR000533 (PFAM); PTHR19269 (PANTHER); IPR000533 (PROSITE_PATTERNS); SSF57997 (SUPERFAMILY)	1.00351	885	fwd
x				s5382	8882	0	38	919	putative prefoldin subunit 5 [Danaus plexippus]	1.46015e-65	0.7815	3	C:prefoldin complex; F:unfolded protein binding; P:protein folding	-	IPR004127 (PFAM); IPR009053 (G3DSA:1.10.287.GENE3D); IPR011599 (TIGRFAM); PTHR12674 (PANTHER); IPR009053 (SUPERFAMILY)	1.14493	477	fwd
x				s5432	9181	0	57	1211	triosephosphate isomerase [Helicoverpa armigera]	1.09625e-163	0.8645	9	F:triose-phosphate isomerase activity; P:gluconeogenesis; P:glycolytic process; P:pentose-phosphate shunt; P:fructose metabolic process; P:mannose metabolic process; P:inositol metabolic process; P:carbon utilization; P:glycerolipid metabolic process	EC:5.3.1.1	IPR000652 (PFAM); IPR000652 (TIGRFAM); IPR013785 (G3DSA:3.20.20.GENE3D); IPR000652 (PANTHER); IPR020861 (PROSITE_PATTERNS); IPR022896 (HAMAP); IPR000652 (PROSITE_PROFILES); IPR000652 (SUPERFAMILY)	1.01205	765	rev
x				s5487	9421	0	79	2558	eukaryotic initiation factor 5A [Papilio xuthus]	1.49749e-104	0.9555	9	F:translation initiation factor activity; F:translation elongation factor activity; F:ribosome binding; P:translational frameshifting; P:peptidyl-lysine modification to peptidyl-hypusine; P:positive regulation of translational elongation; P:positive regulation of translational termination; C:ribosome; P:regulation of translational initiation	-	IPR001884 (PIRSF); IPR020189 (PFAM); IPR001884 (TIGRFAM); IPR012340 (G3DSA:2.40.50.GENE3D); IPR014722 (G3DSA:2.30.30.GENE3D); IPR001884 (PANTHER); IPR019769 (PROSITE_PATTERNS); IPR008991 (SUPERFAMILY); IPR012340 (SUPERFAMILY)	1.10843	528	fwd
x				s5522	9641	0	66	1748	PREDICTED: basigin-like, partial [Bombyx mori]	3.03477e-82	0.552	11	C:plasma membrane; C:presynaptic cytoskeletal matrix assembled at active zones; P:inter-male aggressive behavior; P:spermatid development; P:photoreceptor cell morphogenesis; P:single organismal cell-cell adhesion; P:sarcomere organization; P:endoplasmic reticulum localization; P:mitochondrion localization; P:nucleus localization; F:protein binding	-	IPR003599 (SMART); IPR003598 (SMART); IPR013098 (PFAM); IPR013783 (G3DSA:2.60.40.GENE3D); PF13895 (PFAM); IPR013783 (G3DSA:2.60.40.GENE3D); PTHR10075 (PANTHER); PTHR10075:SF8 (PANTHER); SIGNAL_PEPTIDE_H_REGION (PHOBIUS); SIGNAL_PEPTIDE (PHOBIUS); SIGNAL_PEPTIDE_N_REGION (PHOBIUS); SIGNAL_PEPTIDE_C_REGION (PHOBIUS); NON_CYTOPLASMIC_DOMAIN (PHOBIUS); TRANSMEMBRANE (PHOBIUS); CYTOPLASMIC_DOMAIN (PHO…	1.0793	912	rev
x				s5525	9678	0	7	643	PREDICTED: sorting and assembly machinery component 50 homolog A-like [Bombyx mori]	2.37411e-89	0.6205	7	C:mitochondrial sorting and assembly machinery complex; C:mitochondrial inner membrane; C:integral component of membrane; C:extracellular exosome; F:protein binding; P:cellular protein metabolic process; P:protein import into mitochondrial outer membrane	-	no IPS match	0.825112	558	fwd
x				s5554	9844	0	41	1417	PREDICTED: uncharacterized protein LOC101738995 [Bombyx mori]	2.60539e-161	0.713	3	F:isomerase activity; F:coenzyme binding; P:metabolic process	-	G3DSA:3.90.25.10 (GENE3D); IPR001509 (PFAM); IPR016040 (G3DSA:3.40.50.GENE3D); PTHR10366:SF228 (PANTHER); PTHR10366 (PANTHER); SSF51735 (SUPERFAMILY)	1	993	rev
x				s5668	10445	0	23	1748	ets DNA-binding protein pokkuri-like [Bombyx mori]	6.1003e-104	0.8345	7	C:nucleus; F:sequence-specific DNA binding transcription factor activity; F:sequence-specific DNA binding; P:regulation of transcription, DNA-templated; P:lipid metabolic process; C:transcription factor complex; P:regulation of transcription, DNA-templated	-	IPR000418 (PRINTS); IPR000418 (SMART); IPR000418 (PFAM); IPR011991 (G3DSA:1.10.10.GENE3D); PTHR11849 (PANTHER); PTHR11849:SF179 (PANTHER); IPR000418 (PROSITE_PATTERNS); IPR000418 (PROSITE_PROFILES); SSF46785 (SUPERFAMILY)	0.820276	534	fwd
x				s5715	10684	0	73	2039	PREDICTED: GPI mannosyltransferase 1-like [Bombyx mori]	7.17096e-180	0.6145	4	C:endoplasmic reticulum membrane; C:integral component of membrane; F:transferase activity, transferring hexosyl groups; P:GPI anchor biosynthetic process	-	IPR007704 (PFAM); IPR007704 (PANTHER); PTHR12886:SF0 (PANTHER); NON_CYTOPLASMIC_DOMAIN (PHOBIUS); CYTOPLASMIC_DOMAIN (PHOBIUS); CYTOPLASMIC_DOMAIN (PHOBIUS); TRANSMEMBRANE (PHOBIUS); TRANSMEMBRANE (PHOBIUS); CYTOPLASMIC_DOMAIN (PHOBIUS); TRANSMEMBRANE (PHOBIUS); TRANSMEMBRANE (PHOBIUS); NON_CYTOPLASMIC_DOMAIN (PHOBIUS); CYTOPLASMIC_DOMAIN (PHOBIUS); TRANSMEMBRANE (PHOBIUS); TRANSMEMBRANE (PHOBIUS…	1	1299	rev
x				s5886	11666	0	74	916	nuclear transport factor 2-like protein [Heliconius erato]	4.07926e-81	0.904	2	C:intracellular; P:transport	-	G3DSA:3.10.450.50 (GENE3D); IPR002075 (PFAM); PTHR12612 (PANTHER); IPR018222 (PROSITE_PROFILES); SSF54427 (SUPERFAMILY)	1.25385	453	fwd
x				s5997	12277	0	10	2268	unknown [Pectinophora gossypiella]	5.53513e-62	0.558	2	F:metal ion binding; P:cellular process	-	no IPS match	0.871287	1053	rev
x				s613	491	0	16	1762	carboxylesterase ae17 [Bombyx mori]	0	0.6585	2	F:hydrolase activity; P:metabolic process	-	IPR002018 (PFAM); IPR029058 (G3DSA:3.40.50.GENE3D); PTHR11559 (PANTHER); SIGNAL_PEPTIDE (PHOBIUS); SIGNAL_PEPTIDE_H_REGION (PHOBIUS); SIGNAL_PEPTIDE_C_REGION (PHOBIUS); NON_CYTOPLASMIC_DOMAIN (PHOBIUS); SIGNAL_PEPTIDE_N_REGION (PHOBIUS); SignalP-noTM (SIGNALP_EUK); IPR029058 (SUPERFAMILY); TMhelix (TMHMM)	0.974775	684	fwd
x				s6205	13599	0	75	973	ribonuclease [Helicoverpa armigera]	4.18142e-56	0.81	5	C:integral component of membrane; F:endoribonuclease activity; P:rRNA transcription; P:RNA phosphodiester bond hydrolysis, endonucleolytic; P:regulation of RNA metabolic process	EC:3.1	IPR026770 (PANTHER); TRANSMEMBRANE (PHOBIUS); TRANSMEMBRANE (PHOBIUS); CYTOPLASMIC_DOMAIN (PHOBIUS); NON_CYTOPLASMIC_DOMAIN (PHOBIUS); CYTOPLASMIC_DOMAIN (PHOBIUS); TMhelix (TMHMM); TMhelix (TMHMM)	1.04	366	fwd
x				s6217	13683	0	74	1516	profilin, partial [Spodoptera frugiperda]	9.63817e-81	0.9475	4	C:cytoplasm; C:cytoskeleton; F:actin binding; P:actin cytoskeleton organization	-	no IPS match	1	396	rev
x				s6324	14415	0	31	1191	simila to CG14435 [Papilio polytes]	2.08885e-65	0.935	4	F:ubiquitin-protein transferase activity; F:zinc ion binding; F:ligase activity; P:protein ubiquitination	EC:6.3.2.19	no IPS match	1	519	rev
x				s6327	14435	0	21	2723	hypothetical protein KGM_01506 [Danaus plexippus]	0	0.849	7	C:mitochondrion; C:tricarboxylic acid cycle enzyme complex; C:extracellular exosome; F:fumarate hydratase activity; P:fumarate metabolic process; P:homeostasis of number of cells within a tissue; P:reductive tricarboxylic acid cycle	EC:4.2.1.2	SIGNAL_PEPTIDE (PHOBIUS); SIGNAL_PEPTIDE_H_REGION (PHOBIUS); SIGNAL_PEPTIDE_C_REGION (PHOBIUS); NON_CYTOPLASMIC_DOMAIN (PHOBIUS); SIGNAL_PEPTIDE_N_REGION (PHOBIUS)	1.06387	1506	rev
x				s6394	15007	0	15	2107	PREDICTED: sulfotransferase 1C4-like [Bombyx mori]	4.96969e-156	0.7085	2	F:sulfotransferase activity; P:metabolic process	-	IPR027417 (G3DSA:3.40.50.GENE3D); IPR000863 (PFAM); PTHR11783:SF15 (PANTHER); PTHR11783 (PANTHER); IPR027417 (SUPERFAMILY)	0.991354	1041	rev
x				s640	508	4	108	1373	PREDICTED: pancreatic lipase-related protein 2-like [Bombyx mori]	8.91355e-124	0.7335	4	C:extracellular region; F:triglyceride lipase activity; P:lipid catabolic process; P:glycerolipid metabolic process	EC:3.1.1; EC:3.1.1.1; EC:3.1.1.3	IPR013818 (PFAM); IPR029058 (G3DSA:3.40.50.GENE3D); PTHR11610:SF91 (PANTHER); IPR000734 (PANTHER); SIGNAL_PEPTIDE_H_REGION (PHOBIUS); SIGNAL_PEPTIDE_N_REGION (PHOBIUS); SIGNAL_PEPTIDE_C_REGION (PHOBIUS); NON_CYTOPLASMIC_DOMAIN (PHOBIUS); SIGNAL_PEPTIDE (PHOBIUS); SignalP-noTM (SIGNALP_EUK); IPR029058 (SUPERFAMILY)	0.521084	579	fwd
x				s6435	15396	0	73	2155	unknown protein, partial [Papilio polytes]	1.1053e-98	0.6935	3	F:RNA-directed DNA polymerase activity; F:phosphoric diester hydrolase activity; P:RNA-dependent DNA replication	EC:3.1; EC:2.7.7.49	no IPS match	0.842742	672	rev
x				s6439	15425	0	56	1516	PREDICTED: 26S protease regulatory subunit 6A-like [Bombyx mori]	0	0.9705	6	C:cytoplasm; C:proteasome regulatory particle, base subcomplex; F:endopeptidase activity; F:ATP binding; F:nucleoside-triphosphatase activity; P:proteasome-mediated ubiquitin-dependent protein catabolic process	EC:3.6.1; EC:3.6.1.15	IPR003593 (SMART); G3DSA:1.10.8.60 (GENE3D); IPR027417 (G3DSA:3.40.50.GENE3D); IPR003959 (PFAM); IPR005937 (TIGRFAM); PTHR23073 (PANTHER); PTHR23073:SF7 (PANTHER); IPR003960 (PROSITE_PATTERNS); IPR027417 (SUPERFAMILY)	1.0186	1308	fwd
x				s6473	15723	0	79	1919	PREDICTED: 5-aminolevulinate synthase, nonspecific, mitochondrial-like [Bombyx mori]	0	0.737	8	C:mitochondrial matrix; F:5-aminolevulinate synthase activity; F:pyridoxal phosphate binding; P:protoporphyrinogen IX biosynthetic process; P:glycine metabolic process; P:L-serine metabolic process; P:threonine metabolic process; P:acyl-carrier-protein biosynthetic process	EC:2.3.1.37; EC:2.3.1	IPR015421 (G3DSA:3.40.640.GENE3D); IPR004839 (PFAM); IPR015422 (G3DSA:3.90.1150.GENE3D); IPR010961 (TIGRFAM); PTHR13693 (PANTHER); PTHR13693:SF55 (PANTHER); IPR015424 (SUPERFAMILY)	1	1764	fwd
x				s654	528	0	66	567	ribosomal protein S19a [Papilio xuthus]	2.02852e-78	0.8415	4	C:ribosome; F:structural constituent of ribosome; P:translation; P:ribosome biogenesis	-	IPR001266 (PFAM); IPR001266 (PANTHER); IPR018277 (PROSITE_PATTERNS); SSF46785 (SUPERFAMILY)	0.875817	462	fwd
x				s6578	16654	0	61	2285	PREDICTED: uncharacterized protein C3orf33-like isoform X1 [Bombyx mori]	1.12233e-153	0.9295	6	F:nucleic acid binding; F:GTP binding; F:hydrolase activity, acting on ester bonds; P:small GTPase mediated signal transduction; P:metabolic process; P:protein transport	-	IPR016071 (G3DSA:2.40.50.GENE3D); NON_CYTOPLASMIC_DOMAIN (PHOBIUS); CYTOPLASMIC_DOMAIN (PHOBIUS); TRANSMEMBRANE (PHOBIUS); IPR016071 (SUPERFAMILY)	1	825	rev
x				s6600	17038	0	32	2138	PREDICTED: solute carrier family 28 member 3-like [Bombyx mori]	0	0.675	5	C:membrane; F:nucleoside binding; F:nucleoside:sodium symporter activity; P:nucleoside transmembrane transport; P:cation transport	-	IPR011657 (PFAM); IPR002668 (PFAM); PTHR10590:SF4 (PANTHER); IPR008276 (PANTHER); TRANSMEMBRANE (PHOBIUS); CYTOPLASMIC_DOMAIN (PHOBIUS); TRANSMEMBRANE (PHOBIUS); CYTOPLASMIC_DOMAIN (PHOBIUS); NON_CYTOPLASMIC_DOMAIN (PHOBIUS); NON_CYTOPLASMIC_DOMAIN (PHOBIUS); TRANSMEMBRANE (PHOBIUS); CYTOPLASMIC_DOMAIN (PHOBIUS); NON_CYTOPLASMIC_DOMAIN (PHOBIUS); CYTOPLASMIC_DOMAIN (PHOBIUS); TRANSMEMBRANE (PHOBI…	0.996616	1785	rev
x				s6628	18035	0	18	3561	PREDICTED: EH domain-containing protein 1-like [Bombyx mori]	0	0.924	16	F:GTPase activity; F:acid phosphatase activity; F:calcium ion binding; F:GTP binding; F:cation transmembrane transporter activity; P:endocytosis; P:sperm individualization; P:imaginal disc-derived wing vein specification; P:imaginal disc-derived wing margin morphogenesis; P:dephosphorylation; P:oogenesis; P:cation transmembrane transport; P:riboflavin metabolic process; P:hexachlorocyclohexane me…	EC:3.6.1; EC:3.1; EC:3.1.3.41; EC:3.6.1.15; EC:3.1.3.2	IPR022812 (PRINTS); IPR002048 (SMART); IPR000261 (SMART); PF00350 (PFAM); IPR027417 (G3DSA:3.40.50.GENE3D); PF12763 (PFAM); IPR011992 (G3DSA:1.10.238.GENE3D); PTHR11216 (PANTHER); IPR029952 (PTHR11216:PANTHER); IPR018247 (PROSITE_PATTERNS); IPR000261 (PROSITE_PROFILES); IPR002048 (PROSITE_PROFILES); IPR030381 (PROSITE_PROFILES); IPR027417 (SUPERFAMILY); SSF47473 (SUPERFAMILY)	1	1638	fwd
x				s6629	18066	0	16	3217	PREDICTED: sterol regulatory element-binding protein 1-like isoform X2 [Bombyx mori]	0	0.5545	1	F:protein dimerization activity	-	Coil (COILS); IPR011598 (SMART); IPR011598 (G3DSA:4.10.280.GENE3D); IPR011598 (PFAM); PTHR12565:SF3 (PANTHER); PTHR12565 (PANTHER); NON_CYTOPLASMIC_DOMAIN (PHOBIUS); CYTOPLASMIC_DOMAIN (PHOBIUS); CYTOPLASMIC_DOMAIN (PHOBIUS); TRANSMEMBRANE (PHOBIUS); TRANSMEMBRANE (PHOBIUS); IPR011598 (PROSITE_PROFILES); IPR011598 (SUPERFAMILY); TMhelix (TMHMM); TMhelix (TMHMM)	0.999053	3198	fwd
x				s703	578	4	20	3316	PREDICTED: actin-like protein 6A-like [Bombyx mori]	0	0.752	15	C:Swr1 complex; C:Ino80 complex; C:brahma complex; C:NuA4 histone acetyltransferase complex; F:transcription coactivator activity; P:mitotic cytokinesis; P:DNA repair; P:chromatin remodeling; P:mitotic nuclear division; P:muscle organ development; P:positive regulation of transcription, DNA-templated; P:dendrite guidance; P:positive regulation of gene silencing by miRNA; C:transcription factor co…	-	IPR004000 (PRINTS); IPR004000 (SMART); G3DSA:3.90.640.10 (GENE3D); G3DSA:3.30.420.40 (GENE3D); G3DSA:3.30.420.40 (GENE3D); IPR004000 (PFAM); IPR027667 (PTHR11937:PANTHER); IPR004000 (PANTHER); SSF53067 (SUPERFAMILY); SSF53067 (SUPERFAMILY)	1	1317	rev
x				s710	585	1	27	886	AF078161_1lacunin [Manduca sexta]	1.11307e-68	0.6485	6	C:proteinaceous extracellular matrix; F:metalloendopeptidase activity; F:serine-type endopeptidase inhibitor activity; F:zinc ion binding; P:negative regulation of endopeptidase activity; F:protein binding	EC:3.4.24	IPR003599 (SMART); IPR003598 (SMART); IPR013098 (PFAM); IPR010909 (PFAM); IPR013783 (G3DSA:2.60.40.GENE3D); PTHR10489 (PANTHER); SIGNAL_PEPTIDE (PHOBIUS); SIGNAL_PEPTIDE_H_REGION (PHOBIUS); NON_CYTOPLASMIC_DOMAIN (PHOBIUS); SIGNAL_PEPTIDE_N_REGION (PHOBIUS); SIGNAL_PEPTIDE_C_REGION (PHOBIUS); IPR010909 (PROSITE_PROFILES); IPR007110 (PROSITE_PROFILES); SignalP-noTM (SIGNALP_GRAM_NEGATIVE); SignalP…	0.0539445	531	fwd
x				s742	609	1	10	1005	PREDICTED: LOW QUALITY PROTEIN: ruvB-like 2-like [Bombyx mori]	0	0.9215	23	C:microtubule associated complex; C:Ino80 complex; C:PRC1 complex; C:NuA4 histone acetyltransferase complex; F:transcription corepressor activity; F:histone acetyltransferase activity; F:ATP binding; F:ATP-dependent 5'-3' DNA helicase activity; P:DNA repair; P:chromatin silencing; P:mitotic G2 DNA damage checkpoint; P:imaginal disc-derived leg morphogenesis; P:histone acetylation; P:neurogenesis;…	EC:3.6.1; EC:3.6.1.3; EC:2.3.1.48; EC:3.6.1.15; EC:2.3.1	G3DSA:1.10.8.60 (GENE3D); IPR010339 (PFAM); IPR027417 (G3DSA:3.40.50.GENE3D); IPR027238 (PANTHER); IPR027417 (SUPERFAMILY)	0.735294	840	rev
x				s769	629	1	57	946	proteasome 29kD subunit [Papilio xuthus]	1.44372e-174	0.9355	5	C:nucleus; C:cytoplasm; C:proteasome core complex, alpha-subunit complex; F:threonine-type endopeptidase activity; P:ubiquitin-dependent protein catabolic process	EC:3.4.25	Coil (COILS); Coil (COILS); IPR000426 (SMART); IPR001353 (PFAM); IPR029055 (G3DSA:3.60.20.GENE3D); IPR000426 (PFAM); PTHR11599 (PANTHER); PTHR11599:SF13 (PANTHER); IPR016050 (PROSITE_PATTERNS); IPR000426 (PROSITE_PATTERNS); IPR023332 (PROSITE_PROFILES); IPR029055 (SUPERFAMILY)	0.949416	798	fwd
x				s776	633	0	35	1185	PREDICTED: hydroxylysine kinase-like [Bombyx mori]	0	0.65	2	F:transferase activity, transferring phosphorus-containing groups; P:metabolic process	-	IPR002575 (PFAM); G3DSA:3.90.1200.10 (GENE3D); PTHR21064:SF1 (PANTHER); PTHR21064 (PANTHER); IPR011009 (SUPERFAMILY)	0.90709	1095	rev
x				s836	678	1	60	847	myosin light chain cytoplasmic [Papilio polytes]	5.77737e-94	0.909	7	C:myosin II complex; C:myosin V complex; C:myosin VI complex; C:myosin VII complex; F:calcium ion binding; F:myosin heavy chain binding; P:actin filament-based movement	-	CYTOPLASMIC_DOMAIN (PHOBIUS); NON_CYTOPLASMIC_DOMAIN (PHOBIUS); TRANSMEMBRANE (PHOBIUS); TMhelix (TMHMM)	0.960784	432	rev
x				s961	783	1	38	2301	adipose triglyceride lipase [Manduca sexta]	1.50455e-94	0.636	1	P:lipid metabolic process	-	no IPS match	0.375681	651	fwd
		x	x	C67083	-	-	80	502	PREDICTED: NADH dehydrogenase [ubiquinone] 1 beta subcomplex subunit 9-like [Bombyx mori]	6.72367e-75	0.807	6	C:mitochondrial respiratory chain complex I; F:NADH dehydrogenase (ubiquinone) activity; P:mitochondrial electron transport, NADH to ubiquinone; P:ubiquinone biosynthetic process; P:sodium ion transport; P:proton transport	EC:1.6.99.5; EC:1.6.99.3; EC:1.6.5.3	IPR008011 (PFAM); PTHR12868:SF0 (PANTHER); PTHR12868 (PANTHER)	1.34028	459	fwd
		x	x	C68324	-	-	71	533	FABP2_MANSERecName: Full=Fatty acid-binding protein 2; Short=FABP 2	2.07722e-37	0.629	4	C:cytoplasm; F:transporter activity; F:lipid binding; P:transport	-	IPR000463 (PRINTS); IPR012674 (G3DSA:2.40.128.GENE3D); IPR000566 (PFAM); PTHR11955 (PANTHER); PTHR11955:SF72 (PANTHER); IPR000463 (PROSITE_PATTERNS); IPR011038 (SUPERFAMILY)	1	402	fwd
		x	x	C76180	-	-	50	848	PREDICTED: glucose and ribitol dehydrogenase-like [Bombyx mori]	4.37124e-83	0.741	2	F:oxidoreductase activity; P:oxidation-reduction process	-	IPR002347 (PRINTS); IPR002198 (PRINTS); IPR013968 (SMART); PF13561 (PFAM); IPR016040 (G3DSA:3.40.50.GENE3D); PTHR24322:SF111 (PANTHER); PTHR24322 (PANTHER); IPR020904 (PROSITE_PATTERNS); SIGNAL_PEPTIDE_C_REGION (PHOBIUS); SIGNAL_PEPTIDE (PHOBIUS); SIGNAL_PEPTIDE_H_REGION (PHOBIUS); SIGNAL_PEPTIDE_N_REGION (PHOBIUS); NON_CYTOPLASMIC_DOMAIN (PHOBIUS); SSF51735 (SUPERFAMILY); TMhelix (TMHMM)	0.992032	768	fwd
		x	x	C76734	-	-	68	888	chymotrypsinogen-like protein 1 [Manduca sexta]	7.62258e-133	0.7125	2	F:serine-type endopeptidase activity; P:proteolysis	EC:3.4.21	IPR001314 (PRINTS); IPR001254 (SMART); IPR001254 (PFAM); G3DSA:2.40.10.10 (GENE3D); G3DSA:2.40.10.10 (GENE3D); PTHR24275 (PANTHER); PTHR24275:SF45 (PANTHER); IPR018114 (PROSITE_PATTERNS); IPR018114 (PROSITE_PATTERNS); IPR001254 (PROSITE_PROFILES); IPR009003 (SUPERFAMILY)	0.94306	801	fwd
		x	x	C77112	-	-	77	913	astacin [Mamestra configurata]	7.02988e-115	0.607	3	F:metalloendopeptidase activity; F:zinc ion binding; P:proteolysis	EC:3.4.24	IPR001506 (PRINTS); IPR006026 (SMART); IPR024079 (G3DSA:3.40.390.GENE3D); IPR001506 (PFAM); PTHR10127 (PANTHER); SIGNAL_PEPTIDE_H_REGION (PHOBIUS); SIGNAL_PEPTIDE_N_REGION (PHOBIUS); SIGNAL_PEPTIDE_C_REGION (PHOBIUS); NON_CYTOPLASMIC_DOMAIN (PHOBIUS); SIGNAL_PEPTIDE (PHOBIUS); SignalP-noTM (SIGNALP_EUK); SSF55486 (SUPERFAMILY)	1	897	rev
		x	x	C77552	-	-	58	944	PREDICTED: retinol dehydrogenase 12-like [Bombyx mori]	5.13932e-114	0.642	2	F:alcohol dehydrogenase (NAD) activity; P:oxidation-reduction process	EC:1.1.1.1	IPR002347 (PRINTS); IPR002198 (PFAM); IPR016040 (G3DSA:3.40.50.GENE3D); PTHR24310 (PANTHER); IPR020904 (PROSITE_PATTERNS); SSF51735 (SUPERFAMILY)	1.23214	822	fwd
		x	x	C78266	-	-	54	1000	alcohol dehydrogenase, partial [Agrotis ipsilon]	4.07963e-111	0.6005	2	F:alcohol dehydrogenase (NAD) activity; P:oxidation-reduction process	EC:1.1.1.1	IPR002347 (PRINTS); IPR002198 (PRINTS); IPR002198 (PFAM); IPR016040 (G3DSA:3.40.50.GENE3D); PTHR24322:SF306 (PANTHER); PTHR24322 (PANTHER); IPR020904 (PROSITE_PATTERNS); SSF51735 (SUPERFAMILY)	1.21586	855	rev
		x	x	C79042	-	-	60	1066	CU12_HYACERecName: Full=Flexible cuticle protein 12; Flags: Precursor	2.11685e-27	0.7175	3	C:extracellular matrix; F:structural constituent of chitin-based larval cuticle; P:chitin-based cuticle development	-	IPR000618 (PRINTS); IPR000618 (PFAM); PTHR10380 (PANTHER); IPR000618 (PROSITE_PATTERNS); SIGNAL_PEPTIDE (PHOBIUS); NON_CYTOPLASMIC_DOMAIN (PHOBIUS); SIGNAL_PEPTIDE_H_REGION (PHOBIUS); SIGNAL_PEPTIDE_N_REGION (PHOBIUS); SIGNAL_PEPTIDE_C_REGION (PHOBIUS); IPR000618 (PROSITE_PROFILES); SignalP-noTM (SIGNALP_GRAM_NEGATIVE); SignalP-noTM (SIGNALP_EUK); SignalP-TM (SIGNALP_GRAM_POSITIVE)	0.787037	522	rev
		x	x	C79374	-	-	66	1098	PREDICTED: uncharacterized protein LOC101739392 [Bombyx mori]	2.45204e-91	0.6825	8	C:eukaryotic translation initiation factor 3 complex; C:eukaryotic 43S preinitiation complex; C:viral capsid; C:eukaryotic 48S preinitiation complex; F:translation initiation factor activity; P:formation of translation preinitiation complex; P:regulation of translational initiation; C:ribosome	-	SignalP-TM (SIGNALP_GRAM_POSITIVE)	0.398406	627	rev
		x	x	C79410	-	-	36	1102	pupal cuticle protein precursor [Bombyx mori]	3.31387e-62	0.6835	1	F:structural constituent of cuticle	-	SIGNAL_PEPTIDE_C_REGION (PHOBIUS); SIGNAL_PEPTIDE (PHOBIUS); SIGNAL_PEPTIDE_N_REGION (PHOBIUS); SIGNAL_PEPTIDE_H_REGION (PHOBIUS); NON_CYTOPLASMIC_DOMAIN (PHOBIUS); SignalP-TM (SIGNALP_GRAM_POSITIVE); SignalP-noTM (SIGNALP_GRAM_NEGATIVE); SignalP-noTM (SIGNALP_EUK)	0.893281	759	fwd
		x	x	C79724	-	-	72	1143	PREDICTED: uncharacterized protein LOC101735686 [Bombyx mori]	0	0.7435	4	F:hydrolase activity, acting on carbon-nitrogen (but not peptide) bonds; F:pullulanase activity; P:carbohydrate metabolic process; P:nitrogen compound metabolic process	EC:3.2.1.41	IPR002509 (PFAM); IPR002509 (G3DSA:3.20.20.GENE3D); PTHR11177 (PANTHER); IPR011330 (SUPERFAMILY)	0.898701	1038	fwd
		x	x	C79820	-	-	85	1156	PREDICTED: aldose reductase-like [Bombyx mori]	0	0.7135	2	F:oxidoreductase activity; P:oxidation-reduction process	-	IPR020471 (PRINTS); IPR020471 (PIRSF); IPR023210 (G3DSA:3.20.20.GENE3D); IPR023210 (PFAM); IPR001395 (PANTHER); IPR018170 (PROSITE_PATTERNS); IPR018170 (PROSITE_PATTERNS); IPR023210 (SUPERFAMILY)	1.03693	1065	fwd
		x	x	C80112	-	-	22	1190	myo-inositol oxygenase [Bombyx mori]	3.06819e-167	0.811	5	C:cytoplasm; F:iron ion binding; F:inositol oxygenase activity; P:inositol catabolic process; P:oxidation-reduction process	EC:1.13.99.1	IPR007828 (PFAM); IPR007828 (PANTHER); SSF109604 (SUPERFAMILY)	1	903	fwd
		x	x	C80234	-	-	66	1207	insect cytokine precursor uENF2 [Theretra japonica]	2.6822e-43	0.8205	9	C:extracellular space; F:cytokine activity; F:growth factor activity; P:regulation of synaptic transmission, dopaminergic; P:hemocyte migration; P:positive regulation of cell division; P:signal transduction; P:cell proliferation; P:growth	-	NON_CYTOPLASMIC_DOMAIN (PHOBIUS); TRANSMEMBRANE (PHOBIUS); CYTOPLASMIC_DOMAIN (PHOBIUS); TMhelix (TMHMM)	1.16438	405	fwd
		x	x	C80542	-	-	24	1250	phosphoribosyl pyrophosphate synthetase [Bombyx mori]	0	0.901	9	F:magnesium ion binding; F:ribose phosphate diphosphokinase activity; F:kinase activity; P:imaginal disc-derived wing morphogenesis; P:ribonucleoside monophosphate biosynthetic process; P:nucleotide biosynthetic process; P:phosphorylation; P:pentose-phosphate shunt; P:purine nucleobase metabolic process	EC:2.7.6.1	IPR029099 (PFAM); IPR005946 (PFAM); IPR005946 (TIGRFAM); IPR029057 (G3DSA:3.40.50.GENE3D); IPR029057 (G3DSA:3.40.50.GENE3D); PTHR10210 (PANTHER); IPR000842 (PROSITE_PATTERNS); IPR029057 (SUPERFAMILY)	1.00877	1065	fwd
		x	x	C81134	-	-	78	1344	carboxypeptidase precursor [Helicoverpa armigera]	0	0.6715	3	F:metallocarboxypeptidase activity; F:zinc ion binding; P:proteolysis	EC:3.4.17	IPR000834 (PRINTS); IPR000834 (SMART); IPR000834 (PFAM); G3DSA:3.40.630.10 (GENE3D); PTHR11705:SF63 (PANTHER); PTHR11705 (PANTHER); IPR000834 (PROSITE_PATTERNS); SIGNAL_PEPTIDE (PHOBIUS); SIGNAL_PEPTIDE_N_REGION (PHOBIUS); SIGNAL_PEPTIDE_H_REGION (PHOBIUS); SIGNAL_PEPTIDE_C_REGION (PHOBIUS); NON_CYTOPLASMIC_DOMAIN (PHOBIUS); SignalP-noTM (SIGNALP_EUK); SSF53187 (SUPERFAMILY); TMhelix (TMHMM)	0.990566	1305	rev
		x	x	C81598	-	-	72	1429	putative phosphoglycerate kinase [Danaus plexippus]	0	0.891	12	C:nucleus; F:DNA binding; F:phosphoglycerate kinase activity; F:signal transducer activity; F:ATP binding; F:protein dimerization activity; P:glycolytic process; P:regulation of transcription, DNA-templated; P:signal transduction; P:phosphorylation; P:gluconeogenesis; P:carbon utilization	EC:2.7.2.3	TRANSMEMBRANE (PHOBIUS); NON_CYTOPLASMIC_DOMAIN (PHOBIUS); CYTOPLASMIC_DOMAIN (PHOBIUS)	1	1251	fwd
		x	x	C81706	-	-	59	1450	isocitrate dehydrogenase [Papilio xuthus]	0	0.928	13	C:mitochondrion; C:peroxisome; C:lipid particle; C:microtubule associated complex; F:magnesium ion binding; F:isocitrate dehydrogenase (NAD+) activity; F:isocitrate dehydrogenase (NADP+) activity; F:NAD binding; P:fatty acid alpha-oxidation; P:glyoxylate cycle; P:isocitrate metabolic process; P:glutathione metabolic process; P:reductive tricarboxylic acid cycle	EC:1.1.1.41; EC:1.1.1.42; EC:1.1.1	TMhelix (TMHMM)	1	1251	fwd
		x	x	C81802	-	-	63	1472	PREDICTED: chymotrypsin BI-like [Bombyx mori]	2.72651e-126	0.666	3	F:serine-type endopeptidase activity; F:protein binding; P:proteolysis	EC:3.4.21	IPR001314 (PRINTS); IPR001254 (SMART); G3DSA:2.40.10.10 (GENE3D); IPR001254 (PFAM); G3DSA:2.40.10.10 (GENE3D); G3DSA:2.40.10.10 (GENE3D); PTHR24260 (PANTHER); IPR018114 (PROSITE_PATTERNS); IPR018114 (PROSITE_PATTERNS); SIGNAL_PEPTIDE (PHOBIUS); SIGNAL_PEPTIDE_N_REGION (PHOBIUS); SIGNAL_PEPTIDE_H_REGION (PHOBIUS); SIGNAL_PEPTIDE_C_REGION (PHOBIUS); NON_CYTOPLASMIC_DOMAIN (PHOBIUS); IPR001254 (PROS…	0.7325	1206	fwd
		x	x	C82224	-	-	88	1572	PREDICTED: lactase-phlorizin hydrolase-like [Bombyx mori]	0	0.6775	2	F:beta-glucosidase activity; P:carbohydrate metabolic process	EC:3.2.1.21; EC:3.2.1	IPR001360 (PRINTS); IPR013781 (G3DSA:3.20.20.GENE3D); IPR001360 (PFAM); IPR001360 (PANTHER); IPR018120 (PROSITE_PATTERNS); SignalP-noTM (SIGNALP_EUK); IPR017853 (SUPERFAMILY)	1.00607	1512	fwd
		x	x	C82512	-	-	26	1678	putative MFS-type transporter [Danaus plexippus]	0	0.7595	4	C:plasma membrane; C:integral component of membrane; F:transporter activity; P:transmembrane transport	-	IPR001958 (PRINTS); G3DSA:1.20.1250.20 (GENE3D); IPR011701 (PFAM); PTHR24004 (PANTHER); PTHR24004:SF18 (PANTHER); NON_CYTOPLASMIC_DOMAIN (PHOBIUS); CYTOPLASMIC_DOMAIN (PHOBIUS); CYTOPLASMIC_DOMAIN (PHOBIUS); NON_CYTOPLASMIC_DOMAIN (PHOBIUS); TRANSMEMBRANE (PHOBIUS); TRANSMEMBRANE (PHOBIUS); TRANSMEMBRANE (PHOBIUS); TRANSMEMBRANE (PHOBIUS); NON_CYTOPLASMIC_DOMAIN (PHOBIUS); CYTOPLASMIC_DOMAIN (PHO…	1	1548	rev
		x	x	C82980	-	-	49	1850	PRP2_MANSERecName: Full=Phenoloxidase subunit 2; AltName: Full=proPO-p2	0	0.891	12	C:extracellular region; F:monophenol monooxygenase activity; F:copper ion binding; F:chloride ion binding; P:melanin biosynthetic process from tyrosine; P:positive regulation of melanization defense response; P:oxidation-reduction process; P:riboflavin metabolic process; P:coumarin biosynthetic process; P:lignin biosynthetic process; P:stilbene biosynthetic process; P:alkaloid biosynthetic process	EC:1.14.18.1; EC:1.14.18	IPR013788 (PRINTS); IPR005203 (G3DSA:2.60.40.GENE3D); IPR008922 (G3DSA:1.10.1280.GENE3D); IPR005203 (PFAM); IPR000896 (PFAM); IPR013788 (PANTHER); PTHR11511:SF24 (PANTHER); IPR013788 (PROSITE_PATTERNS); IPR002227 (PROSITE_PATTERNS); IPR013788 (PROSITE_PATTERNS); IPR008922 (SUPERFAMILY); IPR014756 (SUPERFAMILY)	0.753957	1572	rev
		x	x	C83080	-	-	76	1910	seminal fluid protein CSSFP001 [Chilo suppressalis]	0	0.7415	2	F:hydrolase activity, hydrolyzing O-glycosyl compounds; P:carbohydrate metabolic process	-	IPR001360 (PRINTS); IPR013781 (G3DSA:3.20.20.GENE3D); IPR001360 (PFAM); IPR001360 (PANTHER); IPR018120 (PROSITE_PATTERNS); IPR018120 (PROSITE_PATTERNS); SIGNAL_PEPTIDE (PHOBIUS); SIGNAL_PEPTIDE_H_REGION (PHOBIUS); NON_CYTOPLASMIC_DOMAIN (PHOBIUS); SIGNAL_PEPTIDE_N_REGION (PHOBIUS); SIGNAL_PEPTIDE_C_REGION (PHOBIUS); SignalP-noTM (SIGNALP_EUK); IPR017853 (SUPERFAMILY)	1.06762	1557	rev
		x	x	C83786	-	-	15	2959	aminopeptidase N-3 [Bombyx mori]	0	0.6775	4	F:aminopeptidase activity; F:metallopeptidase activity; F:zinc ion binding; P:proteolysis	EC:3.4.11	IPR014782 (PRINTS); G3DSA:1.10.390.10 (GENE3D); IPR014782 (PFAM); IPR024571 (PFAM); PTHR11533:SF147 (PANTHER); IPR001930 (PANTHER); CYTOPLASMIC_DOMAIN (PHOBIUS); SIGNAL_PEPTIDE (PHOBIUS); NON_CYTOPLASMIC_DOMAIN (PHOBIUS); SIGNAL_PEPTIDE_N_REGION (PHOBIUS); TRANSMEMBRANE (PHOBIUS); SIGNAL_PEPTIDE_H_REGION (PHOBIUS); SIGNAL_PEPTIDE_C_REGION (PHOBIUS); SignalP-noTM (SIGNALP_EUK); SSF63737 (SUPERFAMI…	0.989529	2892	fwd
		x	x	s1012	828	3	58	1895	sterol carrier protein 2/3-oxoacyl-CoA thiolase [Manduca sexta]	0	0.838	7	C:mitochondrion; C:peroxisome; C:lipid particle; F:phospholipid transporter activity; F:transferase activity, transferring acyl groups other than amino-acyl groups; P:metabolic process; P:phospholipid transport	-	IPR003033 (G3DSA:3.30.1050.GENE3D); IPR016038 (G3DSA:3.40.47.GENE3D); IPR016038 (G3DSA:3.40.47.GENE3D); IPR003033 (PFAM); IPR020616 (PFAM); IPR020617 (PFAM); PTHR24314:SF8 (PANTHER); PTHR24314 (PANTHER); IPR020615 (PROSITE_PATTERNS); IPR020613 (PROSITE_PATTERNS); IPR016039 (SUPERFAMILY); IPR003033 (SUPERFAMILY); IPR016039 (SUPERFAMILY)	0.981378	1641	rev
		x	x	s1039	858	2	56	1841	PREDICTED: 15-hydroxyprostaglandin dehydrogenase [NAD(+)]-like [Bombyx mori]	1.62281e-70	0.617	2	F:alcohol dehydrogenase (NAD) activity; P:oxidation-reduction process	EC:1.1.1.1	IPR002198 (PRINTS); IPR002347 (PRINTS); IPR016040 (G3DSA:3.40.50.GENE3D); IPR002198 (PFAM); PTHR24310 (PANTHER); SIGNAL_PEPTIDE_C_REGION (PHOBIUS); SIGNAL_PEPTIDE_H_REGION (PHOBIUS); SIGNAL_PEPTIDE_N_REGION (PHOBIUS); SIGNAL_PEPTIDE (PHOBIUS); NON_CYTOPLASMIC_DOMAIN (PHOBIUS); SignalP-noTM (SIGNALP_EUK); SSF51735 (SUPERFAMILY)	1.02151	876	rev
		x	x	s120	88	1	79	418	hypothetical protein KGM_20046 [Danaus plexippus]	6.90393e-36	0.743	2	F:methyltransferase activity; P:methylation	-	IPR006616 (SMART); IPR024518 (PFAM); PTHR31649 (PANTHER)	0.295276	225	rev
		x	x	s1591	1413	1	66	992	neutral lipase [Helicoverpa armigera]	1.01481e-112	0.6495	4	C:extracellular region; F:triglyceride lipase activity; P:lipid catabolic process; P:glycerolipid metabolic process	EC:3.1.1; EC:3.1.1.1; EC:3.1.1.3	no IPS match	0.894895	723	rev
		x	x	s1738	1571	0	127	1603	PREDICTED: leucine-rich repeat neuronal protein 3-like isoform X1 [Bombyx mori]	0	0.6195	2	C:integral component of membrane; F:protein binding	-	PR00019 (PRINTS); IPR003591 (SMART); IPR001611 (PFAM); G3DSA:3.80.10.10 (GENE3D); G3DSA:3.80.10.10 (GENE3D); IPR001611 (PFAM); PTHR24373:SF111 (PANTHER); PTHR24373 (PANTHER); SIGNAL_PEPTIDE_N_REGION (PHOBIUS); TRANSMEMBRANE (PHOBIUS); SIGNAL_PEPTIDE (PHOBIUS); SIGNAL_PEPTIDE_H_REGION (PHOBIUS); NON_CYTOPLASMIC_DOMAIN (PHOBIUS); SIGNAL_PEPTIDE_C_REGION (PHOBIUS); CYTOPLASMIC_DOMAIN (PHOBIUS); IPR0…	1.09091	1497	rev
		x	x	s2084	1921	0	23	1171	PREDICTED: WAP four-disulfide core domain protein 18-like [Mesocricetus auratus]	1.04481e-11	0.5565	2	F:peptidase inhibitor activity; C:extracellular region	-	IPR008197 (SMART); IPR008197 (PFAM); IPR008197 (G3DSA:4.10.75.GENE3D); IPR029716 (PTHR19441:PANTHER); PTHR19441 (PANTHER); SIGNAL_PEPTIDE_C_REGION (PHOBIUS); SIGNAL_PEPTIDE_H_REGION (PHOBIUS); NON_CYTOPLASMIC_DOMAIN (PHOBIUS); SIGNAL_PEPTIDE (PHOBIUS); SIGNAL_PEPTIDE_N_REGION (PHOBIUS); IPR008197 (PROSITE_PROFILES); SignalP-noTM (SIGNALP_GRAM_NEGATIVE); SignalP-noTM (SIGNALP_EUK); SignalP-TM (SIG…	0.752577	312	rev
		x	x	s2250	2128	1	15	1591	PREDICTED: GPI transamidase component PIG-S-like [Bombyx mori]	0	0.572	9	C:GPI-anchor transamidase complex; F:GPI-anchor transamidase activity; F:kinase activity; F:oxidoreductase activity, acting on paired donors, with incorporation or reduction of molecular oxygen; F:phosphotransferase activity, alcohol group as acceptor; F:ion binding; P:attachment of GPI anchor to protein; P:regulation of Golgi to plasma membrane protein transport; P:rhabdomere membrane biogenesis	EC:3	IPR019540 (PFAM); IPR019540 (PANTHER); CYTOPLASMIC_DOMAIN (PHOBIUS); TRANSMEMBRANE (PHOBIUS); TRANSMEMBRANE (PHOBIUS); CYTOPLASMIC_DOMAIN (PHOBIUS); NON_CYTOPLASMIC_DOMAIN (PHOBIUS); TMhelix (TMHMM); TMhelix (TMHMM)	0.973635	1557	fwd
		x	x	s2871	3082	1	19	1080	silk gland derived serine protease precursor [Bombyx mori]	7.15681e-116	0.649	2	F:serine-type endopeptidase activity; P:proteolysis	EC:3.4.21	no IPS match	0.930464	846	fwd
		x	x	s2966	3194	1	60	1094	cytochrome b [Gomphocerippus rufus]	5.67639e-93	0.88	8	C:mitochondrion; C:integral component of membrane; C:respiratory chain; F:electron carrier activity; F:oxidoreductase activity; F:metal ion binding; P:respiratory electron transport chain; P:electron transport	-	no IPS match	0.611549	255	rev
		x	x	s2978	3207	3	48	2619	PREDICTED: bile salt-activated lipase-like [Bombyx mori]	0	0.733	2	F:hydrolase activity; P:metabolic process	-	no IPS match	0.54219	1029	rev
		x	x	s30	16	2	92	2346	PREDICTED: leukocyte surface antigen CD53-like isoform X6 [Bombyx mori]	4.69766e-62	0.6125	1	C:integral component of membrane	-	IPR000301 (PRINTS); IPR018499 (PFAM); PTHR19282:SF13 (PANTHER); PTHR19282 (PANTHER); NON_CYTOPLASMIC_DOMAIN (PHOBIUS); TRANSMEMBRANE (PHOBIUS); CYTOPLASMIC_DOMAIN (PHOBIUS); TRANSMEMBRANE (PHOBIUS); CYTOPLASMIC_DOMAIN (PHOBIUS); NON_CYTOPLASMIC_DOMAIN (PHOBIUS); CYTOPLASMIC_DOMAIN (PHOBIUS); TRANSMEMBRANE (PHOBIUS); TRANSMEMBRANE (PHOBIUS); IPR008952 (SUPERFAMILY); TMhelix (TMHMM); TMhelix (TMHMM…	0.910798	669	fwd
		x	x	s3372	3853	1	79	940	NADH dehydrogenase ubiquinone Fe-S 8 [Bombyx mori]	2.69792e-138	0.8	7	C:mitochondrial respiratory chain complex I; F:NADH dehydrogenase (ubiquinone) activity; F:4 iron, 4 sulfur cluster binding; P:mitochondrial electron transport, NADH to ubiquinone; P:ubiquinone biosynthetic process; P:sodium ion transport; P:proton transport	EC:1.6.99.5; EC:1.6.99.3; EC:1.6.5.3	NON_CYTOPLASMIC_DOMAIN (PHOBIUS); CYTOPLASMIC_DOMAIN (PHOBIUS); TRANSMEMBRANE (PHOBIUS); TMhelix (TMHMM)	1.0137	642	fwd
		x	x	s3643	4250	0	65	4315	S-adenosylmethionine synthetase [Bombyx mori]	0	0.9065	11	F:carboxypeptidase activity; F:methionine adenosyltransferase activity; F:ATP binding; F:serine-type peptidase activity; F:zinc ion binding; P:proteolysis; P:S-adenosylmethionine biosynthetic process; P:one-carbon metabolic process; P:chaeta development; P:wing disc development; P:methionine metabolic process	EC:2.5.1.6	IPR008758 (PFAM); IPR029058 (G3DSA:3.40.50.GENE3D); IPR008758 (PANTHER); SIGNAL_PEPTIDE_H_REGION (PHOBIUS); SIGNAL_PEPTIDE_N_REGION (PHOBIUS); SIGNAL_PEPTIDE_C_REGION (PHOBIUS); SIGNAL_PEPTIDE (PHOBIUS); NON_CYTOPLASMIC_DOMAIN (PHOBIUS); SignalP-noTM (SIGNALP_GRAM_NEGATIVE); SignalP-noTM (SIGNALP_EUK); IPR029058 (SUPERFAMILY)	1.19506	1479	rev
		x	x	s3757	4430	1	51	1082	NADH dehydrogenase isoform 1 [Bombyx mori]	3.05897e-93	0.8215	7	C:mitochondrion; F:ACP phosphopantetheine attachment site binding involved in fatty acid biosynthetic process; F:phosphopantetheine binding; P:mitochondrial electron transport, NADH to ubiquinone; P:fatty acid biosynthetic process; P:transport; P:acyl-carrier-protein biosynthetic process	-	no IPS match	1.10345	486	rev
		x	x	s3857	4589	0	41	1576	PREDICTED: 1,4-alpha-glucan-branching enzyme-like [Bombyx mori]	0	0.8235	7	F:1,4-alpha-glucan branching enzyme activity; F:hydrolase activity, hydrolyzing O-glycosyl compounds; F:cation binding; P:glycogen biosynthetic process; P:determination of adult lifespan; P:starch metabolic process; P:sucrose metabolic process	EC:2.4.1.18	IPR006589 (SMART); IPR006048 (PFAM); IPR013781 (G3DSA:3.20.20.GENE3D); IPR006047 (PFAM); IPR013780 (G3DSA:2.60.40.GENE3D); IPR015902 (PANTHER); PTHR10357:SF110 (PANTHER); IPR017853 (SUPERFAMILY); SSF51011 (SUPERFAMILY)	0.708455	1425	rev
		x	x	s4412	5614	2	35	1902	PREDICTED: solute carrier family 22 member 6-like [Bombyx mori]	0	0.675	3	C:integral component of membrane; F:transmembrane transporter activity; P:transmembrane transport	-	G3DSA:1.20.1250.20 (GENE3D); IPR011701 (PFAM); PTHR24064:SF202 (PANTHER); PTHR24064 (PANTHER); IPR005829 (PROSITE_PATTERNS); IPR005829 (PROSITE_PATTERNS); TRANSMEMBRANE (PHOBIUS); NON_CYTOPLASMIC_DOMAIN (PHOBIUS); NON_CYTOPLASMIC_DOMAIN (PHOBIUS); TRANSMEMBRANE (PHOBIUS); TRANSMEMBRANE (PHOBIUS); NON_CYTOPLASMIC_DOMAIN (PHOBIUS); CYTOPLASMIC_DOMAIN (PHOBIUS); TRANSMEMBRANE (PHOBIUS); TRANSMEMBRAN…	0.998188	1671	fwd
		x	x	s4421	5631	0	34	3856	PREDICTED: uncharacterized protein LOC101740601 [Bombyx mori]	2.66361e-73	0.6545	4	C:membrane; F:mannosyl-oligosaccharide 1,2-alpha-mannosidase activity; F:calcium ion binding; P:carbohydrate metabolic process	EC:3.2.1.113; EC:3.2.1.24; EC:3.2.1	NON_CYTOPLASMIC_DOMAIN (PHOBIUS); CYTOPLASMIC_DOMAIN (PHOBIUS); TRANSMEMBRANE (PHOBIUS); TRANSMEMBRANE (PHOBIUS); TRANSMEMBRANE (PHOBIUS); CYTOPLASMIC_DOMAIN (PHOBIUS); NON_CYTOPLASMIC_DOMAIN (PHOBIUS); TRANSMEMBRANE (PHOBIUS); CYTOPLASMIC_DOMAIN (PHOBIUS); TMhelix (TMHMM); TMhelix (TMHMM); TMhelix (TMHMM); TMhelix (TMHMM)	1.44314	1005	fwd
		x	x	s453	357	1	81	730	PREDICTED: trypsin, alkaline A-like [Bombyx mori]	6.29894e-70	0.578	2	F:serine-type endopeptidase activity; P:proteolysis	EC:3.4.21	IPR001254 (SMART); IPR001254 (PFAM); G3DSA:2.40.10.10 (GENE3D); G3DSA:2.40.10.10 (GENE3D); PTHR24260 (PANTHER); SIGNAL_PEPTIDE (PHOBIUS); NON_CYTOPLASMIC_DOMAIN (PHOBIUS); SIGNAL_PEPTIDE_C_REGION (PHOBIUS); SIGNAL_PEPTIDE_N_REGION (PHOBIUS); SIGNAL_PEPTIDE_H_REGION (PHOBIUS); IPR001254 (PROSITE_PROFILES); SignalP-noTM (SIGNALP_GRAM_NEGATIVE); SignalP-TM (SIGNALP_GRAM_POSITIVE); SignalP-TM (SIGNAL…	0.911538	729	rev
		x	x	s479	375	0	67	1540	chymotrypsin, partial [Heliothis virescens]	2.10175e-100	0.656	3	F:serine-type endopeptidase activity; F:protein binding; P:proteolysis	EC:3.4.21	IPR001314 (PRINTS); IPR001254 (SMART); G3DSA:2.40.10.10 (GENE3D); G3DSA:2.40.10.10 (GENE3D); IPR001254 (PFAM); G3DSA:2.40.10.10 (GENE3D); PTHR24260 (PANTHER); IPR018114 (PROSITE_PATTERNS); IPR018114 (PROSITE_PATTERNS); SIGNAL_PEPTIDE (PHOBIUS); SIGNAL_PEPTIDE_H_REGION (PHOBIUS); SIGNAL_PEPTIDE_N_REGION (PHOBIUS); NON_CYTOPLASMIC_DOMAIN (PHOBIUS); SIGNAL_PEPTIDE_C_REGION (PHOBIUS); IPR001254 (PROS…	0.968051	945	fwd
		x	x	s5006	7163	1	11	1741	PREDICTED: fatty-acid amide hydrolase 2-like isoform X2 [Bombyx mori]	9.67343e-147	0.6705	9	F:amidase activity; F:transferase activity; F:carbon-nitrogen ligase activity, with glutamine as amido-N-donor; P:arginine metabolic process; P:L-phenylalanine metabolic process; P:proline metabolic process; P:tryptophan metabolic process; P:benzoate metabolic process; P:styrene catabolic process	EC:3.5.1.4	IPR023631 (G3DSA:3.90.1300.GENE3D); IPR000120 (PFAM); IPR000120 (PANTHER); PTHR11895:SF59 (PANTHER); IPR023631 (SUPERFAMILY)	0.704036	966	rev
		x	x	s5315	8605	0	62	2950	AF498996_1aminopeptidase 3 [Manduca sexta]	0	0.7935	6	C:intracellular; F:aminopeptidase activity; F:metallopeptidase activity; F:zinc ion binding; P:proteolysis; P:signal transduction	EC:3.4.11	IPR014782 (PRINTS); G3DSA:1.10.390.10 (GENE3D); IPR014782 (PFAM); IPR024571 (PFAM); IPR001930 (PANTHER); PTHR11533:SF147 (PANTHER); SIGNAL_PEPTIDE_C_REGION (PHOBIUS); TRANSMEMBRANE (PHOBIUS); SIGNAL_PEPTIDE_N_REGION (PHOBIUS); SIGNAL_PEPTIDE_H_REGION (PHOBIUS); NON_CYTOPLASMIC_DOMAIN (PHOBIUS); SIGNAL_PEPTIDE (PHOBIUS); CYTOPLASMIC_DOMAIN (PHOBIUS); SignalP-noTM (SIGNALP_EUK); SSF63737 (SUPERFAMI…	1	2853	fwd
		x	x	s5341	8701	0	74	1557	PREDICTED: lactase-phlorizin hydrolase-like [Bombyx mori]	0	0.7275	2	F:hydrolase activity, hydrolyzing O-glycosyl compounds; P:carbohydrate metabolic process	-	IPR001360 (PRINTS); IPR001360 (PFAM); IPR013781 (G3DSA:3.20.20.GENE3D); IPR001360 (PANTHER); SIGNAL_PEPTIDE_C_REGION (PHOBIUS); NON_CYTOPLASMIC_DOMAIN (PHOBIUS); SIGNAL_PEPTIDE_N_REGION (PHOBIUS); SIGNAL_PEPTIDE (PHOBIUS); SIGNAL_PEPTIDE_H_REGION (PHOBIUS); SignalP-noTM (SIGNALP_EUK); IPR017853 (SUPERFAMILY)	0.990458	1554	rev
		x	x	s5425	9147	0	87	599	cuticular protein CPR2 [Papilio xuthus]	4.74372e-27	0.664	1	F:structural constituent of cuticle	-	IPR000618 (PFAM); PTHR10380 (PANTHER); PTHR10380:SF118 (PANTHER); IPR000618 (PROSITE_PATTERNS); SIGNAL_PEPTIDE (PHOBIUS); NON_CYTOPLASMIC_DOMAIN (PHOBIUS); SIGNAL_PEPTIDE_H_REGION (PHOBIUS); SIGNAL_PEPTIDE_C_REGION (PHOBIUS); SIGNAL_PEPTIDE_N_REGION (PHOBIUS); IPR000618 (PROSITE_PROFILES); SignalP-noTM (SIGNALP_EUK)	0.669065	414	rev
		x	x	s550	428	0	25	1030	endonuclease-reverse transcriptase [Bombyx mori]	4.09718e-06	0.675	4	F:RNA-directed DNA polymerase activity; F:endonuclease activity; P:RNA-dependent DNA replication; P:nucleic acid phosphodiester bond hydrolysis	EC:3.1; EC:2.7.7.49	no IPS match	0.384	294	rev
		x	x	s5631	10275	0	83	804	AF226857_1hemolymph juvenile hormone binding protein precursor [Manduca sexta]	6.74495e-122	0.648	3	C:extracellular region; F:hydrolase activity; F:metal ion binding	-	IPR010562 (SMART); IPR010562 (PFAM); SIGNAL_PEPTIDE_H_REGION (PHOBIUS); SIGNAL_PEPTIDE (PHOBIUS); NON_CYTOPLASMIC_DOMAIN (PHOBIUS); SIGNAL_PEPTIDE_C_REGION (PHOBIUS); SIGNAL_PEPTIDE_N_REGION (PHOBIUS); SignalP-noTM (SIGNALP_EUK)	0.988048	768	rev
		x	x	s5650	10368	0	89	2651	ARYA_MANSERecName: Full=Arylphorin subunit alpha; Flags: Precursor	0	0.798	2	C:extracellular space; F:nutrient reservoir activity	-	IPR013788 (PRINTS); IPR000896 (PFAM); IPR005203 (G3DSA:2.60.40.GENE3D); IPR005204 (G3DSA:1.20.1370.GENE3D); IPR005203 (PFAM); IPR005204 (PFAM); IPR008922 (G3DSA:1.10.1280.GENE3D); PTHR11511:SF5 (PANTHER); IPR013788 (PANTHER); IPR013788 (PROSITE_PATTERNS); IPR013788 (PROSITE_PATTERNS); NON_CYTOPLASMIC_DOMAIN (PHOBIUS); SIGNAL_PEPTIDE_C_REGION (PHOBIUS); SIGNAL_PEPTIDE (PHOBIUS); SIGNAL_PEPTIDE_H_R…	0.988604	2313	rev
		x	x	s5892	11705	0	17	3304	phenoloxidase subunit 1 precursor [Bombyx mori]	0	0.8705	12	C:extracellular region; F:monophenol monooxygenase activity; F:copper ion binding; F:chloride ion binding; P:melanin biosynthetic process from tyrosine; P:positive regulation of melanization defense response; P:oxidation-reduction process; P:riboflavin metabolic process; P:coumarin biosynthetic process; P:lignin biosynthetic process; P:stilbene biosynthetic process; P:alkaloid biosynthetic process	EC:1.14.18.1; EC:1.14.18	IPR013788 (PRINTS); IPR005204 (PFAM); IPR005203 (PFAM); IPR000896 (PFAM); IPR005204 (G3DSA:1.20.1370.GENE3D); IPR005203 (G3DSA:2.60.40.GENE3D); IPR008922 (G3DSA:1.10.1280.GENE3D); PTHR11511:SF24 (PANTHER); IPR013788 (PANTHER); IPR013788 (PROSITE_PATTERNS); IPR013788 (PROSITE_PATTERNS); IPR008922 (SUPERFAMILY); IPR014756 (SUPERFAMILY); IPR005204 (SUPERFAMILY)	0.992701	2082	rev
		x	x	s5954	12050	0	69	933	PREDICTED: collagenase-like [Bombyx mori]	5.09696e-110	0.6475	3	F:serine-type endopeptidase activity; F:protein binding; P:proteolysis	EC:3.4.21	IPR001314 (PRINTS); IPR001254 (SMART); IPR001254 (PFAM); G3DSA:2.40.10.10 (GENE3D); G3DSA:2.40.10.10 (GENE3D); PTHR24260 (PANTHER); PTHR24260:SF51 (PANTHER); IPR018114 (PROSITE_PATTERNS); IPR018114 (PROSITE_PATTERNS); SIGNAL_PEPTIDE_N_REGION (PHOBIUS); NON_CYTOPLASMIC_DOMAIN (PHOBIUS); SIGNAL_PEPTIDE_H_REGION (PHOBIUS); SIGNAL_PEPTIDE_C_REGION (PHOBIUS); SIGNAL_PEPTIDE (PHOBIUS); IPR001254 (PROSI…	1.01038	870	rev
		x	x	s5975	12176	0	54	1503	peritrophin 1 [Mamestra configurata]	2.02001e-25	0.7525	3	C:extracellular region; F:chitin binding; P:chitin metabolic process	-	IPR002557 (SMART); IPR002557 (PFAM); IPR002557 (G3DSA:2.170.140.GENE3D); PTHR23301 (PANTHER); IPR002557 (PROSITE_PROFILES); IPR002557 (PROSITE_PROFILES); IPR002557 (PROSITE_PROFILES); IPR002557 (SUPERFAMILY); IPR002557 (SUPERFAMILY); IPR002557 (SUPERFAMILY)	0.150862	1293	fwd
		x	x	s6181	13434	0	81	993	35kDa protease precursor [Bombyx mori]	7.81651e-107	0.697	3	F:serine-type endopeptidase activity; F:protein binding; P:proteolysis	EC:3.4.21	TRANSMEMBRANE (PHOBIUS); CYTOPLASMIC_DOMAIN (PHOBIUS); NON_CYTOPLASMIC_DOMAIN (PHOBIUS); NON_CYTOPLASMIC_DOMAIN (PHOBIUS); TRANSMEMBRANE (PHOBIUS)	0.583871	690	fwd
		x	x	s6377	14895	0	34	1140	regucalcin [Papilio xuthus]	4.91372e-156	0.702	3	F:calcium ion binding; F:enzyme regulator activity; P:regulation of catalytic activity	-	IPR008367 (PRINTS); IPR005511 (PRINTS); IPR013658 (PFAM); IPR011042 (G3DSA:2.120.10.GENE3D); PTHR10907:SF47 (PANTHER); PTHR10907 (PANTHER); SSF63829 (SUPERFAMILY)	0.977199	927	fwd
		x	x	s6393	15005	0	25	1993	PREDICTED: LOW QUALITY PROTEIN: twitchin-like [Bombyx mori]	0	0.7195	13	C:Z disc; F:myosin light chain kinase activity; F:structural constituent of cytoskeleton; F:ATP binding; F:structural constituent of muscle; P:protein phosphorylation; P:mesoderm development; P:imaginal disc-derived wing vein morphogenesis; P:sarcomere organization; P:muscle thin filament assembly; P:serine family amino acid metabolic process; C:myosin complex; F:protein binding	EC:2.7.11; EC:2.7.11.18	IPR003598 (SMART); IPR003599 (SMART); IPR013098 (PFAM); IPR013783 (G3DSA:2.60.40.GENE3D); IPR013783 (G3DSA:2.60.40.GENE3D); IPR013783 (G3DSA:2.60.40.GENE3D); PTHR19897 (PANTHER); IPR007110 (PROSITE_PROFILES); IPR007110 (PROSITE_PROFILES); IPR007110 (PROSITE_PROFILES); IPR007110 (PROSITE_PROFILES); SSF48726 (SUPERFAMILY); SSF48726 (SUPERFAMILY); SSF48726 (SUPERFAMILY); SSF48726 (SUPERFAMILY)	0.0543309	1446	rev
		x	x	s6420	15249	1	70	1252	peptidoglycan recognition protein 2 [Manduca sexta]	3.23455e-96	0.711	4	F:zinc ion binding; F:N-acetylmuramoyl-L-alanine amidase activity; P:peptidoglycan catabolic process; P:peptidoglycan biosynthetic process	EC:3.5.1.28	no IPS match	0.989796	594	fwd
		x	x	s6478	15756	0	24	1375	coproporphirynogen oxidase [Bombyx mori]	0	0.823	4	F:coproporphyrinogen oxidase activity; P:porphyrin-containing compound biosynthetic process; P:oxidation-reduction process; P:chlorophyll metabolic process	EC:1.3.3.3	no IPS match	1	1191	rev
		x	x	s6586	16814	0	53	3208	seminal fluid protein CSSFP001 [Chilo suppressalis]	0	0.751	2	F:hydrolase activity, hydrolyzing O-glycosyl compounds; P:carbohydrate metabolic process	-	IPR001360 (PRINTS); IPR013781 (G3DSA:3.20.20.GENE3D); IPR001360 (PFAM); IPR001360 (PANTHER); IPR018120 (PROSITE_PATTERNS); NON_CYTOPLASMIC_DOMAIN (PHOBIUS); SIGNAL_PEPTIDE_N_REGION (PHOBIUS); SIGNAL_PEPTIDE (PHOBIUS); SIGNAL_PEPTIDE_H_REGION (PHOBIUS); SIGNAL_PEPTIDE_C_REGION (PHOBIUS); IPR017853 (SUPERFAMILY)	1.03393	1542	fwd
		x	x	s723	591	1	55	942	PREDICTED: RING finger protein nhl-1-like [Bombyx mori]	4.74362e-131	0.6135	1	F:zinc ion binding	-	CYTOPLASMIC_DOMAIN (PHOBIUS); NON_CYTOPLASMIC_DOMAIN (PHOBIUS); TRANSMEMBRANE (PHOBIUS)	0.378981	708	rev
		x	x	s912	738	1	74	549	chemosensory protein CSP1 [Spodoptera exigua]	1.73695e-15	0.812	3	F:protein serine/threonine kinase activity; P:protein phosphorylation; P:serine family amino acid metabolic process	EC:2.7.11	IPR005055 (G3DSA:1.10.2080.GENE3D); IPR005055 (PFAM); PTHR11257:SF4 (PANTHER); IPR005055 (PANTHER); IPR005055 (SUPERFAMILY)	0.515625	357	rev
			x	C45339	-	-	5	231	PREDICTED: uncharacterized protein LOC101743554 [Bombyx mori]	1.24593e-34	0.5892	5	F:metal ion binding; F:zinc ion binding; F:RNA binding; P:RNA-dependent DNA replication; F:RNA-directed DNA polymerase activity	-	no IPS match	0.169231	231	fwd
			x	C50065	-	-	7	266	PREDICTED: uncharacterized protein LOC101739533 [Bombyx mori]	6.65615e-20	0.7565	8	C:eukaryotic translation initiation factor 3 complex; C:eukaryotic 43S preinitiation complex; C:viral capsid; C:eukaryotic 48S preinitiation complex; F:translation initiation factor activity; P:formation of translation preinitiation complex; P:regulation of translational initiation; C:ribosome	-	no IPS match	0.171315	264	rev
			x	C52741	-	-	4	287	Hdd1-like protein [Danaus plexippus]	1.2614e-33	0.6325	4	F:structural constituent of chorion; P:multicellular organismal development; C:chorion; P:chorion-containing eggshell formation	-	SIGNAL_PEPTIDE (PHOBIUS); SIGNAL_PEPTIDE_N_REGION (PHOBIUS); SIGNAL_PEPTIDE_H_REGION (PHOBIUS); SIGNAL_PEPTIDE_C_REGION (PHOBIUS); NON_CYTOPLASMIC_DOMAIN (PHOBIUS); SignalP-noTM (SIGNALP_EUK)	0.678571	285	fwd
			x	C53217	-	-	8	290	PREDICTED: nucleolar complex protein 3 homolog [Bombyx mori]	5.47373e-18	0.631	1	C:nucleus	-	IPR005612 (PFAM); PTHR14428:SF5 (PANTHER); PTHR14428 (PANTHER)	0.117353	288	fwd
			x	C55870	-	-	6	317	PREDICTED: LOW QUALITY PROTEIN: ATP-dependent RNA helicase DHX8-like [Bombyx mori]	4.43852e-39	0.886	11	C:nucleoplasm; C:catalytic step 2 spliceosome; F:DNA binding; F:ATP-dependent DNA helicase activity; F:ATP-dependent RNA helicase activity; F:ATP binding; F:identical protein binding; F:poly(A) RNA binding; P:mRNA splicing, via spliceosome; P:DNA duplex unwinding; C:replication fork	EC:3.6.1; EC:3.6.1.3; EC:2.7.7; EC:3.6.1.15	PTHR18934 (PANTHER); PTHR18934:SF85 (PANTHER)	0.672131	273	fwd
			x	C57554	-	-	5	337	PREDICTED: recombination repair protein 1-like isoform X2 [Bombyx mori]	1.0622e-41	0.858	8	C:intracellular; F:DNA binding; F:DNA-(apurinic or apyrimidinic site) lyase activity; F:metallocarboxypeptidase activity; F:zinc ion binding; P:DNA catabolic process, endonucleolytic; P:proteolysis; P:base-excision repair	EC:4.2.99.18; EC:3.4.17	no IPS match	0.144097	237	rev
			x	C64396	-	-	4	444	antimicrobial protein attacin 2, partial [Manduca sexta]	1.63252e-33	0.8515	3	C:extracellular region; P:defense response to bacterium; P:innate immune response	-	IPR005521 (PFAM)	0.347826	240	rev
			x	C64448	-	-	12	446	PREDICTED: probable ATP-dependent RNA helicase DDX27-like [Bombyx mori]	4.64237e-06	0.84	4	F:nucleic acid binding; F:ATP binding; F:ATP-dependent helicase activity; P:metabolic process	EC:3.6.1; EC:3.6.1.3; EC:3.6.1.15	no IPS match	0.185464	444	rev
			x	C64667	-	-	95	449	hypothetical protein [Manduca sexta]	9.12586e-21	0.555	2	F:kinase activity; P:phosphorylation	-	IPR005055 (PFAM); IPR005055 (G3DSA:1.10.2080.GENE3D); SIGNAL_PEPTIDE_C_REGION (PHOBIUS); SIGNAL_PEPTIDE_N_REGION (PHOBIUS); NON_CYTOPLASMIC_DOMAIN (PHOBIUS); SIGNAL_PEPTIDE (PHOBIUS); SIGNAL_PEPTIDE_H_REGION (PHOBIUS); SignalP-noTM (SIGNALP_GRAM_NEGATIVE); SignalP-noTM (SIGNALP_EUK); IPR005055 (SUPERFAMILY)	0.816514	336	rev
			x	C65848	-	-	58	474	PREDICTED: DNA-directed RNA polymerase II subunit RPB11-like [Bombyx mori]	3.97234e-75	0.9445	8	C:DNA-directed RNA polymerase II, core complex; F:DNA binding; F:DNA-directed RNA polymerase activity; F:protein dimerization activity; P:transcription from RNA polymerase II promoter; C:nucleolus; P:purine nucleobase metabolic process; P:pyrimidine nucleobase metabolic process	EC:2.7.7.6	Coil (COILS); G3DSA:3.30.1360.10 (GENE3D); PF13656 (PFAM); PTHR13946:SF25 (PANTHER); PTHR13946 (PANTHER); IPR008193 (PROSITE_PATTERNS); IPR009025 (SUPERFAMILY)	0.966102	345	fwd
			x	C66112	-	-	6	480	aldo-keto reductase, partial [Agrotis ipsilon]	1.73822e-91	0.81	8	F:nucleic acid binding; F:alditol:NADP+ 1-oxidoreductase activity; P:oxidation-reduction process; P:fructose metabolic process; P:galactose metabolic process; P:mannose metabolic process; P:pyruvate metabolic process; P:glycerolipid metabolic process	EC:1.1.1.21; EC:1.1.1; EC:1.1.1.2	IPR020471 (PRINTS); IPR023210 (PFAM); IPR023210 (G3DSA:3.20.20.GENE3D); IPR001395 (PANTHER); PTHR11732:SF202 (PANTHER); IPR018170 (PROSITE_PATTERNS); IPR023210 (SUPERFAMILY)	0.506329	474	rev
			x	C68072	-	-	60	526	keratinocyte-associated protein 2 [Bombyx mori]	8.05382e-75	0.7705	2	C:extracellular space; C:integral component of membrane	-	IPR018614 (PFAM); PTHR32001 (PANTHER); CYTOPLASMIC_DOMAIN (PHOBIUS); TRANSMEMBRANE (PHOBIUS); NON_CYTOPLASMIC_DOMAIN (PHOBIUS); TRANSMEMBRANE (PHOBIUS); TRANSMEMBRANE (PHOBIUS); CYTOPLASMIC_DOMAIN (PHOBIUS); NON_CYTOPLASMIC_DOMAIN (PHOBIUS); TMhelix (TMHMM); TMhelix (TMHMM); TMhelix (TMHMM)	1	432	fwd
			x	C69347	-	-	7	561	PREDICTED: tryptophan 2,3-dioxygenase-like [Bombyx mori]	6.08518e-81	0.9175	68	C:extracellular region; C:nucleus; C:transcription factor complex; F:RNA polymerase II distal enhancer sequence-specific DNA binding; F:RNA polymerase II core promoter proximal region sequence-specific DNA binding transcription factor activity involved in negative regulation of transcription; F:RNA polymerase II distal enhancer sequence-specific DNA binding transcription factor activity; F:alpha-…	EC:1.13.11; EC:1.13.11.11; EC:3.2.1.20; EC:3.2.1	IPR004981 (PFAM); IPR004981 (PANTHER); SSF140959 (SUPERFAMILY)	0.576389	504	fwd
			x	C70533	-	-	84	596	phosphatidylethanolamine-binding protein [Papilio xuthus]	4.41024e-53	0.643	1	P:tRNA processing	-	IPR008914 (G3DSA:3.90.280.GENE3D); IPR008914 (PFAM); PTHR11362 (PANTHER); SIGNAL_PEPTIDE (PHOBIUS); SIGNAL_PEPTIDE_H_REGION (PHOBIUS); SIGNAL_PEPTIDE_N_REGION (PHOBIUS); NON_CYTOPLASMIC_DOMAIN (PHOBIUS); SIGNAL_PEPTIDE_C_REGION (PHOBIUS); SignalP-noTM (SIGNALP_EUK); IPR008914 (SUPERFAMILY)	0.965854	579	fwd
			x	C70695	-	-	83	600	PREDICTED: uncharacterized protein LOC101741012 isoform X1 [Bombyx mori]	1.06111e-38	0.6125	3	F:molecular_function; P:biological_process; C:cellular_component	-	SIGNAL_PEPTIDE_H_REGION (PHOBIUS); NON_CYTOPLASMIC_DOMAIN (PHOBIUS); SIGNAL_PEPTIDE (PHOBIUS); SIGNAL_PEPTIDE_C_REGION (PHOBIUS); SIGNAL_PEPTIDE_N_REGION (PHOBIUS); SignalP-TM (SIGNALP_GRAM_POSITIVE); SignalP-noTM (SIGNALP_EUK); SignalP-noTM (SIGNALP_GRAM_NEGATIVE)	0.99115	336	fwd
			x	C70901	-	-	31	608	PREDICTED: 28S ribosomal protein S28, mitochondrial-like [Bombyx mori]	3.0074e-77	0.7495	4	C:mitochondrial small ribosomal subunit; F:structural constituent of ribosome; P:translation; P:ribosome biogenesis	-	IPR019375 (PFAM); PTHR13447:SF1 (PANTHER); PTHR13447 (PANTHER)	0.962162	606	rev
			x	C70987	-	-	49	610	signal recognition particle 72 kDa protein [Danaus plexippus]	1.62384e-63	0.6905	4	C:signal recognition particle, endoplasmic reticulum targeting; F:7S RNA binding; P:SRP-dependent cotranslational protein targeting to membrane; P:dsRNA transport	-	IPR013699 (PFAM); IPR026270 (PANTHER); PTHR14094:SF9 (PANTHER)	0.361472	576	rev
			x	C72902	-	-	49	679	PREDICTED: DNA-directed RNA polymerases I, II, and III subunit RPABC5-like isoform X1 [Latimeria chalumnae]	1.59312e-38	0.9805	26	C:DNA-directed RNA polymerase II, core complex; C:DNA-directed RNA polymerase III complex; C:DNA-directed RNA polymerase I complex; C:cytosol; F:RNA polymerase I activity; F:RNA polymerase II activity; F:RNA polymerase III activity; F:DNA binding; F:zinc ion binding; P:mRNA splicing, via spliceosome; P:transcription-coupled nucleotide-excision repair; P:regulation of transcription from RNA polyme…	EC:2.7.7.6	IPR000268 (PIRSF); IPR009057 (G3DSA:1.10.10.GENE3D); IPR000268 (PFAM); PTHR23413:SF8 (PANTHER); PTHR23413 (PANTHER); IPR020789 (PROSITE_PATTERNS); IPR000268 (HAMAP); IPR023580 (SUPERFAMILY)	0.971429	237	fwd
			x	C72974	-	-	71	682	cytochrome c oxidase subunit Va [Bombyx mori]	1.9273e-88	0.8555	5	C:mitochondrial inner membrane; F:cytochrome-c oxidase activity; P:hydrogen ion transmembrane transport; P:mitochondrial electron transport, cytochrome c to oxygen; C:respiratory chain complex IV	EC:1.9.3.1	IPR003204 (PFAM); IPR003204 (G3DSA:1.25.40.GENE3D); PTHR14200:SF11 (PANTHER); IPR003204 (PANTHER); IPR003204 (SUPERFAMILY)	1	531	fwd
			x	C73224	-	-	39	694	cationic peptide CP8 precursor [Manduca sexta]	4.94189e-56	0.7536	2	F:serine-type endopeptidase inhibitor activity; P:negative regulation of endopeptidase activity	-	IPR021066 (PFAM); SIGNAL_PEPTIDE_C_REGION (PHOBIUS); SIGNAL_PEPTIDE (PHOBIUS); SIGNAL_PEPTIDE_N_REGION (PHOBIUS); SIGNAL_PEPTIDE_H_REGION (PHOBIUS); NON_CYTOPLASMIC_DOMAIN (PHOBIUS); SignalP-noTM (SIGNALP_GRAM_NEGATIVE); SignalP-TM (SIGNALP_GRAM_POSITIVE); SignalP-noTM (SIGNALP_EUK); TMhelix (TMHMM)	1.00943	414	rev
			x	C73270	-	-	92	696	NADH dehydrogenase 1 alpha subcomplex subunit 5 [Bombyx mori]	2.63124e-73	0.816	6	C:mitochondrial respiratory chain complex I; F:NADH dehydrogenase (ubiquinone) activity; P:mitochondrial electron transport, NADH to ubiquinone; P:ubiquinone biosynthetic process; P:sodium ion transport; P:proton transport	EC:1.6.99.5; EC:1.6.99.3; EC:1.6.5.3	Coil (COILS); IPR006806 (PFAM); PTHR12653 (PANTHER); SIGNAL_PEPTIDE_C_REGION (PHOBIUS); SIGNAL_PEPTIDE_N_REGION (PHOBIUS); SIGNAL_PEPTIDE (PHOBIUS); NON_CYTOPLASMIC_DOMAIN (PHOBIUS); SIGNAL_PEPTIDE_H_REGION (PHOBIUS)	1	366	rev
			x	C73444	-	-	6	703	carboxyl/choline esterase CCE001c [Helicoverpa armigera]	3.2474e-83	0.748	2	F:hydrolase activity; P:metabolic process	-	no IPS match	0.423146	552	fwd
			x	C73470	-	-	13	704	cdc2-related kinase [Bombyx mori]	5.60229e-148	0.8625	5	F:ATP binding; F:RNA polymerase II carboxy-terminal domain kinase activity; P:protein phosphorylation; P:cell division; P:serine family amino acid metabolic process	EC:2.7.11; EC:2.7.11.23	IPR002290 (SMART); G3DSA:1.10.510.10 (GENE3D); IPR000719 (PFAM); PTHR24056:SF179 (PANTHER); PTHR24056 (PANTHER); IPR000719 (PROSITE_PROFILES); IPR011009 (SUPERFAMILY)	0.548148	666	fwd
			x	C73586	-	-	68	709	cellular retinoic acid binding protein [Agrius convolvuli]	1.01512e-87	0.8405	3	F:transporter activity; F:lipid binding; P:transport	-	IPR000463 (PRINTS); IPR000566 (PFAM); IPR012674 (G3DSA:2.40.128.GENE3D); PTHR11955 (PANTHER); IPR000463 (PROSITE_PATTERNS); IPR011038 (SUPERFAMILY)	1.21053	414	rev
			x	C74080	-	-	42	732	sec61beta [Papilio polytes]	1.43724e-24	0.872	14	C:integral component of membrane; C:endoplasmic reticulum Sec complex; F:P-P-bond-hydrolysis-driven protein transmembrane transporter activity; F:ribosome binding; F:poly(A) RNA binding; F:epidermal growth factor binding; P:protein import into nucleus, translocation; P:antigen processing and presentation of exogenous peptide antigen via MHC class I, TAP-dependent; P:translation; P:SRP-dependent c…	-	IPR016482 (PIRSF); IPR016482 (PFAM); IPR016482 (PANTHER); TRANSMEMBRANE (PHOBIUS); CYTOPLASMIC_DOMAIN (PHOBIUS); NON_CYTOPLASMIC_DOMAIN (PHOBIUS); SignalP-TM (SIGNALP_GRAM_POSITIVE); TMhelix (TMHMM)	1.09184	315	rev
			x	C74104	-	-	4	733	PREDICTED: uncharacterized protein LOC101739962 [Bombyx mori]	2.50888e-118	0.6445	5	C:proteinaceous extracellular matrix; F:extracellular matrix structural constituent; F:calcium ion binding; F:chitin binding; P:chitin metabolic process	-	IPR001881 (SMART); IPR026823 (PFAM); G3DSA:2.10.25.10 (GENE3D); G3DSA:2.10.25.10 (GENE3D); PTHR24034 (PANTHER); IPR000152 (PROSITE_PATTERNS); IPR013032 (PROSITE_PATTERNS); SSF57196 (SUPERFAMILY); SSF57196 (SUPERFAMILY)	0.154412	621	fwd
			x	C74158	-	-	66	736	cytochrome b5 [Helicoverpa armigera]	1.18664e-47	0.72	15	C:mitochondrion; C:endoplasmic reticulum membrane; C:lipid particle; C:integral component of membrane; F:iron ion binding; F:electron carrier activity; F:oxidoreductase activity, acting on paired donors, with oxidation of a pair of donors resulting in the reduction of molecular oxygen to two molecules of water; F:heme binding; P:instar larval development; P:fatty acid biosynthetic process; P:regu…	EC:1.14.19	CYTOPLASMIC_DOMAIN (PHOBIUS); TRANSMEMBRANE (PHOBIUS); NON_CYTOPLASMIC_DOMAIN (PHOBIUS)	0.960938	384	fwd
			x	C74472	-	-	9	752	PREDICTED: facilitated trehalose transporter Tret1-2 homolog [Bombyx mori]	4.66101e-86	0.577	4	C:integral component of membrane; F:transmembrane transporter activity; P:carbohydrate transport; P:transmembrane transport	-	Coil (COILS); IPR005828 (PFAM); G3DSA:1.20.1250.20 (GENE3D); PTHR24063 (PANTHER); TRANSMEMBRANE (PHOBIUS); CYTOPLASMIC_DOMAIN (PHOBIUS); TRANSMEMBRANE (PHOBIUS); CYTOPLASMIC_DOMAIN (PHOBIUS); CYTOPLASMIC_DOMAIN (PHOBIUS); TRANSMEMBRANE (PHOBIUS); NON_CYTOPLASMIC_DOMAIN (PHOBIUS); CYTOPLASMIC_DOMAIN (PHOBIUS); TRANSMEMBRANE (PHOBIUS); NON_CYTOPLASMIC_DOMAIN (PHOBIUS); TRANSMEMBRANE (PHOBIUS); NON_…	0.515217	729	fwd
			x	C75384	-	-	3	799	PREDICTED: alpha-tocopherol transfer protein-like [Bombyx mori]	3.17171e-69	0.7355	6	C:intracellular; F:ubiquitin-protein transferase activity; F:transporter activity; F:vitamin E binding; P:transport; P:protein ubiquitination	EC:6.3.2.19	IPR001251 (G3DSA:3.40.525.GENE3D); IPR001251 (PFAM); PTHR10174 (PANTHER); PTHR10174:SF79 (PANTHER); IPR001251 (PROSITE_PROFILES); IPR001251 (SUPERFAMILY)	0.411565	363	fwd
			x	C75404	-	-	15	800	PREDICTED: pancreatic triacylglycerol lipase-like [Bombyx mori]	1.50161e-100	0.582	4	C:extracellular region; F:lipase activity; P:lipid catabolic process; F:carboxylic ester hydrolase activity	EC:3.1.1; EC:3.1.1.1	IPR000734 (PRINTS); IPR029058 (G3DSA:3.40.50.GENE3D); IPR013818 (PFAM); IPR000734 (PANTHER); IPR029058 (SUPERFAMILY)	0.975904	765	rev
			x	C75630	-	-	68	814	cytochrome c oxidase subunit III (mitochondrion) [Sphinx morio]	1.4711e-131	0.8635	7	C:mitochondrion; C:integral component of membrane; F:cytochrome-c oxidase activity; P:aerobic electron transport chain; P:hydrogen ion transmembrane transport; P:mitochondrial electron transport, cytochrome c to oxygen; C:respiratory chain complex IV	EC:1.9.3.1	no IPS match	1.02745	282	rev
			x	C76590	-	-	51	876	endothelial-monocyte activating polypeptide II [Danaus plexippus]	4.44981e-105	0.7335	2	C:aminoacyl-tRNA synthetase multienzyme complex; F:tRNA binding	-	Coil (COILS); Coil (COILS); IPR002547 (PFAM); IPR012340 (G3DSA:2.40.50.GENE3D); PTHR11586 (PANTHER); PTHR11586:SF1 (PANTHER); IPR002547 (PROSITE_PROFILES); IPR012340 (SUPERFAMILY)	1.04545	828	rev
			x	C76708	-	-	56	886	PREDICTED: trypsin, alkaline A-like [Bombyx mori]	5.31928e-90	0.622	3	C:extracellular space; F:serine-type endopeptidase activity; P:proteolysis	EC:3.4.21	IPR001314 (PRINTS); IPR001254 (SMART); IPR001254 (PFAM); G3DSA:2.40.10.10 (GENE3D); G3DSA:2.40.10.10 (GENE3D); G3DSA:2.40.10.10 (GENE3D); PTHR24258 (PANTHER); NON_CYTOPLASMIC_DOMAIN (PHOBIUS); SIGNAL_PEPTIDE_C_REGION (PHOBIUS); SIGNAL_PEPTIDE_N_REGION (PHOBIUS); SIGNAL_PEPTIDE (PHOBIUS); SIGNAL_PEPTIDE_H_REGION (PHOBIUS); IPR001254 (PROSITE_PROFILES); SignalP-noTM (SIGNALP_EUK); IPR009003 (SUPERF…	0.984906	795	fwd
			x	C76832	-	-	74	895	chymotrypsinogen-like protein 3 [Manduca sexta]	1.90963e-123	0.694	2	F:serine-type endopeptidase activity; P:proteolysis	EC:3.4.21	IPR001314 (PRINTS); IPR001254 (SMART); IPR001254 (PFAM); G3DSA:2.40.10.10 (GENE3D); G3DSA:2.40.10.10 (GENE3D); G3DSA:2.40.10.10 (GENE3D); PTHR24275:SF45 (PANTHER); PTHR24275 (PANTHER); IPR018114 (PROSITE_PATTERNS); IPR018114 (PROSITE_PATTERNS); SIGNAL_PEPTIDE (PHOBIUS); NON_CYTOPLASMIC_DOMAIN (PHOBIUS); SIGNAL_PEPTIDE_C_REGION (PHOBIUS); SIGNAL_PEPTIDE_H_REGION (PHOBIUS); SIGNAL_PEPTIDE_N_REGION …	0.996454	882	fwd
			x	C76834	-	-	55	895	ubiquitin-like protein SMT3 [Bombyx mori]	8.89477e-57	0.9755	21	C:condensed nuclear chromosome, centromeric region; C:condensed chromosome outer kinetochore; C:nucleolus; C:midbody; F:protein binding; P:tricarboxylic acid cycle; P:protein import into nucleus; P:phagocytosis; P:mitotic spindle organization; P:anterior/posterior pattern specification; P:protein sumoylation; P:protein desumoylation; P:central nervous system projection neuron axonogenesis; P:pupa…	-	IPR000626 (SMART); G3DSA:3.10.20.90 (GENE3D); IPR022617 (PFAM); PTHR10562 (PANTHER); IPR000626 (PROSITE_PROFILES); IPR029071 (SUPERFAMILY)	1	348	fwd
			x	C76846	-	-	70	896	alcohol dehydrogenase, partial [Agrotis ipsilon]	2.14379e-114	0.6965	2	F:alcohol dehydrogenase (NAD) activity; P:oxidation-reduction process	EC:1.1.1.1	no IPS match	1.03571	771	rev
			x	C76890	-	-	68	898	PREDICTED: cytochrome c-like isoform X1 [Bombyx mori]	7.81762e-68	0.949	11	C:mitochondrial inner membrane; C:mitochondrial intermembrane space; C:mitochondrial matrix; C:cytosol; C:respiratory chain; F:iron ion binding; F:heme binding; F:electron transporter, transferring electrons from CoQH2-cytochrome c reductase complex and cytochrome c oxidase complex activity; P:oxidative phosphorylation; P:oxidation-reduction process; P:electron transport	-	SIGNAL_PEPTIDE_H_REGION (PHOBIUS); SIGNAL_PEPTIDE_C_REGION (PHOBIUS); NON_CYTOPLASMIC_DOMAIN (PHOBIUS); SIGNAL_PEPTIDE (PHOBIUS); SIGNAL_PEPTIDE_N_REGION (PHOBIUS); SignalP-noTM (SIGNALP_EUK)	1.02752	354	fwd
			x	C77036	-	-	56	908	translocon-associated protein, gamma subunit [Papilio xuthus]	1.64146e-97	0.9195	3	C:Sec61 translocon complex; C:integral component of endoplasmic reticulum membrane; P:cotranslational protein targeting to membrane	-	IPR009779 (PFAM); IPR009779 (PANTHER); PTHR13399:SF2 (PANTHER); NON_CYTOPLASMIC_DOMAIN (PHOBIUS); NON_CYTOPLASMIC_DOMAIN (PHOBIUS); CYTOPLASMIC_DOMAIN (PHOBIUS); TRANSMEMBRANE (PHOBIUS); CYTOPLASMIC_DOMAIN (PHOBIUS); TRANSMEMBRANE (PHOBIUS); TRANSMEMBRANE (PHOBIUS); CYTOPLASMIC_DOMAIN (PHOBIUS); TRANSMEMBRANE (PHOBIUS); TMhelix (TMHMM); TMhelix (TMHMM); TMhelix (TMHMM); TMhelix (TMHMM)	0.902174	555	rev
			x	C77066	-	-	30	910	PREDICTED: uncharacterized protein LOC101735353 [Bombyx mori]	4.15677e-10	0.73	4	P:cellular lipid metabolic process; F:transferase activity; F:transferase activity, transferring acyl groups; F:O-acyltransferase activity	-	SIGNAL_PEPTIDE (PHOBIUS); NON_CYTOPLASMIC_DOMAIN (PHOBIUS); SIGNAL_PEPTIDE_C_REGION (PHOBIUS); SIGNAL_PEPTIDE_H_REGION (PHOBIUS); SIGNAL_PEPTIDE_N_REGION (PHOBIUS); SignalP-noTM (SIGNALP_EUK); SignalP-noTM (SIGNALP_GRAM_NEGATIVE)	0.868421	477	fwd
			x	C77116	-	-	62	913	orcokinin [Danaus plexippus]	6.80479e-31	0.6475	1	P:neuropeptide signaling pathway	-	SIGNAL_PEPTIDE_N_REGION (PHOBIUS); SIGNAL_PEPTIDE_C_REGION (PHOBIUS); SIGNAL_PEPTIDE (PHOBIUS); NON_CYTOPLASMIC_DOMAIN (PHOBIUS); SIGNAL_PEPTIDE_H_REGION (PHOBIUS); SignalP-noTM (SIGNALP_EUK)	0.843066	759	rev
			x	C77152	-	-	70	914	PREDICTED: cytochrome b5-like [Bombyx mori]	5.0515e-51	0.6625	4	F:electron carrier activity; F:heme binding; F:metal ion binding; P:electron transport	-	no IPS match	1.34146	393	rev
			x	C77184	-	-	4	916	PREDICTED: uncharacterized protein LOC101738829 [Bombyx mori]	1.42951e-52	0.654	1	F:carbohydrate binding	-	NON_CYTOPLASMIC_DOMAIN (PHOBIUS); CYTOPLASMIC_DOMAIN (PHOBIUS); TRANSMEMBRANE (PHOBIUS); TMhelix (TMHMM)	0.378	597	rev
			x	C77280	-	-	91	922	APL3_MANSERecName: Full=Apolipophorin-3; AltName: Full=Apolipophorin-III; Short=ApoLp-III; Flags: Precursor	7.93017e-90	0.801	5	C:extracellular space; F:lipid binding; P:lipid transport; P:innate immune response; P:defense response to Gram-positive bacterium	-	Coil (COILS); G3DSA:1.20.120.20 (GENE3D); IPR010009 (PFAM); NON_CYTOPLASMIC_DOMAIN (PHOBIUS); SIGNAL_PEPTIDE_C_REGION (PHOBIUS); SIGNAL_PEPTIDE_N_REGION (PHOBIUS); SIGNAL_PEPTIDE (PHOBIUS); SIGNAL_PEPTIDE_H_REGION (PHOBIUS); SignalP-noTM (SIGNALP_EUK); SSF47857 (SUPERFAMILY)	0.79845	570	rev
			x	C77614	-	-	37	948	PREDICTED: mediator of RNA polymerase II transcription subunit 8-like isoform X1 [Bombyx mori]	3.68706e-145	0.7055	3	C:mediator complex; F:RNA polymerase II transcription cofactor activity; P:regulation of transcription from RNA polymerase II promoter	-	CYTOPLASMIC_DOMAIN (PHOBIUS); NON_CYTOPLASMIC_DOMAIN (PHOBIUS); TRANSMEMBRANE (PHOBIUS); TMhelix (TMHMM)	1	804	fwd
			x	C77694	-	-	69	954	PREDICTED: carbonyl reductase [NADPH] 1-like [Bombyx mori]	4.75092e-155	0.7325	2	F:oxidoreductase activity; P:oxidation-reduction process	-	IPR002198 (PRINTS); IPR002347 (PRINTS); IPR016040 (G3DSA:3.40.50.GENE3D); IPR002198 (PFAM); PTHR24322 (PANTHER); PTHR24322:SF58 (PANTHER); IPR020904 (PROSITE_PATTERNS); SSF51735 (SUPERFAMILY)	1	840	fwd
			x	C78082	-	-	24	987	PREDICTED: chymotrypsin-2-like [Bombyx mori]	7.23111e-108	0.599	2	F:serine-type endopeptidase activity; P:proteolysis	EC:3.4.21	IPR001314 (PRINTS); IPR001254 (SMART); G3DSA:2.40.10.10 (GENE3D); G3DSA:2.40.10.10 (GENE3D); IPR001254 (PFAM); PTHR24276 (PANTHER); IPR018114 (PROSITE_PATTERNS); IPR018114 (PROSITE_PATTERNS); SIGNAL_PEPTIDE (PHOBIUS); SIGNAL_PEPTIDE_H_REGION (PHOBIUS); SIGNAL_PEPTIDE_C_REGION (PHOBIUS); SIGNAL_PEPTIDE_N_REGION (PHOBIUS); NON_CYTOPLASMIC_DOMAIN (PHOBIUS); IPR001254 (PROSITE_PROFILES); IPR009003 (S…	0.963636	864	fwd
			x	C78100	-	-	56	988	PREDICTED: dopamine N-acetyltransferase-like [Bombyx mori]	9.68631e-98	0.575	2	F:N-acetyltransferase activity; P:acyl-carrier-protein biosynthetic process	EC:2.3.1	IPR000182 (PFAM); IPR016181 (G3DSA:3.40.630.GENE3D); PTHR20905 (PANTHER); PTHR20905:SF4 (PANTHER); IPR016181 (SUPERFAMILY)	0.995495	699	rev
			x	C78280	-	-	52	1001	enhancer of split mbeta [Bombyx mori]	1.5951e-88	0.9095	7	C:condensin complex; C:nucleus; F:DNA binding; F:ATP binding; F:protein dimerization activity; P:regulation of transcription, DNA-templated; P:mitotic chromosome condensation	-	IPR018352 (SMART); IPR011598 (SMART); IPR003650 (PFAM); IPR011598 (PFAM); IPR011598 (G3DSA:4.10.280.GENE3D); PTHR10985 (PANTHER); PTHR10985:SF12 (PANTHER); IPR003650 (PROSITE_PROFILES); IPR011598 (PROSITE_PROFILES); IPR011598 (SUPERFAMILY); SSF158457 (SUPERFAMILY)	0.66358	654	rev
			x	C78296	-	-	61	1002	triacylglycerol lipase [Danaus plexippus]	1.45162e-91	0.6025	3	C:extracellular region; P:lipid metabolic process; F:carboxylic ester hydrolase activity	EC:3.1.1.1	IPR000734 (PRINTS); IPR013818 (PFAM); IPR029058 (G3DSA:3.40.50.GENE3D); IPR000734 (PANTHER); SIGNAL_PEPTIDE (PHOBIUS); NON_CYTOPLASMIC_DOMAIN (PHOBIUS); SIGNAL_PEPTIDE_N_REGION (PHOBIUS); SIGNAL_PEPTIDE_H_REGION (PHOBIUS); SIGNAL_PEPTIDE_C_REGION (PHOBIUS); SignalP-TM (SIGNALP_GRAM_POSITIVE); SignalP-noTM (SIGNALP_GRAM_NEGATIVE); SignalP-noTM (SIGNALP_EUK); IPR029058 (SUPERFAMILY)	0.996656	897	fwd
			x	C78674	-	-	70	1033	PREDICTED: pancreatic triacylglycerol lipase-like [Bombyx mori]	5.04304e-121	0.6105	3	C:extracellular region; P:lipid metabolic process; F:carboxylic ester hydrolase activity	EC:3.1.1.1	IPR000734 (PRINTS); IPR029058 (G3DSA:3.40.50.GENE3D); IPR013818 (PFAM); PTHR11610:SF91 (PANTHER); IPR000734 (PANTHER); SIGNAL_PEPTIDE (PHOBIUS); NON_CYTOPLASMIC_DOMAIN (PHOBIUS); SIGNAL_PEPTIDE_H_REGION (PHOBIUS); SIGNAL_PEPTIDE_C_REGION (PHOBIUS); SIGNAL_PEPTIDE_N_REGION (PHOBIUS); SignalP-noTM (SIGNALP_EUK); SignalP-noTM (SIGNALP_GRAM_NEGATIVE); IPR029058 (SUPERFAMILY)	1	909	fwd
			x	C78758	-	-	42	1041	NADH dehydrogenase subunit 5 [Manduca sexta]	5.9088e-113	0.907	8	C:mitochondrial inner membrane; C:integral component of membrane; C:respiratory chain; F:NADH dehydrogenase (ubiquinone) activity; P:mitochondrial electron transport, NADH to ubiquinone; P:ubiquinone biosynthetic process; P:sodium ion transport; P:proton transport	EC:1.6.99.5; EC:1.6.99.3; EC:1.6.5.3	CYTOPLASMIC_DOMAIN (PHOBIUS); NON_CYTOPLASMIC_DOMAIN (PHOBIUS); TRANSMEMBRANE (PHOBIUS); TMhelix (TMHMM)	0.562057	549	rev
			x	C78896	-	-	43	1054	hypothetical protein KGM_09584 [Danaus plexippus]	2.47627e-104	0.8165	3	C:integral component of membrane; F:oxidoreductase activity; P:oxidation-reduction process	-	IPR009445 (PIRSF); IPR009445 (PFAM); IPR009445 (PANTHER); PTHR19315:SF9 (PANTHER); TRANSMEMBRANE (PHOBIUS); NON_CYTOPLASMIC_DOMAIN (PHOBIUS); CYTOPLASMIC_DOMAIN (PHOBIUS); TMhelix (TMHMM); TMhelix (TMHMM)	0.952381	606	fwd
			x	C79048	-	-	50	1067	similar to CG10527 [Papilio xuthus]	5.22812e-51	0.6235	3	F:methyltransferase activity; P:neurogenesis; P:methylation	-	IPR006616 (SMART); IPR024518 (PFAM); PTHR31649 (PANTHER)	0.696356	579	rev
			x	C79056	-	-	14	1067	replication protein A2 [Bombyx mori]	1.1518e-119	0.5675	10	C:DNA replication factor A complex; C:cytosolic large ribosomal subunit; F:DNA binding; F:structural constituent of ribosome; P:DNA-dependent DNA replication; P:DNA repair; P:DNA recombination; P:translational elongation; P:neurogenesis; P:ribosome biogenesis	-	IPR014646 (PIRSF); IPR004365 (PFAM); IPR011991 (G3DSA:1.10.10.GENE3D); IPR012340 (G3DSA:2.40.50.GENE3D); IPR014892 (PFAM); PTHR13989 (PANTHER); PTHR13989:SF14 (PANTHER); SSF46785 (SUPERFAMILY); IPR012340 (SUPERFAMILY)	1	897	rev
			x	C79162	-	-	12	1078	PREDICTED: uncharacterized protein LOC100881458 [Megachile rotundata]	1.37335e-80	0.6265	3	F:DNA binding; F:zinc ion binding; P:DNA integration	-	no IPS match	0.280392	858	rev
			x	C79366	-	-	54	1097	short-chain dehydrogenease/reductase [Bombyx mori]	2.5201e-159	0.845	2	F:oxidoreductase activity; P:oxidation-reduction process	-	IPR002198 (PRINTS); IPR002347 (PRINTS); IPR013968 (SMART); IPR002198 (PIRSF); PF13561 (PFAM); IPR016040 (G3DSA:3.40.50.GENE3D); PTHR24322:SF324 (PANTHER); PTHR24322 (PANTHER); IPR020904 (PROSITE_PATTERNS); SSF51735 (SUPERFAMILY); TMhelix (TMHMM)	1.03529	798	rev
			x	C79718	-	-	61	1143	similar to CG7830 [Papilio xuthus]	0	0.7905	2	F:transferase activity; P:metabolic process	-	no IPS match	1	1005	fwd
			x	C79852	-	-	49	1159	PREDICTED: retinol dehydrogenase 14-like [Bombyx mori]	1.62172e-156	0.68	28	C:mitochondrion; F:C-3 sterol dehydrogenase (C-4 sterol decarboxylase) activity; F:isocitrate dehydrogenase activity; F:mevaldate reductase activity; F:gluconate dehydrogenase activity; F:epoxide dehydrogenase activity; F:5-exo-hydroxycamphor dehydrogenase activity; F:2-hydroxytetrahydrofuran dehydrogenase activity; F:acetoin dehydrogenase activity; F:phenylcoumaran benzylic ether reductase activ…	EC:1.1.1.21; EC:1.1.1; EC:1.1.1.2	IPR002347 (PRINTS); IPR002198 (PRINTS); IPR016040 (G3DSA:3.40.50.GENE3D); IPR002198 (PFAM); PTHR24320 (PANTHER); IPR020904 (PROSITE_PATTERNS); SIGNAL_PEPTIDE_C_REGION (PHOBIUS); SIGNAL_PEPTIDE (PHOBIUS); SIGNAL_PEPTIDE_H_REGION (PHOBIUS); SIGNAL_PEPTIDE_N_REGION (PHOBIUS); NON_CYTOPLASMIC_DOMAIN (PHOBIUS); SignalP-noTM (SIGNALP_EUK); SSF51735 (SUPERFAMILY); TMhelix (TMHMM)	1	963	fwd
			x	C80324	-	-	35	1220	beta-1,3-glucanase [Manduca sexta]	0	0.885	2	F:hydrolase activity, hydrolyzing O-glycosyl compounds; P:carbohydrate metabolic process	-	IPR000757 (PFAM); IPR013320 (G3DSA:2.60.120.GENE3D); PTHR10963 (PANTHER); PTHR10963:SF4 (PANTHER); SIGNAL_PEPTIDE_N_REGION (PHOBIUS); NON_CYTOPLASMIC_DOMAIN (PHOBIUS); SIGNAL_PEPTIDE (PHOBIUS); SIGNAL_PEPTIDE_C_REGION (PHOBIUS); SIGNAL_PEPTIDE_H_REGION (PHOBIUS); SignalP-noTM (SIGNALP_EUK); SignalP-noTM (SIGNALP_GRAM_NEGATIVE); IPR013320 (SUPERFAMILY)	0.960106	1137	rev
			x	C80376	-	-	59	1227	mitochondrial carrier-like protein [Danaus plexippus]	0	0.6755	4	C:mitochondrion; C:integral component of membrane; F:transmembrane transporter activity; P:transport	-	IPR018108 (PFAM); IPR023395 (G3DSA:1.50.40.GENE3D); PTHR10780 (PANTHER); CYTOPLASMIC_DOMAIN (PHOBIUS); TRANSMEMBRANE (PHOBIUS); TRANSMEMBRANE (PHOBIUS); NON_CYTOPLASMIC_DOMAIN (PHOBIUS); CYTOPLASMIC_DOMAIN (PHOBIUS); IPR018108 (PROSITE_PROFILES); IPR018108 (PROSITE_PROFILES); IPR023395 (SUPERFAMILY); TMhelix (TMHMM); TMhelix (TMHMM)	1.00676	900	fwd
			x	C80562	-	-	23	1252	putative eukaryotic translation initiation factor 3 subunit [Danaus plexippus]	0	0.702	5	C:integral component of membrane; F:translation initiation factor activity; P:intracellular distribution of mitochondria; C:ribosome; P:regulation of translational initiation	-	IPR025697 (PFAM); PF12807 (PFAM); PTHR12601 (PANTHER); PTHR12601:SF10 (PANTHER)	0.28312	1251	rev
			x	C80676	-	-	60	1268	enoyl-CoA hydratase [Biston betularia]	0	0.8235	4	C:mitochondrion; F:nucleic acid binding; F:catalytic activity; P:metabolic process	-	IPR001753 (PFAM); IPR029045 (G3DSA:3.90.226.GENE3D); PTHR11941 (PANTHER); PTHR11941:SF24 (PANTHER); IPR018376 (PROSITE_PATTERNS); IPR029045 (SUPERFAMILY)	1.01684	897	rev
			x	C80910	-	-	16	1304	PREDICTED: carbonyl reductase [NADPH] 3-like [Bombyx mori]	4.78732e-124	0.6505	2	F:oxidoreductase activity; P:oxidation-reduction process	-	Coil (COILS); IPR002198 (PRINTS); IPR002347 (PRINTS); IPR002198 (PFAM); IPR016040 (G3DSA:3.40.50.GENE3D); PTHR24322:SF58 (PANTHER); PTHR24322 (PANTHER); SSF51735 (SUPERFAMILY)	0.996429	849	fwd
			x	C80960	-	-	16	1313	hypothetical protein KGM_08224 [Danaus plexippus]	1.71338e-130	0.8995	5	C:nucleolus; F:RNA binding; F:S-adenosylmethionine-dependent methyltransferase activity; P:rRNA processing; P:methylation	-	CYTOPLASMIC_DOMAIN (PHOBIUS); TRANSMEMBRANE (PHOBIUS); CYTOPLASMIC_DOMAIN (PHOBIUS); TRANSMEMBRANE (PHOBIUS); NON_CYTOPLASMIC_DOMAIN (PHOBIUS); TMhelix (TMHMM); TMhelix (TMHMM)	0.470096	1290	fwd
			x	C81052	-	-	27	1328	lectin [Bombyx mori]	3.32157e-126	0.557	7	C:extracellular region; F:nucleic acid binding; F:chitin binding; F:zinc ion binding; F:carbohydrate binding; P:chitin metabolic process; P:cell adhesion	-	IPR006207 (SMART); PTHR11339:SF229 (PANTHER); PTHR11339 (PANTHER); IPR006207 (PROSITE_PATTERNS); IPR006207 (PROSITE_PROFILES); SSF57603 (SUPERFAMILY)	0.50554	1095	rev
			x	C81166	-	-	72	1353	PREDICTED: lipase 1-like [Bombyx mori]	0	0.693	2	F:hydrolase activity, acting on ester bonds; P:lipid catabolic process	-	NON_CYTOPLASMIC_DOMAIN (PHOBIUS); CYTOPLASMIC_DOMAIN (PHOBIUS); TRANSMEMBRANE (PHOBIUS)	0.953917	1296	rev
			x	C81408	-	-	41	1390	PREDICTED: argininosuccinate synthase-like isoform X2 [Bombyx mori]	0	0.782	8	F:argininosuccinate synthase activity; F:ATP binding; P:urea cycle; P:argininosuccinate metabolic process; P:arginine biosynthetic process; P:alanine metabolic process; P:aspartate metabolic process; P:proline metabolic process	EC:6.3.4.5	IPR024074 (G3DSA:3.90.1260.GENE3D); G3DSA:1.20.5.470 (GENE3D); IPR001518 (TIGRFAM); IPR014729 (G3DSA:3.40.50.GENE3D); IPR001518 (PFAM); PTHR11587 (PANTHER); PTHR11587:SF1 (PANTHER); IPR018223 (PROSITE_PATTERNS); IPR018223 (PROSITE_PATTERNS); IPR023434 (HAMAP); SSF69864 (SUPERFAMILY); SSF52402 (SUPERFAMILY)	0.995157	1269	rev
			x	C81432	-	-	27	1396	PREDICTED: putative deoxyribose-phosphate aldolase-like [Bombyx mori]	7.30631e-125	0.721	6	C:cytoplasm; C:extracellular exosome; F:deoxyribose-phosphate aldolase activity; P:deoxyribonucleotide catabolic process; P:deoxyribonucleoside catabolic process; P:pentose-phosphate shunt	EC:4.1.2.4	IPR011343 (PIRSF); IPR002915 (PFAM); IPR013785 (G3DSA:3.20.20.GENE3D); IPR011343 (TIGRFAM); PTHR10889:SF5 (PANTHER); IPR011343 (PANTHER); SSF51569 (SUPERFAMILY)	0.990228	948	rev
			x	C81590	-	-	37	1425	putative Lysosomal Pro-X carboxypeptidase [Danaus plexippus]	0	0.6955	3	F:carboxypeptidase activity; F:serine-type peptidase activity; P:proteolysis	-	IPR029058 (G3DSA:3.40.50.GENE3D); IPR008758 (PFAM); PTHR11010:SF11 (PANTHER); IPR008758 (PANTHER); SignalP-noTM (SIGNALP_EUK); IPR029058 (SUPERFAMILY)	1	1416	fwd
			x	C81654	-	-	54	1439	helicase [Papilio xuthus]	0	0.9655	10	C:spliceosomal complex; C:polytene chromosome; C:microtubule associated complex; F:nucleic acid binding; F:ATP-dependent RNA helicase activity; F:ATP binding; P:regulation of alternative mRNA splicing, via spliceosome; P:chromatin remodeling; P:mRNA export from nucleus; P:mitotic spindle organization	EC:3.6.1; EC:3.6.1.3; EC:2.7.7; EC:3.6.1.15	SIGNAL_PEPTIDE_C_REGION (PHOBIUS); NON_CYTOPLASMIC_DOMAIN (PHOBIUS); SIGNAL_PEPTIDE_N_REGION (PHOBIUS); SIGNAL_PEPTIDE_H_REGION (PHOBIUS); SIGNAL_PEPTIDE (PHOBIUS); SignalP-noTM (SIGNALP_EUK)	0.934272	1287	rev
			x	C81680	-	-	13	1444	retrovirus-related Pol polyprotein from transposon TNT 1-94 [Trichinella spiralis]	2.25424e-117	0.617	7	F:nucleic acid binding; F:RNA-directed DNA polymerase activity; F:peptidase activity; F:zinc ion binding; P:RNA-dependent DNA replication; P:proteolysis; P:DNA integration	EC:2.7.7.49	IPR013103 (PFAM); IPR012337 (G3DSA:3.30.420.GENE3D); PTHR11439 (PANTHER); PTHR11439:SF127 (PANTHER); SSF56672 (SUPERFAMILY)	1.08802	1353	rev
			x	C81846	-	-	55	1484	PREDICTED: uncharacterized protein LOC101740533 [Bombyx mori]	0	0.625	3	F:metallocarboxypeptidase activity; F:zinc ion binding; P:proteolysis	EC:3.4.17	IPR000834 (PRINTS); IPR000834 (SMART); IPR000834 (PFAM); IPR003146 (PFAM); G3DSA:3.40.630.10 (GENE3D); IPR003146 (G3DSA:3.30.70.GENE3D); PTHR11705 (PANTHER); IPR000834 (PROSITE_PATTERNS); CYTOPLASMIC_DOMAIN (PHOBIUS); NON_CYTOPLASMIC_DOMAIN (PHOBIUS); TRANSMEMBRANE (PHOBIUS); SSF53187 (SUPERFAMILY); IPR009020 (SUPERFAMILY)	0.987097	1407	fwd
			x	C81972	-	-	17	1514	small glutamine-rich tetratricopeptide containing protein [Papilio xuthus]	2.93956e-109	0.667	2	C:cytoplasm; F:protein binding	-	IPR019734 (SMART); IPR001440 (PFAM); IPR011990 (G3DSA:1.25.40.GENE3D); PF13414 (PFAM); PTHR22904:SF316 (PANTHER); PTHR22904 (PANTHER); IPR013026 (PROSITE_PROFILES); IPR019734 (PROSITE_PROFILES); IPR019734 (PROSITE_PROFILES); IPR019734 (PROSITE_PROFILES); SSF48452 (SUPERFAMILY)	0.955932	906	rev
			x	C82104	-	-	75	1549	AF172845_1death-associated LIM only protein DALP [Manduca sexta]	8.27896e-108	0.7455	1	F:zinc ion binding	-	IPR001781 (SMART); IPR001781 (G3DSA:2.10.110.GENE3D); IPR001781 (G3DSA:2.10.110.GENE3D); IPR001781 (PFAM); PTHR24216:SF3 (PANTHER); PTHR24216 (PANTHER); IPR001781 (PROSITE_PATTERNS); IPR001781 (PROSITE_PATTERNS); IPR001781 (PROSITE_PATTERNS); IPR001781 (PROSITE_PROFILES); IPR001781 (PROSITE_PROFILES); IPR001781 (PROSITE_PROFILES); SSF57716 (SUPERFAMILY); SSF57716 (SUPERFAMILY); SSF57716 (SUPERFAM…	0.941176	642	fwd
			x	C82106	-	-	61	1549	PREDICTED: mitochondrial enolase superfamily member 1-like [Bombyx mori]	0	0.792	2	F:catalytic activity; P:cellular amino acid catabolic process	-	IPR013342 (SMART); IPR029017 (G3DSA:3.30.390.GENE3D); IPR029065 (G3DSA:3.20.20.GENE3D); IPR013342 (PFAM); PF13378 (PFAM); IPR013341 (PFAM); PTHR13794:SF2 (PANTHER); IPR001354 (PANTHER); IPR018110 (PROSITE_PATTERNS); IPR029017 (SUPERFAMILY); IPR029065 (SUPERFAMILY)	1	1404	rev
			x	C82136	-	-	22	1554	cytochrome P450 [Helicoverpa armigera]	0	0.703	5	F:monooxygenase activity; F:iron ion binding; F:oxidoreductase activity, acting on paired donors, with incorporation or reduction of molecular oxygen; F:heme binding; P:oxidation-reduction process	-	no IPS match	0.96325	1539	fwd
			x	C82244	-	-	9	1580	PREDICTED: vacuolar fusion protein CCZ1 homolog [Bombyx mori]	0	0.6305	3	C:lysosomal membrane; C:membrane-bounded vesicle; P:vesicle-mediated transport	-	IPR013176 (PFAM); PTHR13056 (PANTHER)	1	1428	rev
			x	C82318	-	-	63	1605	phosphoserine aminotransferase [Antheraea pernyi]	0	0.79	6	F:O-phospho-L-serine:2-oxoglutarate aminotransferase activity; F:pyridoxal phosphate binding; P:L-serine biosynthetic process; P:pyridoxine biosynthetic process; P:glycine metabolic process; P:threonine metabolic process	EC:2.6.1.52	IPR022278 (PIRSF); IPR003248 (TIGRFAM); IPR000192 (PFAM); IPR015421 (G3DSA:3.40.640.GENE3D); IPR015422 (G3DSA:3.90.1150.GENE3D); PTHR21152:SF17 (PANTHER); PTHR21152 (PANTHER); IPR020578 (PROSITE_PATTERNS); IPR022278 (HAMAP); IPR015424 (SUPERFAMILY)	0.819005	1104	rev
			x	C82344	-	-	62	1615	hypothetical protein KGM_14013 [Danaus plexippus]	1.77132e-161	0.599	3	C:integral component of membrane; F:substrate-specific transmembrane transporter activity; P:transmembrane transport	-	IPR003663 (PRINTS); IPR003663 (TIGRFAM); IPR005828 (PFAM); G3DSA:1.20.1250.20 (GENE3D); PTHR24063:SF308 (PANTHER); PTHR24063 (PANTHER); IPR005829 (PROSITE_PATTERNS); CYTOPLASMIC_DOMAIN (PHOBIUS); TRANSMEMBRANE (PHOBIUS); TRANSMEMBRANE (PHOBIUS); CYTOPLASMIC_DOMAIN (PHOBIUS); CYTOPLASMIC_DOMAIN (PHOBIUS); TRANSMEMBRANE (PHOBIUS); TRANSMEMBRANE (PHOBIUS); NON_CYTOPLASMIC_DOMAIN (PHOBIUS); TRANSMEMB…	0.35747	1365	fwd
			x	C82368	-	-	64	1626	serpin 2 [Lonomia obliqua]	0	0.7535	3	C:extracellular space; F:peptidase activity; P:proteolysis	-	IPR023796 (SMART); IPR023796 (PFAM); G3DSA:2.30.39.10 (GENE3D); G3DSA:3.30.497.10 (GENE3D); IPR000215 (PANTHER); IPR023795 (PROSITE_PATTERNS); IPR023796 (SUPERFAMILY)	1.0508	1278	fwd
			x	C82406	-	-	18	1636	PREDICTED: cytochrome b5-related protein-like [Bombyx mori]	0	0.6415	3	F:heme binding; F:metal ion binding; P:lipid metabolic process	-	IPR001199 (G3DSA:3.10.120.GENE3D); IPR001199 (PFAM); IPR005804 (PFAM); PTHR16740 (PANTHER); IPR018506 (PROSITE_PATTERNS); TRANSMEMBRANE (PHOBIUS); CYTOPLASMIC_DOMAIN (PHOBIUS); TRANSMEMBRANE (PHOBIUS); TRANSMEMBRANE (PHOBIUS); TRANSMEMBRANE (PHOBIUS); NON_CYTOPLASMIC_DOMAIN (PHOBIUS); CYTOPLASMIC_DOMAIN (PHOBIUS); NON_CYTOPLASMIC_DOMAIN (PHOBIUS); CYTOPLASMIC_DOMAIN (PHOBIUS); IPR001199 (PROSITE_…	0.993392	1395	rev
			x	C82620	-	-	5	1711	sterol o-acyltransferase [Danaus plexippus]	0	0.586	4	C:endoplasmic reticulum membrane; C:integral component of membrane; F:O-acyltransferase activity; P:acyl-carrier-protein biosynthetic process	EC:2.3.1	no IPS match	0.97561	1443	fwd
			x	C82706	-	-	72	1745	PREDICTED: xaa-Pro dipeptidase-like isoform X1 [Bombyx mori]	0	0.747	4	F:aminopeptidase activity; F:dipeptidase activity; F:manganese ion binding; P:proteolysis	EC:3.4.11; EC:3.4.13	IPR007865 (SMART); IPR029149 (G3DSA:3.40.350.GENE3D); IPR007865 (PFAM); IPR000994 (G3DSA:3.90.230.GENE3D); IPR000994 (PFAM); PTHR10804 (PANTHER); PTHR10804:SF17 (PANTHER); IPR001131 (PROSITE_PATTERNS); IPR028980 (SUPERFAMILY); IPR000994 (SUPERFAMILY)	0.979516	1584	rev
			x	C82800	-	-	40	1782	PREDICTED: esterase FE4-like [Bombyx mori]	0	0.5765	2	F:hydrolase activity; P:metabolic process	-	IPR029058 (G3DSA:3.40.50.GENE3D); IPR002018 (PFAM); PTHR11559 (PANTHER); PTHR11559:SF198 (PANTHER); NON_CYTOPLASMIC_DOMAIN (PHOBIUS); SIGNAL_PEPTIDE (PHOBIUS); SIGNAL_PEPTIDE_H_REGION (PHOBIUS); SIGNAL_PEPTIDE_N_REGION (PHOBIUS); SIGNAL_PEPTIDE_C_REGION (PHOBIUS); SignalP-noTM (SIGNALP_EUK); IPR029058 (SUPERFAMILY)	1	1743	fwd
			x	C83054	-	-	103	1897	PREDICTED: uncharacterized family 31 glucosidase KIAA1161 [Bombyx mori]	0	0.7145	2	F:hydrolase activity, hydrolyzing O-glycosyl compounds; P:carbohydrate metabolic process	-	IPR013785 (G3DSA:3.20.20.GENE3D); IPR000322 (PFAM); PTHR22762:SF52 (PANTHER); PTHR22762 (PANTHER); SIGNAL_PEPTIDE_C_REGION (PHOBIUS); SIGNAL_PEPTIDE_N_REGION (PHOBIUS); NON_CYTOPLASMIC_DOMAIN (PHOBIUS); SIGNAL_PEPTIDE (PHOBIUS); SIGNAL_PEPTIDE_H_REGION (PHOBIUS); SignalP-noTM (SIGNALP_EUK); SSF51011 (SUPERFAMILY); IPR017853 (SUPERFAMILY)	1.021	1848	fwd
			x	C83124	-	-	28	1944	leukotriene A4 hydrolase [Bombyx mori]	0	0.6825	10	C:ribosome; F:structural constituent of ribosome; F:aminopeptidase activity; F:leukotriene-A4 hydrolase activity; F:metallopeptidase activity; F:zinc ion binding; P:translation; P:proteolysis; P:leukotriene biosynthetic process; P:ribosome biogenesis	EC:3.4.11; EC:3.3.2.6	IPR014782 (PRINTS); IPR014782 (PFAM); G3DSA:1.10.390.10 (GENE3D); IPR015211 (PFAM); IPR001930 (PANTHER); PTHR11533:SF4 (PANTHER); SSF63737 (SUPERFAMILY); IPR016024 (SUPERFAMILY); SSF55486 (SUPERFAMILY)	1.05136	1827	fwd
			x	C83136	-	-	12	1950	PREDICTED: glucose dehydrogenase [acceptor]-like [Bombyx mori]	0	0.631	8	F:choline dehydrogenase activity; F:glucose oxidase activity; F:flavin adenine dinucleotide binding; P:alcohol metabolic process; P:glycine metabolic process; P:L-serine metabolic process; P:threonine metabolic process; P:pentose-phosphate shunt	EC:1.1.3.4; EC:1.1.3.5; EC:1.1.99.1	IPR012132 (PIRSF); IPR000172 (PFAM); IPR007867 (PFAM); G3DSA:3.50.50.60 (GENE3D); PTHR11552 (PANTHER); IPR000172 (PROSITE_PATTERNS); SSF54373 (SUPERFAMILY); SSF51905 (SUPERFAMILY)	0.975884	1863	rev
			x	C83144	-	-	12	1952	SLC4-like anion exchanger [Danaus plexippus]	0	0.7945	4	C:integral component of membrane; F:inorganic anion exchanger activity; P:chloride transport; P:bicarbonate transport	-	IPR001717 (PRINTS); IPR011531 (PFAM); IPR003020 (PANTHER); PTHR11453:SF23 (PANTHER); CYTOPLASMIC_DOMAIN (PHOBIUS); TRANSMEMBRANE (PHOBIUS); NON_CYTOPLASMIC_DOMAIN (PHOBIUS); TRANSMEMBRANE (PHOBIUS); TRANSMEMBRANE (PHOBIUS); NON_CYTOPLASMIC_DOMAIN (PHOBIUS); NON_CYTOPLASMIC_DOMAIN (PHOBIUS); CYTOPLASMIC_DOMAIN (PHOBIUS); CYTOPLASMIC_DOMAIN (PHOBIUS); TRANSMEMBRANE (PHOBIUS); TRANSMEMBRANE (PHOBIUS…	0.452073	1053	rev
			x	C83158	-	-	12	1965	PREDICTED: uncharacterized family 31 glucosidase KIAA1161-like [Bombyx mori]	0	0.6855	2	F:hydrolase activity, hydrolyzing O-glycosyl compounds; P:carbohydrate metabolic process	-	IPR000322 (PFAM); IPR013785 (G3DSA:3.20.20.GENE3D); PTHR22762 (PANTHER); PTHR22762:SF52 (PANTHER); SIGNAL_PEPTIDE_N_REGION (PHOBIUS); SIGNAL_PEPTIDE_H_REGION (PHOBIUS); NON_CYTOPLASMIC_DOMAIN (PHOBIUS); SIGNAL_PEPTIDE (PHOBIUS); SIGNAL_PEPTIDE_C_REGION (PHOBIUS); SignalP-noTM (SIGNALP_EUK); SignalP-TM (SIGNALP_GRAM_POSITIVE); SignalP-noTM (SIGNALP_GRAM_NEGATIVE); SSF51011 (SUPERFAMILY); IPR017853…	0.947059	1962	fwd
			x	C83196	-	-	30	1989	PREDICTED: succinyl-CoA ligase [GDP-forming] subunit beta, mitochondrial-like [Bombyx mori]	0	0.7955	5	C:lipid particle; C:succinate-CoA ligase complex (GDP-forming); F:succinate-CoA ligase (GDP-forming) activity; F:ATP binding; P:tricarboxylic acid cycle	EC:6.2.1.4; EC:6.2.1	IPR005809 (PIRSF); IPR013815 (G3DSA:3.30.1490.GENE3D); IPR016102 (G3DSA:3.40.50.GENE3D); IPR005811 (PFAM); IPR013650 (PFAM); IPR005809 (TIGRFAM); IPR013816 (G3DSA:3.30.470.GENE3D); IPR005809 (PANTHER); IPR017866 (PROSITE_PATTERNS); IPR016102 (SUPERFAMILY); SSF56059 (SUPERFAMILY)	1.0095	1272	fwd
			x	C83248	-	-	73	2019	PREDICTED: esterase FE4-like [Bombyx mori]	0	0.7	2	F:hydrolase activity; P:metabolic process	-	NON_CYTOPLASMIC_DOMAIN (PHOBIUS); CYTOPLASMIC_DOMAIN (PHOBIUS); TRANSMEMBRANE (PHOBIUS); TMhelix (TMHMM)	1.00357	1707	rev
			x	C83256	-	-	5	2021	putative ELAV-like protein 1 [Danaus plexippus]	2.264e-50	0.8165	11	C:Cajal body; C:mediator complex; F:nucleotide binding; F:RNA polymerase II transcription cofactor activity; F:mRNA binding; F:poly(U) RNA binding; F:zinc ion binding; F:transferase activity; P:regulation of transcription from RNA polymerase II promoter; P:central nervous system development; P:negative regulation of mRNA 3'-end processing	-	IPR000504 (SMART); IPR000504 (PFAM); IPR012677 (G3DSA:3.30.70.GENE3D); PTHR24011 (PANTHER); PTHR24011:SF208 (PANTHER); IPR000504 (PROSITE_PROFILES); SSF54928 (SUPERFAMILY)	0.259843	444	fwd
			x	C83324	-	-	64	2084	PREDICTED: hematological and neurological expressed 1 protein-like [Bombyx mori]	1.04337e-31	0.633	1	P:wing disc dorsal/ventral pattern formation	-	no IPS match	1.06107	489	fwd
			x	C83366	-	-	7	2128	PREDICTED: ralA-binding protein 1-like isoform X2 [Bombyx mori]	0	0.638	6	C:intracellular; C:membrane; F:Ral GTPase binding; F:GTPase activator activity; P:receptor-mediated endocytosis; P:positive regulation of GTPase activity	-	Coil (COILS); Coil (COILS); Coil (COILS); Coil (COILS); IPR000198 (SMART); IPR000198 (G3DSA:1.10.555.GENE3D); IPR000198 (PFAM); PTHR12783 (PANTHER); IPR000198 (PROSITE_PROFILES); IPR008936 (SUPERFAMILY)	0.69024	2031	fwd
			x	C83418	-	-	12	2166	hemocyte protease-2 [Manduca sexta]	7.95398e-155	0.562	2	F:serine-type endopeptidase activity; P:proteolysis	EC:3.4.21	no IPS match	1.06667	1230	rev
			x	C83628	-	-	25	2489	hypothetical protein KGM_05509 [Danaus plexippus]	8.14917e-140	0.86	4	C:actin cytoskeleton; F:zinc ion binding; F:muscle alpha-actinin binding; P:regulation of cell-matrix adhesion	-	NON_CYTOPLASMIC_DOMAIN (PHOBIUS); TRANSMEMBRANE (PHOBIUS); CYTOPLASMIC_DOMAIN (PHOBIUS); TMhelix (TMHMM)	0.331337	1287	fwd
			x	C83632	-	-	17	2496	CHIT_MANSERecName: Full=Endochitinase; Flags: Precursor	0	0.8785	6	C:extracellular region; F:chitinase activity; F:chitin binding; P:polysaccharide catabolic process; P:chitin catabolic process; P:cell wall macromolecule catabolic process	EC:3.2.1.14	IPR011583 (SMART); IPR002557 (SMART); IPR013781 (G3DSA:3.20.20.GENE3D); IPR002557 (PFAM); IPR001223 (PFAM); IPR002557 (G3DSA:2.170.140.GENE3D); IPR029070 (G3DSA:3.10.50.GENE3D); PTHR11177:SF144 (PANTHER); PTHR11177 (PANTHER); IPR001579 (PROSITE_PATTERNS); SIGNAL_PEPTIDE_H_REGION (PHOBIUS); NON_CYTOPLASMIC_DOMAIN (PHOBIUS); SIGNAL_PEPTIDE (PHOBIUS); SIGNAL_PEPTIDE_C_REGION (PHOBIUS); SIGNAL_PEPTID…	0.994595	1683	rev
			x	C83654	-	-	37	2522	AChain A, Crystal Structure Of The Ecdysone Phosphate Phosphatase, Eppase, From Bombix Mori In Complex With Tungstate	1.29958e-40	0.588	2	F:isomerase activity; P:metabolic process	-	IPR013078 (PFAM); IPR029033 (G3DSA:3.40.50.GENE3D); PTHR16469 (PANTHER); IPR029033 (SUPERFAMILY)	0.231579	459	rev
			x	C83760	-	-	35	2805	PREDICTED: apolipophorins isoform X2 [Bombyx mori]	0	0.558	11	C:ruffle; C:extracellular region; C:focal adhesion; C:actin cytoskeleton; F:structural constituent of cytoskeleton; F:lipid transporter activity; F:lipid binding; P:lipid transport; P:cytoskeletal anchoring at plasma membrane; P:cell adhesion; P:Wnt signaling pathway	-	IPR001846 (SMART); IPR001846 (PFAM); PTHR23361:SF13 (PANTHER); PTHR23361 (PANTHER); IPR001846 (PROSITE_PROFILES)	0.346672	2694	rev
			x	C83784	-	-	34	2957	dopa-decarboxylase [Antheraea pernyi]	0	0.969	11	F:aromatic-L-amino-acid decarboxylase activity; F:oxidoreductase activity; F:pyridoxal phosphate binding; P:catecholamine biosynthetic process; P:oxidation-reduction process; P:histidine metabolic process; P:L-phenylalanine metabolic process; P:tryptophan metabolic process; P:tyrosine metabolic process; P:alkaloid biosynthetic process; P:indole biosynthetic process	EC:4.1.1.28	IPR010977 (PRINTS); G3DSA:1.20.1340.10 (GENE3D); IPR002129 (PFAM); IPR015421 (G3DSA:3.40.640.GENE3D); IPR015422 (G3DSA:3.90.1150.GENE3D); PTHR11999:SF69 (PANTHER); PTHR11999 (PANTHER); IPR021115 (PROSITE_PATTERNS); IPR015424 (SUPERFAMILY)	1.00209	1443	fwd
			x	C83790	-	-	12	2980	KDM4 [Bombyx mori]	0	0.8345	10	C:nucleus; F:DNA binding; F:methyltransferase activity; F:zinc ion binding; F:histone demethylase activity (H3-K9 specific); F:histone demethylase activity (H3-K36 specific); P:methylation; P:histone H3-K9 demethylation; P:negative regulation of transcription, DNA-templated; P:histone H3-K36 demethylation	EC:1.14.11; EC:1.14.11.27	Coil (COILS); IPR003347 (SMART); IPR003349 (SMART); IPR003349 (PFAM); IPR003347 (PFAM); PTHR10694:SF32 (PANTHER); PTHR10694 (PANTHER); IPR003349 (PROSITE_PROFILES); IPR003347 (PROSITE_PROFILES); SSF51197 (SUPERFAMILY)	1.17063	2712	fwd
			x	C83852	-	-	40	4182	eukaryotic initiation factor 4A [Antheraea pernyi]	0	0.9435	5	F:translation initiation factor activity; F:ATP binding; F:ATP-dependent helicase activity; C:ribosome; P:regulation of translational initiation	EC:3.6.1; EC:3.6.1.3; EC:3.6.1.15	CYTOPLASMIC_DOMAIN (PHOBIUS); NON_CYTOPLASMIC_DOMAIN (PHOBIUS); TRANSMEMBRANE (PHOBIUS)	1.02607	1365	fwd
			x	C83858	-	-	27	4310	hypothetical protein KGM_02455 [Danaus plexippus]	0	0.7545	13	C:cytoplasm; C:myosin complex; F:motor activity; F:actin binding; F:ATP binding; F:actin-dependent ATPase activity; F:myosin light chain binding; P:protein folding; P:sensory perception of sound; P:chaeta morphogenesis; P:actin filament-based movement; P:imaginal disc-derived wing hair organization; P:antennal morphogenesis	EC:3.6.1; EC:3.6.1.3; EC:3.6.1.15	IPR019749 (SMART); IPR000857 (SMART); IPR014352 (G3DSA:1.20.80.GENE3D); IPR000857 (PFAM); G3DSA:2.30.30.40 (GENE3D); IPR018979 (PFAM); IPR019748 (PFAM); G3DSA:3.10.20.90 (GENE3D); IPR011993 (G3DSA:2.30.29.GENE3D); PTHR22692 (PANTHER); IPR000299 (PROSITE_PROFILES); IPR000857 (PROSITE_PROFILES); IPR000299 (PROSITE_PROFILES); IPR000857 (PROSITE_PROFILES); IPR001452 (PROSITE_PROFILES); IPR029071 (SUP…	0.477463	3603	rev
			x	s1129	949	0	14	2596	PREDICTED: probable chitinase 2-like [Bombyx mori]	0	0.6095	4	F:chitinase activity; P:carbohydrate metabolic process; P:chitin catabolic process; P:cell wall macromolecule catabolic process	EC:3.2.1.14	IPR011583 (SMART); IPR013781 (G3DSA:3.20.20.GENE3D); IPR001223 (PFAM); IPR029070 (G3DSA:3.10.50.GENE3D); PTHR11177 (PANTHER); PTHR11177:SF109 (PANTHER); IPR001579 (PROSITE_PATTERNS); SIGNAL_PEPTIDE_C_REGION (PHOBIUS); TRANSMEMBRANE (PHOBIUS); SIGNAL_PEPTIDE_N_REGION (PHOBIUS); SIGNAL_PEPTIDE (PHOBIUS); NON_CYTOPLASMIC_DOMAIN (PHOBIUS); SIGNAL_PEPTIDE_H_REGION (PHOBIUS); CYTOPLASMIC_DOMAIN (PHOBIU…	1	1548	rev
			x	s1146	961	1	83	2158	glutamate [NMDA] receptor-associated protein 1 [Bombyx mori]	3.27489e-103	0.8365	5	C:N-methyl-D-aspartate selective glutamate receptor complex; F:N-methyl-D-aspartate selective glutamate receptor activity; P:ion transport; P:signal transduction; P:synaptic transmission	-	IPR006214 (PFAM); IPR006214 (PANTHER); PTHR23291:SF36 (PANTHER); CYTOPLASMIC_DOMAIN (PHOBIUS); TRANSMEMBRANE (PHOBIUS); TRANSMEMBRANE (PHOBIUS); TRANSMEMBRANE (PHOBIUS); NON_CYTOPLASMIC_DOMAIN (PHOBIUS); TRANSMEMBRANE (PHOBIUS); NON_CYTOPLASMIC_DOMAIN (PHOBIUS); TRANSMEMBRANE (PHOBIUS); NON_CYTOPLASMIC_DOMAIN (PHOBIUS); CYTOPLASMIC_DOMAIN (PHOBIUS); CYTOPLASMIC_DOMAIN (PHOBIUS); TRANSMEMBRANE (PH…	0.918367	999	fwd
			x	s1156	972	1	64	1408	PREDICTED: alpha-tocopherol transfer protein-like [Bombyx mori]	2.73443e-144	0.7145	4	C:intracellular; F:transporter activity; F:vitamin E binding; P:transport	-	IPR001071 (PRINTS); IPR011074 (SMART); IPR001251 (SMART); IPR001251 (PFAM); IPR001251 (G3DSA:3.40.525.GENE3D); PTHR10174:SF107 (PANTHER); PTHR10174 (PANTHER); IPR001251 (PROSITE_PROFILES); IPR011074 (SUPERFAMILY); IPR001251 (SUPERFAMILY)	1	939	fwd
			x	s1165	978	0	61	1470	PREDICTED: putative inorganic phosphate cotransporter-like [Bombyx mori]	0	0.718	5	C:integral component of membrane; F:high-affinity inorganic phosphate:sodium symporter activity; P:transmembrane transport; P:cation transport; P:phosphate ion transport	-	G3DSA:1.20.1250.20 (GENE3D); IPR011701 (PFAM); G3DSA:1.20.1250.20 (GENE3D); PTHR11662:SF214 (PANTHER); PTHR11662 (PANTHER); CYTOPLASMIC_DOMAIN (PHOBIUS); NON_CYTOPLASMIC_DOMAIN (PHOBIUS); NON_CYTOPLASMIC_DOMAIN (PHOBIUS); TRANSMEMBRANE (PHOBIUS); CYTOPLASMIC_DOMAIN (PHOBIUS); TRANSMEMBRANE (PHOBIUS); TRANSMEMBRANE (PHOBIUS); CYTOPLASMIC_DOMAIN (PHOBIUS); NON_CYTOPLASMIC_DOMAIN (PHOBIUS); TRANSMEM…	0.993548	1416	rev
			x	s1166	978	1	72	485	PREDICTED: putative inorganic phosphate cotransporter-like [Bombyx mori]	8.19344e-69	0.7375	5	C:integral component of membrane; F:high-affinity inorganic phosphate:sodium symporter activity; P:transmembrane transport; P:cation transport; P:phosphate ion transport	-	G3DSA:1.20.1250.20 (GENE3D); PTHR11662 (PANTHER); PTHR11662:SF214 (PANTHER); NON_CYTOPLASMIC_DOMAIN (PHOBIUS); CYTOPLASMIC_DOMAIN (PHOBIUS); NON_CYTOPLASMIC_DOMAIN (PHOBIUS); CYTOPLASMIC_DOMAIN (PHOBIUS); TRANSMEMBRANE (PHOBIUS); TRANSMEMBRANE (PHOBIUS); TRANSMEMBRANE (PHOBIUS); IPR020846 (SUPERFAMILY); TMhelix (TMHMM); TMhelix (TMHMM); TMhelix (TMHMM)	0.416413	429	rev
			x	s1167	981	0	34	2451	cytochrome P450 CYP9A22 precursor [Bombyx mori]	0	0.8235	5	F:monooxygenase activity; F:iron ion binding; F:oxidoreductase activity, acting on paired donors, with incorporation or reduction of molecular oxygen; F:heme binding; P:oxidation-reduction process	-	IPR002401 (PRINTS); IPR001128 (PRINTS); IPR001128 (G3DSA:1.10.630.GENE3D); IPR001128 (PFAM); PTHR24292:SF24 (PANTHER); PTHR24292 (PANTHER); IPR017972 (PROSITE_PATTERNS); NON_CYTOPLASMIC_DOMAIN (PHOBIUS); TRANSMEMBRANE (PHOBIUS); CYTOPLASMIC_DOMAIN (PHOBIUS); IPR001128 (SUPERFAMILY); TMhelix (TMHMM)	0.973635	1659	fwd
			x	s1189	1009	1	73	1398	PREDICTED: retinoid-inducible serine carboxypeptidase-like [Bombyx mori]	0	0.6625	2	F:serine-type carboxypeptidase activity; P:proteolysis	EC:3.4.21; EC:3.4.16	IPR001563 (PRINTS); IPR001563 (PFAM); IPR029058 (G3DSA:3.40.50.GENE3D); PTHR11802:SF3 (PANTHER); IPR001563 (PANTHER); SIGNAL_PEPTIDE (PHOBIUS); NON_CYTOPLASMIC_DOMAIN (PHOBIUS); SIGNAL_PEPTIDE_H_REGION (PHOBIUS); SIGNAL_PEPTIDE_N_REGION (PHOBIUS); SIGNAL_PEPTIDE_C_REGION (PHOBIUS); SignalP-noTM (SIGNALP_EUK); SignalP-noTM (SIGNALP_GRAM_NEGATIVE); IPR029058 (SUPERFAMILY)	1	1341	rev
			x	s12	6	1	67	1339	peripheral-type benzodiazepine receptor [Bombyx mori]	1.67417e-85	0.7205	6	C:mitochondrion; C:integral component of membrane; C:nuclear membrane; C:small-subunit processome; C:extracellular exosome; P:primitive erythrocyte differentiation	-	IPR004307 (PIRSF); IPR004307 (PFAM); PTHR10057:SF3 (PANTHER); IPR004307 (PANTHER); TRANSMEMBRANE (PHOBIUS); TRANSMEMBRANE (PHOBIUS); CYTOPLASMIC_DOMAIN (PHOBIUS); TRANSMEMBRANE (PHOBIUS); NON_CYTOPLASMIC_DOMAIN (PHOBIUS); CYTOPLASMIC_DOMAIN (PHOBIUS); NON_CYTOPLASMIC_DOMAIN (PHOBIUS); TRANSMEMBRANE (PHOBIUS); CYTOPLASMIC_DOMAIN (PHOBIUS); TMhelix (TMHMM); TMhelix (TMHMM); TMhelix (TMHMM); TMhelix…	1.0221	621	fwd
			x	s1268	1085	2	66	731	actin [Chortoicetes terminifera]	2.67691e-89	0.9805	41	C:nuclear chromatin; C:cytosol; C:plasma membrane; C:focal adhesion; C:postsynaptic density; C:myofibril; C:axon; C:cortical cytoskeleton; C:filamentous actin; C:NuA4 histone acetyltransferase complex; C:cytoplasmic ribonucleoprotein granule; C:extracellular exosome; C:MLL5-L complex; C:blood microparticle; F:RNA polymerase II core promoter proximal region sequence-specific DNA binding; F:RNA pol…	-	IPR004000 (SMART); IPR004000 (PFAM); G3DSA:3.90.640.10 (GENE3D); G3DSA:3.30.420.40 (GENE3D); PTHR11937:SF187 (PANTHER); IPR004000 (PANTHER); SSF53067 (SUPERFAMILY)	0.45993	444	fwd
			x	s1460	1290	1	48	1597	PREDICTED: zinc carboxypeptidase A 1-like [Bombyx mori]	0	0.6015	3	F:metallocarboxypeptidase activity; F:zinc ion binding; P:proteolysis	EC:3.4.17	IPR000834 (SMART); IPR003146 (G3DSA:3.30.70.GENE3D); G3DSA:3.40.630.10 (GENE3D); IPR000834 (PFAM); IPR003146 (PFAM); PTHR11705 (PANTHER); IPR009020 (SUPERFAMILY); SSF53187 (SUPERFAMILY)	1.01202	1179	fwd
			x	s1472	1305	1	34	2396	PREDICTED: CTL-like protein 2-like, partial [Bombyx mori]	0	0.6205	3	C:integral component of membrane; C:membrane-bounded organelle; P:regulation of cellular process	-	IPR007603 (PFAM); PTHR12385:SF14 (PANTHER); IPR007603 (PANTHER); TRANSMEMBRANE (PHOBIUS); NON_CYTOPLASMIC_DOMAIN (PHOBIUS); TRANSMEMBRANE (PHOBIUS); TRANSMEMBRANE (PHOBIUS); TRANSMEMBRANE (PHOBIUS); NON_CYTOPLASMIC_DOMAIN (PHOBIUS); TRANSMEMBRANE (PHOBIUS); CYTOPLASMIC_DOMAIN (PHOBIUS); TRANSMEMBRANE (PHOBIUS); TRANSMEMBRANE (PHOBIUS); TRANSMEMBRANE (PHOBIUS); CYTOPLASMIC_DOMAIN (PHOBIUS); TRANSM…	0.998503	2127	fwd
			x	s1499	1322	2	46	3132	PREDICTED: trifunctional enzyme subunit beta, mitochondrial-like [Bombyx mori]	0	0.8745	14	C:lipid particle; C:microtubule associated complex; C:mitochondrial fatty acid beta-oxidation multienzyme complex; F:acetyl-CoA C-acyltransferase activity; F:long-chain-3-hydroxyacyl-CoA dehydrogenase activity; P:fatty acid beta-oxidation; P:determination of adult lifespan; P:isoleucine catabolic process; P:leucine catabolic process; P:valine catabolic process; P:fatty acid biosynthetic process; …	EC:1.1.1.35; EC:1.1.1.211; EC:2.3.1.16; EC:2.3.1	IPR016038 (G3DSA:3.40.47.GENE3D); IPR016038 (G3DSA:3.40.47.GENE3D); IPR020616 (PFAM); IPR002155 (TIGRFAM); IPR020617 (PFAM); PTHR18919:SF5 (PANTHER); PTHR18919 (PANTHER); IPR020610 (PROSITE_PATTERNS); IPR020615 (PROSITE_PATTERNS); IPR020613 (PROSITE_PATTERNS); IPR016039 (SUPERFAMILY); IPR016039 (SUPERFAMILY)	1	1452	fwd
			x	s1509	1326	2	70	1857	PREDICTED: cytosolic non-specific dipeptidase-like [Bombyx mori]	0	0.79	6	C:extracellular region; F:carboxypeptidase activity; F:metallopeptidase activity; F:dipeptidase activity; F:tripeptidase activity; P:proteolysis	EC:3.4.13	TRANSMEMBRANE (PHOBIUS); CYTOPLASMIC_DOMAIN (PHOBIUS); TRANSMEMBRANE (PHOBIUS); NON_CYTOPLASMIC_DOMAIN (PHOBIUS); NON_CYTOPLASMIC_DOMAIN (PHOBIUS); TMhelix (TMHMM); TMhelix (TMHMM)	1	1536	rev
			x	s1513	1330	0	62	1679	glucosidase [Danaus plexippus]	0	0.714	2	F:beta-glucosidase activity; P:carbohydrate metabolic process	EC:3.2.1.21; EC:3.2.1	IPR001360 (PRINTS); IPR013781 (G3DSA:3.20.20.GENE3D); IPR001360 (PFAM); IPR001360 (PANTHER); IPR018120 (PROSITE_PATTERNS); IPR018120 (PROSITE_PATTERNS); IPR017853 (SUPERFAMILY); TMhelix (TMHMM)	1.01392	1581	rev
			x	s1555	1373	1	107	1850	similar to CG4239 [Papilio xuthus]	7.74903e-177	0.9395	4	C:integral component of membrane; F:cation channel activity; P:monovalent inorganic cation transport; P:cation transmembrane transport	-	IPR007866 (PFAM); IPR007866 (PANTHER); PTHR12454:SF11 (PANTHER); TRANSMEMBRANE (PHOBIUS); CYTOPLASMIC_DOMAIN (PHOBIUS); NON_CYTOPLASMIC_DOMAIN (PHOBIUS); NON_CYTOPLASMIC_DOMAIN (PHOBIUS); TRANSMEMBRANE (PHOBIUS); CYTOPLASMIC_DOMAIN (PHOBIUS); TRANSMEMBRANE (PHOBIUS); TRANSMEMBRANE (PHOBIUS); CYTOPLASMIC_DOMAIN (PHOBIUS); TMhelix (TMHMM); TMhelix (TMHMM); TMhelix (TMHMM)	1	858	fwd
			x	s1583	1402	2	69	649	acetyl-coa acetyltransferase, mitochondrial [Papilio xuthus]	2.39732e-98	0.957	11	F:acetyl-CoA C-acetyltransferase activity; P:pyruvate metabolic process; P:isoleucine catabolic process; P:leucine catabolic process; P:lysine catabolic process; P:tryptophan metabolic process; P:valine catabolic process; P:fatty acid biosynthetic process; P:benzoate metabolic process; P:acyl-carrier-protein biosynthetic process; P:cellular ketone body metabolic process	EC:2.3.1.16; EC:2.3.1.9; EC:2.3.1	no IPS match	0.476064	537	rev
			x	s1663	1479	3	65	882	AF413068_1peptidoglycan recognition protein 1A [Manduca sexta]	2.31494e-107	0.7305	7	F:zinc ion binding; F:N-acetylmuramoyl-L-alanine amidase activity; F:peptidoglycan binding; P:peptidoglycan catabolic process; P:innate immune response; P:peptidoglycan biosynthetic process; C:peptidoglycan-based cell wall	EC:3.5.1.28	IPR006619 (SMART); IPR017331 (PIRSF); IPR002502 (SMART); IPR002502 (G3DSA:3.40.80.GENE3D); IPR002502 (PFAM); IPR015510 (PANTHER); SIGNAL_PEPTIDE_C_REGION (PHOBIUS); SIGNAL_PEPTIDE (PHOBIUS); NON_CYTOPLASMIC_DOMAIN (PHOBIUS); SIGNAL_PEPTIDE_N_REGION (PHOBIUS); SIGNAL_PEPTIDE_H_REGION (PHOBIUS); SignalP-noTM (SIGNALP_GRAM_NEGATIVE); SignalP-TM (SIGNALP_GRAM_POSITIVE); SignalP-noTM (SIGNALP_EUK); IP…	1.00521	645	rev
			x	s1762	1595	0	9	1552	PREDICTED: solute carrier family 46 member 3-like [Bombyx mori]	0	0.687	2	C:integral component of membrane; P:transmembrane transport	-	G3DSA:1.20.1250.20 (GENE3D); G3DSA:1.20.1250.20 (GENE3D); IPR011701 (PFAM); PTHR23038 (PANTHER); PTHR23038:SF46 (PANTHER); CYTOPLASMIC_DOMAIN (PHOBIUS); CYTOPLASMIC_DOMAIN (PHOBIUS); CYTOPLASMIC_DOMAIN (PHOBIUS); TRANSMEMBRANE (PHOBIUS); TRANSMEMBRANE (PHOBIUS); NON_CYTOPLASMIC_DOMAIN (PHOBIUS); TRANSMEMBRANE (PHOBIUS); TRANSMEMBRANE (PHOBIUS); NON_CYTOPLASMIC_DOMAIN (PHOBIUS); NON_CYTOPLASMIC_DO…	1.02621	1536	fwd
			x	s1764	1596	1	61	1278	phosphoglyceromutase [Papilio polytes]	3.29183e-167	0.902	3	F:phosphoglycerate mutase activity; P:glycolytic process; P:gluconeogenesis	EC:5.4.2.1	IPR013078 (SMART); IPR029033 (G3DSA:3.40.50.GENE3D); IPR013078 (PFAM); IPR005952 (TIGRFAM); IPR005952 (PANTHER); IPR001345 (PROSITE_PATTERNS); IPR005952 (HAMAP); IPR029033 (SUPERFAMILY)	0.77918	798	fwd
			x	s1824	1664	1	107	1145	PREDICTED: collagenase-like [Bombyx mori]	7.989e-119	0.7075	2	F:serine-type endopeptidase activity; P:proteolysis	EC:3.4.21	IPR001314 (PRINTS); IPR001254 (SMART); G3DSA:2.40.10.10 (GENE3D); G3DSA:2.40.10.10 (GENE3D); IPR001254 (PFAM); PTHR24260 (PANTHER); IPR018114 (PROSITE_PATTERNS); IPR018114 (PROSITE_PATTERNS); SIGNAL_PEPTIDE_H_REGION (PHOBIUS); NON_CYTOPLASMIC_DOMAIN (PHOBIUS); SIGNAL_PEPTIDE (PHOBIUS); SIGNAL_PEPTIDE_C_REGION (PHOBIUS); SIGNAL_PEPTIDE_N_REGION (PHOBIUS); IPR001254 (PROSITE_PROFILES); SignalP-noTM…	1	855	rev
			x	s1835	1674	1	65	1684	alpha amylase [Danaus plexippus]	0	0.7635	6	F:alpha-1,4-glucosidase activity; F:cation binding; P:starch metabolic process; P:sucrose metabolic process; P:galactose metabolic process; C:glucosidase II complex	EC:3.2.1.20; EC:3.2.1	IPR006589 (SMART); G3DSA:3.90.400.10 (GENE3D); IPR006047 (PFAM); IPR013781 (G3DSA:3.20.20.GENE3D); PTHR10357:SF76 (PANTHER); IPR015902 (PANTHER); SIGNAL_PEPTIDE_C_REGION (PHOBIUS); SIGNAL_PEPTIDE_H_REGION (PHOBIUS); SIGNAL_PEPTIDE (PHOBIUS); SIGNAL_PEPTIDE_N_REGION (PHOBIUS); NON_CYTOPLASMIC_DOMAIN (PHOBIUS); SignalP-noTM (SIGNALP_EUK); SignalP-noTM (SIGNALP_GRAM_NEGATIVE); IPR017853 (SUPERFAMILY)	0.738095	1539	rev
			x	s1873	1714	0	26	1817	putative C1A cysteine protease precursor [Manduca sexta]	0	0.584	4	C:lipid particle; C:microtubule associated complex; F:cysteine-type endopeptidase activity; P:proteolysis	EC:3.4.22; EC:3.4	IPR000668 (PRINTS); IPR000668 (SMART); IPR013201 (SMART); G3DSA:3.90.70.10 (GENE3D); IPR013201 (PFAM); IPR000668 (PFAM); PTHR12411:SF284 (PANTHER); IPR013128 (PANTHER); IPR000169 (PROSITE_PATTERNS); IPR025660 (PROSITE_PATTERNS); IPR025661 (PROSITE_PATTERNS); SignalP-noTM (SIGNALP_EUK); SSF54001 (SUPERFAMILY)	1.01282	1656	fwd
			x	s1952	1795	1	55	773	cytochrome c oxidase subunit II, partial (mitochondrion) [Hyles tithymali deserticola]	5.04621e-67	0.959	7	C:mitochondrial inner membrane; C:integral component of membrane; F:cytochrome-c oxidase activity; F:copper ion binding; P:hydrogen ion transmembrane transport; P:mitochondrial electron transport, cytochrome c to oxygen; C:respiratory chain complex IV	EC:1.9.3.1	no IPS match	0.788793	228	rev
			x	s2009	1860	0	52	1649	UDP-glycosyltransferase UGT42A1 [Bombyx mori]	0	0.6555	3	F:glucuronosyltransferase activity; P:inter-male aggressive behavior; P:metabolic process	EC:2.4.1.17	G3DSA:3.40.50.2000 (GENE3D); G3DSA:3.40.50.2000 (GENE3D); IPR002213 (PFAM); IPR002213 (PANTHER); PTHR11926:SF16 (PANTHER); IPR002213 (PROSITE_PATTERNS); TRANSMEMBRANE (PHOBIUS); CYTOPLASMIC_DOMAIN (PHOBIUS); NON_CYTOPLASMIC_DOMAIN (PHOBIUS); SSF53756 (SUPERFAMILY); TMhelix (TMHMM); TMhelix (TMHMM)	0.938104	1575	fwd
			x	s2016	1867	1	82	619	PREDICTED: fatty acid-binding protein 1-like [Bombyx mori]	6.00287e-51	0.625	4	C:cytoplasm; F:transporter activity; F:lipid binding; P:transport	-	IPR000463 (PRINTS); IPR000566 (PFAM); IPR012674 (G3DSA:2.40.128.GENE3D); PTHR11955:SF72 (PANTHER); PTHR11955 (PANTHER); IPR011038 (SUPERFAMILY)	1.01515	447	fwd
			x	s2029	1875	4	67	1881	alkaline phosphatase [Bombyx mandarina]	0	0.747	5	F:alkaline phosphatase activity; P:dephosphorylation; P:hexachlorocyclohexane metabolic process; P:glycerolipid metabolic process; P:folic acid biosynthetic process	EC:3.1; EC:3.1.3.41; EC:3.1.3.1	IPR001952 (PRINTS); IPR001952 (SMART); IPR001952 (PFAM); IPR017849 (G3DSA:3.40.720.GENE3D); PTHR11596:SF36 (PANTHER); PTHR11596 (PANTHER); SIGNAL_PEPTIDE_H_REGION (PHOBIUS); TRANSMEMBRANE (PHOBIUS); SIGNAL_PEPTIDE_C_REGION (PHOBIUS); CYTOPLASMIC_DOMAIN (PHOBIUS); SIGNAL_PEPTIDE_N_REGION (PHOBIUS); NON_CYTOPLASMIC_DOMAIN (PHOBIUS); SIGNAL_PEPTIDE (PHOBIUS); SignalP-noTM (SIGNALP_EUK); SignalP-TM (…	0.977273	1653	rev
			x	s2049	1892	1	34	2256	PREDICTED: hypothetical protein LOC100118645 [Nasonia vitripennis]	1.3549e-56	0.6115	3	F:nucleic acid binding; F:zinc ion binding; P:DNA integration	-	no IPS match	0.232009	1029	rev
			x	s2068	1906	1	63	538	cuticular protein RR-1 motif 3 precursor [Bombyx mori]	8.07766e-48	0.699	1	F:structural constituent of cuticle	-	no IPS match	0.818182	444	rev
			x	s2197	2063	1	83	1078	PREDICTED: phosphoserine phosphatase-like isoform X1 [Bombyx mori]	3.3015e-168	0.8325	9	C:cytoplasm; F:magnesium ion binding; F:phosphoserine phosphatase activity; F:calcium ion binding; F:protein homodimerization activity; P:L-serine biosynthetic process; P:dephosphorylation; P:glycine metabolic process; P:threonine metabolic process	EC:3.1; EC:3.1.3.3; EC:3.1.3.41	IPR023190 (G3DSA:1.10.150.GENE3D); IPR006383 (TIGRFAM); PF12710 (PFAM); IPR004469 (TIGRFAM); IPR023214 (G3DSA:3.40.50.GENE3D); PTHR10000 (PANTHER); PTHR10000:SF7 (PANTHER); IPR023214 (SUPERFAMILY)	0.965649	801	fwd
			x	s2265	2141	1	37	3763	neuropeptide receptor B3 precursor [Bombyx mori]	0	0.7025	6	C:plasma membrane; C:integral component of membrane; F:G-protein coupled receptor activity; F:peptidase activity; P:proteolysis; P:neuropeptide signaling pathway	-	IPR000832 (PRINTS); IPR001879 (PFAM); IPR000832 (PFAM); PTHR12011 (PANTHER); PTHR12011:SF250 (PANTHER); IPR017983 (PROSITE_PATTERNS); NON_CYTOPLASMIC_DOMAIN (PHOBIUS); TRANSMEMBRANE (PHOBIUS); NON_CYTOPLASMIC_DOMAIN (PHOBIUS); TRANSMEMBRANE (PHOBIUS); CYTOPLASMIC_DOMAIN (PHOBIUS); NON_CYTOPLASMIC_DOMAIN (PHOBIUS); NON_CYTOPLASMIC_DOMAIN (PHOBIUS); TRANSMEMBRANE (PHOBIUS); CYTOPLASMIC_DOMAIN (PHOB…	0.984674	2361	rev
			x	s2417	2382	1	49	1560	fructose-1,6-bisphosphatase [Bombyx mori]	0	0.88	8	F:fructose 1,6-bisphosphate 1-phosphatase activity; P:dephosphorylation; P:fructose metabolic process; P:mannose metabolic process; P:gluconeogenesis; P:glycolytic process; P:pentose-phosphate shunt; P:carbon utilization	EC:3.1; EC:3.1.3.23; EC:3.1.3.11; EC:3.1.3.41	IPR028343 (PRINTS); IPR028343 (PIRSF); IPR000146 (PIRSF); G3DSA:3.30.540.10 (GENE3D); IPR000146 (PFAM); G3DSA:3.40.190.80 (GENE3D); IPR000146 (PANTHER); IPR020548 (PROSITE_PATTERNS); IPR000146 (HAMAP); SSF56655 (SUPERFAMILY)	1	1032	rev
			x	s2456	2474	0	17	1061	PREDICTED: carbonyl reductase [NADPH] 3-like [Bombyx mori]	1.73199e-153	0.6925	2	F:oxidoreductase activity; P:oxidation-reduction process	-	IPR002198 (PRINTS); IPR002347 (PRINTS); IPR002198 (PFAM); IPR016040 (G3DSA:3.40.50.GENE3D); PTHR24322 (PANTHER); PTHR24322:SF58 (PANTHER); SSF51735 (SUPERFAMILY)	0.99308	915	rev
			x	s2461	2482	2	97	2251	arylphorin beta subunit precursor [Manduca sexta]	0	0.8205	2	C:extracellular space; F:nutrient reservoir activity	-	IPR013788 (PRINTS); IPR005204 (G3DSA:1.20.1370.GENE3D); IPR005203 (PFAM); IPR005204 (PFAM); IPR000896 (PFAM); IPR008922 (G3DSA:1.10.1280.GENE3D); IPR005203 (G3DSA:2.60.40.GENE3D); IPR013788 (PANTHER); PTHR11511:SF5 (PANTHER); IPR013788 (PROSITE_PATTERNS); IPR013788 (PROSITE_PATTERNS); NON_CYTOPLASMIC_DOMAIN (PHOBIUS); SIGNAL_PEPTIDE_C_REGION (PHOBIUS); SIGNAL_PEPTIDE (PHOBIUS); SIGNAL_PEPTIDE_N_R…	0.97155	2109	rev
			x	s247	204	1	59	2951	PREDICTED: uncharacterized protein LOC101744250 [Bombyx mori]	0	0.8255	4	F:aminopeptidase activity; F:metallopeptidase activity; F:zinc ion binding; P:proteolysis	EC:3.4.11	IPR014782 (PRINTS); IPR024571 (PFAM); G3DSA:1.10.390.10 (GENE3D); IPR014782 (PFAM); PTHR11533:SF147 (PANTHER); IPR001930 (PANTHER); CYTOPLASMIC_DOMAIN (PHOBIUS); NON_CYTOPLASMIC_DOMAIN (PHOBIUS); TRANSMEMBRANE (PHOBIUS); SSF55486 (SUPERFAMILY); TMhelix (TMHMM)	0.666667	1890	fwd
			x	s25	15	2	46	4708	GTP-binding protein sar1 [Papilio xuthus]	1.95079e-108	0.943	6	C:endoplasmic reticulum; C:Golgi apparatus; F:GTP binding; P:intracellular protein transport; P:vesicle-mediated transport; P:small GTPase mediated signal transduction	-	IPR006689 (PRINTS); IPR024156 (SMART); IPR006687 (SMART); IPR027417 (G3DSA:3.40.50.GENE3D); IPR006689 (PFAM); IPR005225 (TIGRFAM); PTHR11711 (PANTHER); PTHR11711:SF133 (PANTHER); IPR006687 (PROSITE_PROFILES); IPR027417 (SUPERFAMILY)	0.979381	603	fwd
			x	s2598	2700	0	81	2028	alpha amylase precursor [Bombyx mori]	0	0.719	7	F:alpha-1,4-glucosidase activity; F:cation binding; P:glucose metabolic process; P:starch metabolic process; P:sucrose metabolic process; P:galactose metabolic process; C:glucosidase II complex	EC:3.2.1.20; EC:3.2.1	IPR006589 (SMART); IPR013781 (G3DSA:3.20.20.GENE3D); IPR013780 (G3DSA:2.60.40.GENE3D); IPR006047 (PFAM); G3DSA:3.90.400.10 (GENE3D); IPR015902 (PANTHER); PTHR10357:SF76 (PANTHER); SIGNAL_PEPTIDE_H_REGION (PHOBIUS); NON_CYTOPLASMIC_DOMAIN (PHOBIUS); SIGNAL_PEPTIDE_C_REGION (PHOBIUS); SIGNAL_PEPTIDE (PHOBIUS); SIGNAL_PEPTIDE_N_REGION (PHOBIUS); SignalP-noTM (SIGNALP_EUK); IPR017853 (SUPERFAMILY); S…	0.96995	1815	rev
			x	s2645	2755	1	56	970	PREDICTED: 17-beta-hydroxysteroid dehydrogenase 14-like [Bombyx mori]	2.10249e-92	0.733	2	F:oxidoreductase activity; P:oxidation-reduction process	-	IPR002198 (PRINTS); IPR002347 (PRINTS); IPR002198 (PIRSF); IPR013968 (SMART); IPR002198 (PFAM); IPR016040 (G3DSA:3.40.50.GENE3D); PTHR24322:SF111 (PANTHER); PTHR24322 (PANTHER); NON_CYTOPLASMIC_DOMAIN (PHOBIUS); SIGNAL_PEPTIDE (PHOBIUS); SIGNAL_PEPTIDE_H_REGION (PHOBIUS); SIGNAL_PEPTIDE_N_REGION (PHOBIUS); SIGNAL_PEPTIDE_C_REGION (PHOBIUS); SSF51735 (SUPERFAMILY)	0.976	783	fwd
			x	s2665	2796	1	27	1895	PREDICTED: protein LTV1 homolog [Bombyx mori]	7.53348e-166	0.6795	3	F:molecular_function; P:biological_process; C:cellular_component	-	Coil (COILS); Coil (COILS); IPR007307 (PFAM); PTHR21531 (PANTHER)	0.965863	1530	rev
			x	s271	219	1	31	2756	ATP-binding cassette sub-family A member 7 [Danaus plexippus]	0	0.632	4	C:ATP-binding cassette (ABC) transporter complex; F:ATP binding; F:ATPase activity, coupled to transmembrane movement of substances; P:transport	EC:3.6.1; EC:3.6.1.3; EC:3.6.1.15	IPR003593 (SMART); IPR027417 (G3DSA:3.40.50.GENE3D); IPR003439 (PFAM); PF12698 (PFAM); PTHR19229:SF36 (PANTHER); IPR026082 (PANTHER); NON_CYTOPLASMIC_DOMAIN (PHOBIUS); TRANSMEMBRANE (PHOBIUS); TRANSMEMBRANE (PHOBIUS); CYTOPLASMIC_DOMAIN (PHOBIUS); CYTOPLASMIC_DOMAIN (PHOBIUS); TRANSMEMBRANE (PHOBIUS); TRANSMEMBRANE (PHOBIUS); TRANSMEMBRANE (PHOBIUS); TRANSMEMBRANE (PHOBIUS); NON_CYTOPLASMIC_DOMAI…	0.368129	1953	rev
			x	s2745	2907	0	10	2137	PREDICTED: dystroglycan-like isoform X4 [Bombyx mori]	3.19846e-118	0.6695	3	C:dystrophin-associated glycoprotein complex; F:calcium ion binding; P:cytoskeletal anchoring at plasma membrane	-	NON_CYTOPLASMIC_DOMAIN (PHOBIUS); CYTOPLASMIC_DOMAIN (PHOBIUS); TRANSMEMBRANE (PHOBIUS); TMhelix (TMHMM)	0.223757	822	rev
			x	s279	224	1	56	988	PREDICTED: mitochondrial import receptor subunit TOM20 homolog [Bombyx mori]	1.11833e-76	0.766	2	C:mitochondrial outer membrane translocase complex; P:protein targeting	-	Coil (COILS); IPR022422 (PRINTS); IPR002056 (PRINTS); IPR002056 (PFAM); IPR023392 (G3DSA:1.20.960.GENE3D); IPR002056 (PANTHER); TRANSMEMBRANE (PHOBIUS); CYTOPLASMIC_DOMAIN (PHOBIUS); NON_CYTOPLASMIC_DOMAIN (PHOBIUS); IPR023392 (SUPERFAMILY); TMhelix (TMHMM)	1.00649	519	fwd
			x	s2793	2973	0	24	1768	saposin-related precursor [Bombyx mori]	0	0.6285	2	C:lysosome; P:sphingolipid metabolic process	-	IPR008373 (PRINTS); IPR008139 (SMART); IPR011001 (G3DSA:1.10.225.GENE3D); IPR011001 (G3DSA:1.10.225.GENE3D); IPR007856 (PFAM); IPR011001 (G3DSA:1.10.225.GENE3D); IPR008138 (PFAM); PTHR11480:SF3 (PANTHER); PTHR11480 (PANTHER); IPR008139 (PROSITE_PROFILES); IPR008139 (PROSITE_PROFILES); IPR008139 (PROSITE_PROFILES); IPR008139 (PROSITE_PROFILES); IPR011001 (SUPERFAMILY); IPR011001 (SUPERFAMILY); IPR…	0.445932	1257	fwd
			x	s2859	3075	0	75	1401	serpin 1 [Manduca sexta]	0	0.8165	4	C:extracellular space; F:serine-type endopeptidase inhibitor activity; F:peptidase activity; P:negative regulation of endopeptidase activity	-	IPR023796 (SMART); IPR023796 (PFAM); G3DSA:3.30.497.10 (GENE3D); G3DSA:2.30.39.10 (GENE3D); PTHR11461:SF52 (PANTHER); IPR000215 (PANTHER); IPR023795 (PROSITE_PATTERNS); SIGNAL_PEPTIDE_H_REGION (PHOBIUS); SIGNAL_PEPTIDE_N_REGION (PHOBIUS); SIGNAL_PEPTIDE (PHOBIUS); NON_CYTOPLASMIC_DOMAIN (PHOBIUS); SIGNAL_PEPTIDE_C_REGION (PHOBIUS); IPR023796 (SUPERFAMILY)	1	1224	rev
			x	s2915	3141	0	93	632	PREDICTED: phosphatidylethanolamine-binding protein homolog F40A3,3-like isoform X1 [Bombyx mori]	3.36951e-74	0.769	2	F:metal ion binding; P:tRNA processing	-	IPR008914 (PFAM); IPR008914 (G3DSA:3.90.280.GENE3D); PTHR11362 (PANTHER); IPR008914 (SUPERFAMILY)	0.767568	567	fwd
			x	s2935	3162	2	49	800	PREDICTED: 2-oxoisovalerate dehydrogenase subunit beta, mitochondrial-like isoform X1 [Bombyx mori]	2.94104e-121	0.837	8	F:pyruvate dehydrogenase (acetyl-transferring) activity; P:oxidation-reduction process; P:gluconeogenesis; P:glycolytic process; P:isoleucine biosynthetic process; P:leucine biosynthetic process; P:valine biosynthetic process; C:pyruvate dehydrogenase complex	EC:1.2.4.1	IPR005475 (SMART); IPR005475 (PFAM); IPR029061 (G3DSA:3.40.50.GENE3D); PTHR11624:SF21 (PANTHER); PTHR11624 (PANTHER); IPR029061 (SUPERFAMILY)	0.612466	720	fwd
			x	s3070	3364	0	48	2565	heat shock protein 90 cognate [Spodoptera litura]	0	0.829	9	C:extracellular space; C:lipid particle; C:endomembrane system; F:ATP binding; F:unfolded protein binding; P:protein folding; P:response to stress; P:midgut development; P:endodermal digestive tract morphogenesis	-	IPR020575 (PRINTS); IPR001404 (PIRSF); IPR003594 (G3DSA:3.30.565.GENE3D); PF13589 (PFAM); IPR001404 (PFAM); PTHR11528:SF44 (PANTHER); IPR001404 (PANTHER); IPR019805 (PROSITE_PATTERNS); SIGNAL_PEPTIDE_C_REGION (PHOBIUS); SIGNAL_PEPTIDE_N_REGION (PHOBIUS); NON_CYTOPLASMIC_DOMAIN (PHOBIUS); SIGNAL_PEPTIDE (PHOBIUS); SIGNAL_PEPTIDE_H_REGION (PHOBIUS); IPR001404 (HAMAP); PS51257 (PROSITE_PROFILES); Si…	0.948849	2364	fwd
			x	s31	16	3	55	3155	AF319973_2cadherin-related protein receptor BT-R1 [Manduca sexta]	0	0.771	5	C:plasma membrane; C:integral component of membrane; F:calcium ion binding; F:protein binding; P:homophilic cell adhesion via plasma membrane adhesion molecules	-	IPR002126 (PRINTS); IPR002126 (SMART); IPR002126 (G3DSA:2.60.40.GENE3D); IPR002126 (G3DSA:2.60.40.GENE3D); IPR002126 (G3DSA:2.60.40.GENE3D); IPR002126 (G3DSA:2.60.40.GENE3D); IPR002126 (PFAM); PTHR24027 (PANTHER); PTHR24027:SF296 (PANTHER); IPR020894 (PROSITE_PATTERNS); TRANSMEMBRANE (PHOBIUS); NON_CYTOPLASMIC_DOMAIN (PHOBIUS); CYTOPLASMIC_DOMAIN (PHOBIUS); IPR002126 (PROSITE_PROFILES); IPR002126…	0.448778	2274	fwd
			x	s3217	3619	4	25	4305	C1TC_SPOFRRecName: Full=C-1-tetrahydrofolate synthase, cytoplasmic; Short=C1-THF synthase; Includes: RecName: Full=Methylenetetrahydrofolate dehydrogenase; Includes: RecName: Full=Methenyltetrahydrofolate cyclohydrolase; Includes: RecName: Full=Formyltetrahydrofolate synthetase	0	0.829	13	C:lipid particle; C:cytosol; F:formate-tetrahydrofolate ligase activity; F:methenyltetrahydrofolate cyclohydrolase activity; F:methylenetetrahydrofolate dehydrogenase (NADP+) activity; F:ATP binding; P:histidine biosynthetic process; P:purine nucleotide biosynthetic process; P:methionine biosynthetic process; P:folic acid-containing compound biosynthetic process; P:tetrahydrofolate interconversio…	EC:6.3.4.3; EC:3.5.4.9; EC:1.5.1.5	IPR000672 (PRINTS); G3DSA:3.10.410.10 (GENE3D); IPR027417 (G3DSA:3.40.50.GENE3D); IPR020631 (PFAM); IPR016040 (G3DSA:3.40.50.GENE3D); IPR000559 (PFAM); G3DSA:3.30.1510.10 (GENE3D); IPR020630 (PFAM); G3DSA:3.40.192.10 (GENE3D); PTHR10025 (PANTHER); IPR020628 (PROSITE_PATTERNS); IPR020628 (PROSITE_PATTERNS); IPR020867 (PROSITE_PATTERNS); SIGNAL_PEPTIDE_C_REGION (PHOBIUS); SIGNAL_PEPTIDE_H_REGION (P…	1	2826	fwd
			x	s3266	3689	2	46	780	cuticle protein 4 [Helicoverpa armigera]	2.27344e-10	0.6535	1	F:structural constituent of cuticle	-	no IPS match	0.660714	282	fwd
			x	s3299	3733	0	69	502	RS13_SPOFRRecName: Full=40S ribosomal protein S13	3.99207e-80	0.8205	4	C:ribosome; F:structural constituent of ribosome; P:translation; P:ribosome biogenesis	-	IPR012606 (PFAM); IPR000589 (PFAM); PTHR11885 (PANTHER); IPR009068 (SUPERFAMILY)	1	399	rev
			x	s3302	3739	0	84	1907	acyl-coenzyme A dehydrogenase [Bombyx mori]	0	0.838	5	C:mitochondrion; F:short-branched-chain-acyl-CoA dehydrogenase activity; F:flavin adenine dinucleotide binding; P:oxidation-reduction process; P:electron transport	EC:1.3.99; EC:1.3.99.3	PIRSF016578 (PIRSF); IPR013786 (G3DSA:1.10.540.GENE3D); IPR006091 (G3DSA:2.40.110.GENE3D); IPR009075 (PFAM); IPR013786 (PFAM); IPR006091 (PFAM); G3DSA:1.20.140.10 (GENE3D); PTHR10909 (PANTHER); PTHR10909:SF212 (PANTHER); IPR006089 (PROSITE_PATTERNS); IPR006089 (PROSITE_PATTERNS); IPR009100 (SUPERFAMILY); IPR009075 (SUPERFAMILY)	1	1347	fwd
			x	s3310	3747	1	10	1679	PREDICTED: venom serine carboxypeptidase-like [Bombyx mori]	0	0.587	2	F:serine-type carboxypeptidase activity; P:proteolysis	EC:3.4.21; EC:3.4.16	IPR001563 (PRINTS); IPR001563 (PFAM); IPR029058 (G3DSA:3.40.50.GENE3D); IPR001563 (PANTHER); IPR018202 (PROSITE_PATTERNS); IPR018202 (PROSITE_PATTERNS); SIGNAL_PEPTIDE_H_REGION (PHOBIUS); NON_CYTOPLASMIC_DOMAIN (PHOBIUS); SIGNAL_PEPTIDE_C_REGION (PHOBIUS); SIGNAL_PEPTIDE (PHOBIUS); SIGNAL_PEPTIDE_N_REGION (PHOBIUS); SignalP-noTM (SIGNALP_EUK); IPR029058 (SUPERFAMILY)	0.978495	1602	rev
			x	s3316	3758	1	83	1749	aspartate aminotransferase [Bombyx mori]	0	0.8035	23	C:mitochondrial inner membrane; C:plasma membrane; C:extracellular exosome; F:L-aspartate:2-oxoglutarate aminotransferase activity; F:pyridoxal phosphate binding; F:poly(A) RNA binding; F:L-phenylalanine:2-oxoglutarate aminotransferase activity; P:oxaloacetate metabolic process; P:aspartate biosynthetic process; P:aspartate catabolic process; P:fatty acid transport; P:glutamate catabolic process …	EC:2.6.1.9; EC:2.6.1.57; EC:2.6.1.5; EC:2.6.1.1	IPR000796 (PRINTS); IPR004839 (PFAM); IPR015421 (G3DSA:3.40.640.GENE3D); IPR000796 (PANTHER); IPR004838 (PROSITE_PATTERNS); IPR015424 (SUPERFAMILY)	1.02546	1323	rev
			x	s3320	3762	0	13	2151	PREDICTED: probable peroxisomal acyl-coenzyme A oxidase 1-like [Bombyx mori]	0	0.7395	7	C:peroxisome; F:acyl-CoA dehydrogenase activity; F:acyl-CoA oxidase activity; F:flavin adenine dinucleotide binding; P:fatty acid beta-oxidation; P:electron transport; P:acyl-CoA metabolic process	EC:1.3.99.3; EC:1.3.3.6	IPR012258 (PIRSF); IPR002655 (PFAM); IPR013786 (G3DSA:1.10.540.GENE3D); IPR006091 (G3DSA:2.40.110.GENE3D); G3DSA:1.20.140.10 (GENE3D); IPR029320 (PFAM); G3DSA:1.20.140.10 (GENE3D); IPR006091 (PFAM); PTHR10909:SF250 (PANTHER); PTHR10909 (PANTHER); IPR009075 (SUPERFAMILY); IPR009075 (SUPERFAMILY); IPR009100 (SUPERFAMILY)	1.19965	2046	fwd
			x	s3327	3768	1	80	973	PREDICTED: alpha-tocopherol transfer protein-like [Bombyx mori]	1.53138e-122	0.6015	6	C:intracellular; F:transporter activity; F:rRNA methyltransferase activity; P:rRNA modification; P:transport; P:methylation	EC:2.1.1	IPR001251 (G3DSA:3.40.525.GENE3D); IPR001251 (PFAM); PTHR10174 (PANTHER); PTHR10174:SF35 (PANTHER); IPR001251 (PROSITE_PROFILES); IPR011074 (SUPERFAMILY); IPR001251 (SUPERFAMILY)	0.986842	912	rev
			x	s3427	3939	0	19	1172	immulectin-2a [Manduca sexta]	1.20028e-162	0.6905	1	F:carbohydrate binding	-	IPR001304 (SMART); IPR001304 (PFAM); IPR016186 (G3DSA:3.10.100.GENE3D); PTHR22803 (PANTHER); PTHR22803:SF55 (PANTHER); IPR018378 (PROSITE_PATTERNS); IPR018378 (PROSITE_PATTERNS); SIGNAL_PEPTIDE_N_REGION (PHOBIUS); SIGNAL_PEPTIDE_C_REGION (PHOBIUS); SIGNAL_PEPTIDE (PHOBIUS); NON_CYTOPLASMIC_DOMAIN (PHOBIUS); SIGNAL_PEPTIDE_H_REGION (PHOBIUS); IPR001304 (PROSITE_PROFILES); IPR001304 (PROSITE_PROFIL…	0.966361	999	fwd
			x	s3464	3983	0	61	1579	PREDICTED: alanine--glyoxylate aminotransferase 2, mitochondrial-like [Bombyx mori]	0	0.752	10	F:ATP binding; F:alanine-glyoxylate transaminase activity; F:ligase activity, forming aminoacyl-tRNA and related compounds; F:pyridoxal phosphate binding; P:tRNA aminoacylation; P:alanine metabolic process; P:aspartate metabolic process; P:glycine metabolic process; P:L-serine metabolic process; P:threonine metabolic process	EC:2.6.1.44	no IPS match	1.10805	1494	fwd
			x	s3583	4148	1	85	1553	PREDICTED: lactase-phlorizin hydrolase-like [Bombyx mori]	0	0.76	2	F:hydrolase activity, hydrolyzing O-glycosyl compounds; P:carbohydrate metabolic process	-	IPR001360 (PRINTS); IPR013781 (G3DSA:3.20.20.GENE3D); IPR001360 (PFAM); IPR001360 (PANTHER); IPR018120 (PROSITE_PATTERNS); IPR017853 (SUPERFAMILY)	0.982283	1497	fwd
			x	s3587	4153	0	65	2881	PREDICTED: carboxypeptidase A4-like [Bombyx mori]	0	0.695	3	F:metallocarboxypeptidase activity; F:zinc ion binding; P:proteolysis	EC:3.4.17	IPR000834 (PRINTS); IPR000834 (SMART); IPR003146 (G3DSA:3.30.70.GENE3D); IPR000834 (PFAM); G3DSA:3.40.630.10 (GENE3D); IPR003146 (PFAM); PTHR11705 (PANTHER); SIGNAL_PEPTIDE_N_REGION (PHOBIUS); SIGNAL_PEPTIDE_C_REGION (PHOBIUS); SIGNAL_PEPTIDE (PHOBIUS); NON_CYTOPLASMIC_DOMAIN (PHOBIUS); SIGNAL_PEPTIDE_H_REGION (PHOBIUS); SignalP-noTM (SIGNALP_EUK); IPR009020 (SUPERFAMILY); SSF53187 (SUPERFAMILY)	1	1335	fwd
			x	s3605	4184	0	64	1712	cytochrome P450 4M1 [Manduca sexta]	0	0.773	5	F:monooxygenase activity; F:iron ion binding; F:oxidoreductase activity, acting on paired donors, with incorporation or reduction of molecular oxygen; F:heme binding; P:oxidation-reduction process	-	IPR001128 (PRINTS); IPR002401 (PRINTS); IPR001128 (G3DSA:1.10.630.GENE3D); IPR001128 (PFAM); PTHR24290 (PANTHER); PTHR24290:SF0 (PANTHER); IPR017972 (PROSITE_PATTERNS); SIGNAL_PEPTIDE_C_REGION (PHOBIUS); SIGNAL_PEPTIDE_N_REGION (PHOBIUS); SIGNAL_PEPTIDE_H_REGION (PHOBIUS); SIGNAL_PEPTIDE (PHOBIUS); NON_CYTOPLASMIC_DOMAIN (PHOBIUS); IPR001128 (SUPERFAMILY); TMhelix (TMHMM)	1	1512	fwd
			x	s3760	4433	0	70	1676	serine protease 3 [Lonomia obliqua]	4.00268e-122	0.6425	3	F:serine-type endopeptidase activity; F:protein binding; P:proteolysis	EC:3.4.21	no IPS match	1.03654	930	rev
			x	s3836	4563	0	38	1569	PREDICTED: glycine N-methyltransferase-like [Bombyx mori]	0	0.778	5	F:glycine N-methyltransferase activity; P:methylation; P:glycine metabolic process; P:L-serine metabolic process; P:threonine metabolic process	EC:2.1.1.20; EC:2.1.1.162; EC:2.1.1.156; EC:2.1.1	IPR014369 (PIRSF); G3DSA:3.30.46.10 (GENE3D); IPR029063 (G3DSA:3.40.50.GENE3D); IPR025714 (PFAM); IPR014369 (PANTHER); IPR014369 (PROSITE_PROFILES); IPR029063 (SUPERFAMILY)	1	912	fwd
			x	s3855	4587	0	86	1427	glutathione S-transferase sigma 1 [Bombyx mori]	3.47733e-126	0.772	3	F:glutathione transferase activity; P:glutathione metabolic process; P:glutathione conjugation reaction	EC:2.5.1.18	no IPS match	1.11594	768	fwd
			x	s3869	4610	0	109	1735	juvenile hormone epoxide hydrolase precursor [Bombyx mori]	0	0.7445	9	C:endoplasmic reticulum membrane; C:integral component of membrane; F:glutathione peroxidase activity; F:cis-stilbene-oxide hydrolase activity; P:response to oxidative stress; P:aromatic compound catabolic process; P:oxidation-reduction process; P:glutathione metabolic process; P:peroxidase reaction	EC:3.3.2.9; EC:1.11.1.9; EC:1.11.1.7	IPR000639 (PRINTS); IPR016292 (PIRSF); IPR010497 (PFAM); IPR029058 (G3DSA:3.40.50.GENE3D); IPR000073 (PFAM); PTHR21661:SF10 (PANTHER); PTHR21661 (PANTHER); SIGNAL_PEPTIDE_N_REGION (PHOBIUS); NON_CYTOPLASMIC_DOMAIN (PHOBIUS); SIGNAL_PEPTIDE_C_REGION (PHOBIUS); SIGNAL_PEPTIDE_H_REGION (PHOBIUS); SIGNAL_PEPTIDE (PHOBIUS); IPR029058 (SUPERFAMILY); TMhelix (TMHMM)	1.00216	1431	rev
			x	s4	3	1	57	3959	antennal esterase CXE4 [Spodoptera exigua]	0	0.779	2	F:carboxylic ester hydrolase activity; P:metabolic process	EC:3.1.1.1	IPR005312 (PFAM); PTHR22954 (PANTHER); PTHR22954:SF1 (PANTHER)	0.732865	1275	rev
			x	s4009	4856	2	54	511	protease inhibitor-like protein [Antheraea mylitta]	7.4657e-09	0.812	2	F:peptidase activity; P:proteolysis	-	SIGNAL_PEPTIDE_C_REGION (PHOBIUS); SIGNAL_PEPTIDE_H_REGION (PHOBIUS); SIGNAL_PEPTIDE (PHOBIUS); SIGNAL_PEPTIDE_N_REGION (PHOBIUS); NON_CYTOPLASMIC_DOMAIN (PHOBIUS); SignalP-noTM (SIGNALP_EUK); SignalP-noTM (SIGNALP_GRAM_NEGATIVE); SignalP-TM (SIGNALP_GRAM_POSITIVE)	0.548077	228	fwd
			x	s4010	4856	3	72	570	protease inhibitor-like protein [Antheraea mylitta]	2.79021e-25	0.6775	2	F:peptidase activity; P:proteolysis	-	CYTOPLASMIC_DOMAIN (PHOBIUS); NON_CYTOPLASMIC_DOMAIN (PHOBIUS); TRANSMEMBRANE (PHOBIUS); TMhelix (TMHMM)	1.42718	339	fwd
			x	s4073	4961	1	43	2599	Bombyrin precursor [Bombyx mori]	1.535e-58	0.6335	6	C:extracellular region; F:serine-type peptidase activity; F:peptidase activator activity; F:pigment binding; P:positive regulation of peptidase activity; P:protein-chromophore linkage	-	IPR003057 (PRINTS); IPR022271 (PIRSF); IPR000566 (PFAM); IPR012674 (G3DSA:2.40.128.GENE3D); PTHR10612 (PANTHER); IPR022272 (PROSITE_PATTERNS); NON_CYTOPLASMIC_DOMAIN (PHOBIUS); SIGNAL_PEPTIDE_C_REGION (PHOBIUS); SIGNAL_PEPTIDE (PHOBIUS); SIGNAL_PEPTIDE_H_REGION (PHOBIUS); SIGNAL_PEPTIDE_N_REGION (PHOBIUS); SignalP-noTM (SIGNALP_EUK); IPR011038 (SUPERFAMILY)	1.34266	618	rev
			x	s4119	5032	1	44	890	immulectin-2a [Manduca sexta]	1.94062e-141	0.6865	1	F:carbohydrate binding	-	IPR001304 (SMART); IPR016186 (G3DSA:3.10.100.GENE3D); IPR001304 (PFAM); IPR016186 (G3DSA:3.10.100.GENE3D); PTHR22803 (PANTHER); NON_CYTOPLASMIC_DOMAIN (PHOBIUS); SIGNAL_PEPTIDE_C_REGION (PHOBIUS); SIGNAL_PEPTIDE_H_REGION (PHOBIUS); SIGNAL_PEPTIDE_N_REGION (PHOBIUS); SIGNAL_PEPTIDE (PHOBIUS); IPR001304 (PROSITE_PROFILES); IPR001304 (PROSITE_PROFILES); SignalP-TM (SIGNALP_GRAM_POSITIVE); SignalP-no…	0.87156	888	rev
			x	s4268	5341	0	48	1550	PREDICTED: lipoamide acyltransferase component of branched-chain alpha-keto acid dehydrogenase complex, mitochondrial-like [Bombyx mori]	0	0.6915	8	C:mitochondrial nucleoid; F:protein serine/threonine kinase activity; F:ATP binding; F:dihydrolipoyllysine-residue (2-methylpropanoyl)transferase activity; P:protein phosphorylation; P:positive regulation of proteasomal ubiquitin-dependent protein catabolic process; P:rhythmic process; P:serine family amino acid metabolic process	EC:2.7.11; EC:2.3.1.168	G3DSA:2.40.50.100 (GENE3D); IPR000089 (PFAM); IPR001078 (PFAM); IPR023213 (G3DSA:3.30.559.GENE3D); IPR004167 (PFAM); IPR004167 (G3DSA:4.10.320.GENE3D); PTHR23151 (PANTHER); IPR015761 (PTHR23151:PANTHER); IPR003016 (PROSITE_PATTERNS); IPR000089 (PROSITE_PROFILES); SSF52777 (SUPERFAMILY); IPR011053 (SUPERFAMILY); IPR004167 (SUPERFAMILY)	1	1443	rev
			x	s4326	5464	0	54	971	PREDICTED: NADH dehydrogenase [ubiquinone] 1 alpha subcomplex subunit 7-like [Bombyx mori]	5.91929e-59	0.724	6	C:mitochondrial respiratory chain complex I; F:NADH dehydrogenase (ubiquinone) activity; P:mitochondrial electron transport, NADH to ubiquinone; P:ubiquinone biosynthetic process; P:sodium ion transport; P:proton transport	EC:1.6.99.5; EC:1.6.99.3; EC:1.6.5.3	IPR009947 (PFAM); IPR009947 (PANTHER)	0.990909	441	fwd
			x	s4342	5486	1	8	1388	beta-tubulin [Bombyx mori]	0	0.9905	8	C:cytoplasm; C:microtubule; F:GTPase activity; F:structural constituent of cytoskeleton; F:GTP binding; P:microtubule-based process; P:protein polymerization; P:obsolete GTP catabolic process	EC:3.6.1; EC:3.6.1.15	Coil (COILS); IPR000217 (PRINTS); IPR002453 (PRINTS); IPR018316 (SMART); IPR003008 (SMART); IPR023123 (G3DSA:1.10.287.GENE3D); IPR018316 (PFAM); IPR003008 (PFAM); IPR018316 (G3DSA:3.30.1330.GENE3D); IPR003008 (G3DSA:3.40.50.GENE3D); PTHR11588:SF54 (PANTHER); IPR000217 (PANTHER); IPR017975 (PROSITE_PATTERNS); IPR013838 (PROSITE_PATTERNS); IPR008280 (SUPERFAMILY); IPR003008 (SUPERFAMILY)	0.972851	1332	rev
			x	s4407	5611	1	62	2896	PREDICTED: uncharacterized protein LOC101743790 [Bombyx mori]	3.49788e-71	0.744	3	F:glutathione transferase activity; P:glutathione metabolic process; P:glutathione conjugation reaction	EC:2.5.1.18	IPR023352 (G3DSA:1.20.120.GENE3D); IPR001129 (PFAM); PTHR10689 (PANTHER); PTHR10689:SF6 (PANTHER); NON_CYTOPLASMIC_DOMAIN (PHOBIUS); CYTOPLASMIC_DOMAIN (PHOBIUS); NON_CYTOPLASMIC_DOMAIN (PHOBIUS); TRANSMEMBRANE (PHOBIUS); TRANSMEMBRANE (PHOBIUS); SSF161084 (SUPERFAMILY); TMhelix (TMHMM); TMhelix (TMHMM); TMhelix (TMHMM)	1.01987	492	fwd
			x	s4500	5817	0	90	1658	VATD_MANSERecName: Full=V-type proton ATPase subunit D; Short=V-ATPase subunit D; AltName: Full=Vacuolar proton pump subunit D	5.80991e-137	0.9765	5	C:vacuolar proton-transporting V-type ATPase, V1 domain; C:plasma membrane proton-transporting V-type ATPase complex; F:proton-transporting ATPase activity, rotational mechanism; P:ATP hydrolysis coupled proton transport; P:oxidative phosphorylation	EC:3.6.1; EC:3.6.1.3; EC:3.6.1.15	Coil (COILS); Coil (COILS); IPR002699 (TIGRFAM); IPR002699 (PFAM); IPR002699 (PANTHER)	0.955285	747	fwd
			x	s4522	5865	1	24	1968	PREDICTED: monocarboxylate transporter 14-like [Bombyx mori]	0	0.559	4	C:integral component of membrane; F:secondary active monocarboxylate transmembrane transporter activity; P:transmembrane transport; P:monocarboxylic acid transport	-	G3DSA:1.20.1250.20 (GENE3D); IPR011701 (PFAM); G3DSA:1.20.1250.20 (GENE3D); PTHR11360 (PANTHER); PTHR11360:SF34 (PANTHER); TRANSMEMBRANE (PHOBIUS); TRANSMEMBRANE (PHOBIUS); TRANSMEMBRANE (PHOBIUS); NON_CYTOPLASMIC_DOMAIN (PHOBIUS); NON_CYTOPLASMIC_DOMAIN (PHOBIUS); CYTOPLASMIC_DOMAIN (PHOBIUS); TRANSMEMBRANE (PHOBIUS); NON_CYTOPLASMIC_DOMAIN (PHOBIUS); TRANSMEMBRANE (PHOBIUS); TRANSMEMBRANE (PHOB…	1.05905	1593	fwd
			x	s4559	5958	0	49	2517	PREDICTED: cystathionine beta-synthase-like isoform X1 [Bombyx mori]	0	0.6645	8	C:cytoplasm; F:cystathionine beta-synthase activity; F:adenyl nucleotide binding; P:cysteine biosynthetic process from serine; P:cysteine biosynthetic process via cystathionine; P:glycine metabolic process; P:methionine metabolic process; P:threonine metabolic process	EC:4.2.1.22	G3DSA:3.40.50.1100 (GENE3D); G3DSA:3.40.50.1100 (GENE3D); IPR001926 (PFAM); PTHR10314 (PANTHER); PTHR10314:SF48 (PANTHER); IPR001216 (PROSITE_PATTERNS); IPR001926 (SUPERFAMILY)	1.08451	1482	fwd
			x	s457	363	1	64	3904	chlorophyllide A binding protein precursor [Bombyx mori]	0	0.591	3	C:extracellular region; F:pigment binding; P:evasion or tolerance of host defense response	-	Coil (COILS); IPR003057 (PRINTS); IPR012674 (G3DSA:2.40.128.GENE3D); IPR000566 (PFAM); IPR000566 (PFAM); IPR012674 (G3DSA:2.40.128.GENE3D); PTHR10612 (PANTHER); PTHR10612:SF10 (PANTHER); IPR022272 (PROSITE_PATTERNS); IPR022272 (PROSITE_PATTERNS); IPR022272 (PROSITE_PATTERNS); IPR022272 (PROSITE_PATTERNS); TRANSMEMBRANE (PHOBIUS); CYTOPLASMIC_DOMAIN (PHOBIUS); NON_CYTOPLASMIC_DOMAIN (PHOBIUS); IPR…	0.437737	3861	rev
			x	s4615	6079	0	19	1908	hypothetical protein KGM_11149 [Danaus plexippus]	0	0.9435	6	C:tRNA-splicing ligase complex; F:RNA ligase (ATP) activity; F:ATP binding; F:metal ion binding; P:tRNA splicing, via endonucleolytic cleavage and ligation; P:neurogenesis	EC:6.5.1.3; EC:6.5.1	IPR001233 (PFAM); IPR001233 (PANTHER); IPR001233 (PROSITE_PATTERNS); IPR027513 (HAMAP); IPR001233 (SUPERFAMILY)	1	1563	rev
			x	s4636	6123	1	29	1944	hypothetical protein, partial [Autographa californica nucleopolyhedrovirus]	6.02241e-25	1	3	C:viral envelope; F:carbon-oxygen lyase activity, acting on polysaccharides; P:carbohydrate metabolic process	-	SignalP-noTM (SIGNALP_EUK)		261	rev
			x	s4652	6157	0	47	1244	PREDICTED: carbonic anhydrase 2-like [Bombyx mori]	1.86969e-176	0.6125	3	F:carbonate dehydratase activity; P:one-carbon metabolic process; P:nitrogen compound metabolic process	EC:4.2.1.1	IPR001148 (SMART); IPR001148 (PFAM); IPR001148 (G3DSA:3.10.200.GENE3D); IPR023561 (PANTHER); IPR018433 (PTHR18952:PANTHER); IPR001148 (PROSITE_PROFILES); IPR001148 (SUPERFAMILY)	1	858	rev
			x	s477	374	3	54	2880	trypsin [Heliothis virescens]	6.7212e-127	0.7615	2	F:serine-type endopeptidase activity; P:proteolysis	EC:3.4.21	PF13358 (PFAM)	0.973384	771	rev
			x	s4770	6464	0	53	2576	potassium coupled amino acid transporter [Manduca sexta]	0	0.709	5	C:integral component of membrane; F:neurotransmitter:sodium symporter activity; P:neurotransmitter transport; P:transmembrane transport; P:cation transport	-	IPR000175 (PRINTS); IPR000175 (PFAM); PTHR11616:SF121 (PANTHER); IPR000175 (PANTHER); IPR000175 (PROSITE_PATTERNS); CYTOPLASMIC_DOMAIN (PHOBIUS); NON_CYTOPLASMIC_DOMAIN (PHOBIUS); TRANSMEMBRANE (PHOBIUS); CYTOPLASMIC_DOMAIN (PHOBIUS); TRANSMEMBRANE (PHOBIUS); NON_CYTOPLASMIC_DOMAIN (PHOBIUS); NON_CYTOPLASMIC_DOMAIN (PHOBIUS); TRANSMEMBRANE (PHOBIUS); TRANSMEMBRANE (PHOBIUS); TRANSMEMBRANE (PHOBIU…	0.995342	1905	fwd
			x	s4831	6635	1	30	796	unknown unsecreted protein [Papilio xuthus]	8.36302e-29	0.7321	3	F:methyltransferase activity; F:transferase activity; P:methylation	-	IPR019013 (PFAM); PTHR31792:SF3 (PANTHER); PTHR31792 (PANTHER); CYTOPLASMIC_DOMAIN (PHOBIUS); TRANSMEMBRANE (PHOBIUS); NON_CYTOPLASMIC_DOMAIN (PHOBIUS); CYTOPLASMIC_DOMAIN (PHOBIUS); TRANSMEMBRANE (PHOBIUS); TMhelix (TMHMM); TMhelix (TMHMM)	1	366	rev
			x	s4941	6955	0	7	465	attacin-like protein [Antheraea mylitta]	5.97094e-81	0.8565	3	C:extracellular region; P:defense response to bacterium; P:innate immune response	-	IPR005521 (PFAM); IPR005520 (PFAM)	0.681416	462	fwd
			x	s4980	7085	0	66	942	PREDICTED: cytochrome c oxidase copper chaperone-like [Bombyx mori]	9.26239e-24	0.8735	3	C:mitochondrial intermembrane space; F:copper chaperone activity; P:copper ion transport	-	no IPS match	1.01429	273	rev
			x	s4982	7090	0	56	1682	organic cation transporter [Danaus plexippus]	0	0.639	3	C:integral component of membrane; F:transmembrane transporter activity; P:transmembrane transport	-	Coil (COILS); IPR005828 (PFAM); G3DSA:1.20.1250.20 (GENE3D); PTHR24064:SF202 (PANTHER); PTHR24064 (PANTHER); IPR005829 (PROSITE_PATTERNS); IPR005829 (PROSITE_PATTERNS); NON_CYTOPLASMIC_DOMAIN (PHOBIUS); TRANSMEMBRANE (PHOBIUS); NON_CYTOPLASMIC_DOMAIN (PHOBIUS); NON_CYTOPLASMIC_DOMAIN (PHOBIUS); TRANSMEMBRANE (PHOBIUS); TRANSMEMBRANE (PHOBIUS); CYTOPLASMIC_DOMAIN (PHOBIUS); TRANSMEMBRANE (PHOBIUS)…	1.00366	1668	fwd
			x	s5012	7178	0	6	688	esterase [Sesamia nonagrioides]	1.44881e-69	0.595	2	F:hydrolase activity; P:metabolic process	-	IPR029058 (G3DSA:3.40.50.GENE3D); IPR002018 (PFAM); PTHR11559 (PANTHER); IPR029058 (SUPERFAMILY)	0.426104	666	fwd
			x	s5069	7394	1	100	1269	delta-9 desaturase [Spodoptera littoralis]	0	0.8915	10	C:endoplasmic reticulum; C:integral component of membrane; F:stearoyl-CoA 9-desaturase activity; F:olfactory receptor activity; F:iron ion binding; F:odorant binding; P:fatty acid biosynthetic process; P:detection of chemical stimulus involved in sensory perception of smell; P:oxidation-reduction process; P:G-protein coupled receptor signaling pathway, coupled to cyclic nucleotide second messenger	EC:1.14.19.1; EC:1.14.19	IPR015876 (PRINTS); IPR005804 (PFAM); PTHR11351:SF28 (PANTHER); PTHR11351 (PANTHER); IPR001522 (PROSITE_PATTERNS); NON_CYTOPLASMIC_DOMAIN (PHOBIUS); CYTOPLASMIC_DOMAIN (PHOBIUS); CYTOPLASMIC_DOMAIN (PHOBIUS); TRANSMEMBRANE (PHOBIUS); TRANSMEMBRANE (PHOBIUS); NON_CYTOPLASMIC_DOMAIN (PHOBIUS); CYTOPLASMIC_DOMAIN (PHOBIUS); TRANSMEMBRANE (PHOBIUS); NON_CYTOPLASMIC_DOMAIN (PHOBIUS); TRANSMEMBRANE (PH…	1.00847	1068	fwd
			x	s5143	7669	0	90	1467	PREDICTED: carboxypeptidase B-like [Bombyx mori]	0	0.7035	3	F:metallocarboxypeptidase activity; F:zinc ion binding; P:proteolysis	EC:3.4.17	IPR000834 (PRINTS); IPR000834 (SMART); IPR003146 (PFAM); IPR003146 (G3DSA:3.30.70.GENE3D); G3DSA:3.40.630.10 (GENE3D); IPR000834 (PFAM); PTHR11705 (PANTHER); IPR000834 (PROSITE_PATTERNS); SIGNAL_PEPTIDE_C_REGION (PHOBIUS); NON_CYTOPLASMIC_DOMAIN (PHOBIUS); SIGNAL_PEPTIDE_N_REGION (PHOBIUS); SIGNAL_PEPTIDE (PHOBIUS); SIGNAL_PEPTIDE_H_REGION (PHOBIUS); SignalP-noTM (SIGNALP_EUK); IPR009020 (SUPERFA…	0.993056	1296	rev
			x	s5149	7698	1	70	771	PREDICTED: 17-beta-hydroxysteroid dehydrogenase 14-like [Bombyx mori]	1.5005e-87	0.6925	2	F:oxidoreductase activity; P:oxidation-reduction process	-	IPR002198 (PRINTS); IPR002347 (PRINTS); PF13561 (PFAM); IPR016040 (G3DSA:3.40.50.GENE3D); PTHR24322 (PANTHER); PTHR24322:SF111 (PANTHER); SSF51735 (SUPERFAMILY)	0.932	693	fwd
			x	s5164	7780	0	69	1237	PREDICTED: carboxypeptidase A2-like [Bombyx mori]	5.61049e-179	0.629	3	F:metallocarboxypeptidase activity; F:zinc ion binding; P:proteolysis	EC:3.4.17	IPR000834 (PRINTS); IPR000834 (SMART); IPR003146 (PFAM); IPR000834 (PFAM); G3DSA:3.40.630.10 (GENE3D); IPR003146 (G3DSA:3.30.70.GENE3D); PTHR11705:SF63 (PANTHER); PTHR11705 (PANTHER); IPR009020 (SUPERFAMILY); SSF53187 (SUPERFAMILY)	1.02331	1233	rev
			x	s518	407	0	63	2449	similar to CG12384 [Papilio xuthus]	1.61101e-42	0.6885	6	P:regulation of transcription, DNA-templated; P:apoptotic process; P:cell communication; P:negative regulation of cellular metabolic process; P:cellular response to stimulus; P:regulation of molecular function	-	PF15228 (PFAM); PTHR13177:SF0 (PANTHER); IPR024130 (PANTHER)	1	357	rev
			x	s5185	7865	0	46	1035	PREDICTED: calcium and integrin-binding family member 2-like [Bombyx mori]	5.65525e-94	0.6325	5	F:calcium ion binding; F:zinc ion binding; P:integrin-mediated signaling pathway; P:multicellular organismal development; P:protein transport	-	IPR002048 (SMART); IPR011992 (G3DSA:1.10.238.GENE3D); PTHR23056 (PANTHER); PTHR23056:SF20 (PANTHER); IPR018247 (PROSITE_PATTERNS); IPR002048 (PROSITE_PROFILES); IPR002048 (PROSITE_PROFILES); IPR002048 (PROSITE_PROFILES); SSF47473 (SUPERFAMILY)	1	594	fwd
			x	s5192	7898	0	67	895	chymotrypsin [Heliothis virescens]	4.47346e-97	0.633	2	F:serine-type endopeptidase activity; P:proteolysis	EC:3.4.21	IPR001314 (PRINTS); IPR001254 (SMART); G3DSA:2.40.10.10 (GENE3D); G3DSA:2.40.10.10 (GENE3D); IPR001254 (PFAM); PTHR24276 (PANTHER); IPR018114 (PROSITE_PATTERNS); IPR018114 (PROSITE_PATTERNS); SIGNAL_PEPTIDE_H_REGION (PHOBIUS); NON_CYTOPLASMIC_DOMAIN (PHOBIUS); SIGNAL_PEPTIDE_C_REGION (PHOBIUS); SIGNAL_PEPTIDE (PHOBIUS); SIGNAL_PEPTIDE_N_REGION (PHOBIUS); IPR001254 (PROSITE_PROFILES); IPR009003 (S…	0.993174	870	fwd
			x	s5211	8018	0	88	704	16 kDa salivary protein [Danaus plexippus]	4.8539e-59	0.7255	2	C:endoplasmic reticulum; C:integral component of membrane	-	no IPS match	0.594118	324	fwd
			x	s5320	8615	1	12	974	PREDICTED: cysteine-rich protein 2-binding protein-like [Bombyx mori]	4.92116e-152	0.6665	8	C:Ada2/Gcn5/Ada3 transcription activator complex; C:cytoplasm; F:histone acetyltransferase activity; F:zinc ion binding; F:LIM domain binding; P:G2/M transition of mitotic cell cycle; P:histone H3 acetylation; P:acyl-carrier-protein biosynthetic process	EC:2.3.1.48; EC:2.3.1	IPR000182 (PFAM); IPR016181 (G3DSA:3.40.630.GENE3D); PTHR20916 (PANTHER); IPR000182 (PROSITE_PROFILES); IPR016181 (SUPERFAMILY)	0.403427	798	fwd
			x	s5344	8732	0	75	1056	ACBP_MANSERecName: Full=Acyl-CoA-binding protein homolog; Short=ACBP; AltName: Full=Diazepam-binding inhibitor homolog; Short=DBI	2.96458e-48	0.8355	4	F:fatty-acyl-CoA binding; F:lipid binding; P:transport; P:cellular acyl-CoA homeostasis	-	IPR000582 (PRINTS); IPR000582 (PFAM); IPR014352 (G3DSA:1.20.80.GENE3D); PTHR23310 (PANTHER); IPR022408 (PROSITE_PATTERNS); IPR000582 (PROSITE_PROFILES); IPR000582 (SUPERFAMILY)	1.01111	408	fwd
			x	s5405	9019	0	97	597	PREDICTED: oligosaccharyltransferase complex subunit ostc-A-like [Bombyx mori]	2.45317e-89	0.903	4	C:integral component of membrane; F:transferase activity, transferring alkyl or aryl (other than methyl) groups; F:intramolecular lyase activity; P:biosynthetic process	-	no IPS match	1	459	rev
			x	s5415	9079	0	5	1569	RNase H and integrase-like protein [Bombyx mori]	7.36995e-117	0.6205	3	F:nucleic acid binding; F:zinc ion binding; P:DNA integration	-	IPR012337 (G3DSA:3.30.420.GENE3D); IPR001584 (PFAM); PTHR22955 (PANTHER); PTHR22955:SF3 (PANTHER); IPR001584 (PROSITE_PROFILES); IPR012337 (SUPERFAMILY)	0.637081	990	fwd
			x	s5422	9122	0	99	693	PREDICTED: uncharacterized protein LOC101746422 [Bombyx mori]	8.14745e-65	0.569	1	P:phosphatidylinositol dephosphorylation	-	PTHR16982 (PANTHER); PTHR16982:SF3 (PANTHER); SIGNAL_PEPTIDE_C_REGION (PHOBIUS); NON_CYTOPLASMIC_DOMAIN (PHOBIUS); SIGNAL_PEPTIDE_H_REGION (PHOBIUS); SIGNAL_PEPTIDE (PHOBIUS); SIGNAL_PEPTIDE_N_REGION (PHOBIUS); SignalP-noTM (SIGNALP_EUK)	0.922078	495	rev
			x	s5461	9324	0	33	2343	PREDICTED: elongation of very long chain fatty acids protein AAEL008004-like isoform X1 [Bombyx mori]	3.80258e-136	0.8105	6	C:integral component of membrane; F:fatty acid elongase activity; P:very long-chain fatty acid metabolic process; P:fatty acid elongation; C:fatty acid elongase complex; P:acyl-carrier-protein biosynthetic process	EC:2.3.1.85	no IPS match	0.737609	711	rev
			x	s5470	9358	0	64	995	unknown unsecreted protein, partial [Papilio xuthus]	1.78811e-125	0.684	2	F:lyase activity; P:metabolic process	-	IPR013785 (G3DSA:3.20.20.GENE3D); IPR002220 (PFAM); PTHR12128:SF21 (PANTHER); IPR002220 (PANTHER); TRANSMEMBRANE (PHOBIUS); CYTOPLASMIC_DOMAIN (PHOBIUS); NON_CYTOPLASMIC_DOMAIN (PHOBIUS); SSF51569 (SUPERFAMILY)	0.657895	690	fwd
			x	s5503	9549	0	86	795	tetraspanin 42Ee [Papilio xuthus]	2.96615e-55	0.6305	1	C:integral component of membrane	-	IPR018499 (PFAM); PTHR19282:SF13 (PANTHER); PTHR19282 (PANTHER); TRANSMEMBRANE (PHOBIUS); NON_CYTOPLASMIC_DOMAIN (PHOBIUS); TRANSMEMBRANE (PHOBIUS); CYTOPLASMIC_DOMAIN (PHOBIUS); CYTOPLASMIC_DOMAIN (PHOBIUS); SignalP-TM (SIGNALP_EUK); IPR008952 (SUPERFAMILY); TMhelix (TMHMM); TMhelix (TMHMM)	0.73991	456	fwd
			x	s5521	9639	0	33	1497	U2 small nuclear ribonucleoprotein auxiliary factor 2 [Bombyx mori]	0	0.943	6	C:nucleus; C:viral nucleocapsid; C:ribonucleoprotein complex; F:nucleotide binding; F:RNA binding; P:mRNA processing	-	no IPS match	0.885442	1287	rev
			x	s5551	9829	0	88	1684	phosphoribosylaminoimidazole carboxylase, phosphoribosylaminoimidazole succinocarboxamide synthetase [Danaus plexippus]	0	0.8605	9	F:phosphoribosylaminoimidazole carboxylase activity; F:phosphoribosylaminoimidazolesuccinocarboxamide synthase activity; F:ATP binding; F:5-(carboxyamino)imidazole ribonucleotide mutase activity; P:inter-male aggressive behavior; P:'de novo' IMP biosynthetic process; P:imaginal disc-derived wing morphogenesis; P:purine nucleobase metabolic process; C:phosphoribosylaminoimidazole carboxylase compl…	EC:6.3.2.6; EC:5.4.99.18; EC:4.1.1.21	IPR000031 (SMART); IPR000031 (G3DSA:3.40.50.GENE3D); IPR000031 (PFAM); IPR028923 (PFAM); IPR013816 (G3DSA:3.30.470.GENE3D); G3DSA:3.30.200.20 (GENE3D); PTHR11609 (PANTHER); PTHR11609:SF3 (PANTHER); IPR018236 (PROSITE_PATTERNS); IPR018236 (PROSITE_PATTERNS); IPR000031 (SUPERFAMILY); SSF56104 (SUPERFAMILY)	0.988263	1302	rev
			x	s5577	9953	0	47	1430	hydroxypyruvate isomerase [Bombyx mori]	1.20146e-152	0.7645	2	F:hydroxypyruvate isomerase activity; P:glyoxylate metabolic process	EC:5.3.1.22	no IPS match	1	819	rev
			x	s5597	10084	1	70	1932	PREDICTED: uncharacterized protein LOC101746574 [Bombyx mori]	1.83241e-82	0.5615	1	C:integral component of membrane	-	no IPS match	1	813	fwd
			x	s5610	10150	0	95	611	putative dolichol-phosphate mannosyltransferase [Danaus plexippus]	6.45e-132	0.9185	9	C:nucleus; C:endoplasmic reticulum membrane; C:dolichol-phosphate-mannose synthase complex; F:dolichyl-phosphate-mannose-protein mannosyltransferase activity; F:dolichyl-phosphate beta-D-mannosyltransferase activity; P:GPI anchor biosynthetic process; P:dolichol metabolic process; P:protein O-linked mannosylation; C:alpha-1,6-mannosyltransferase complex	EC:2.4.1.109; EC:2.4.1.83; EC:2.4.1	IPR029044 (G3DSA:3.90.550.GENE3D); IPR001173 (PFAM); PTHR10859 (PANTHER); IPR029044 (SUPERFAMILY)	0.796078	609	rev
			x	s5647	10361	0	40	1138	PREDICTED: prostaglandin reductase 1-like [Bombyx mori]	4.67632e-178	0.731	3	F:zinc ion binding; F:oxidoreductase activity; P:oxidation-reduction process	-	IPR020843 (SMART); IPR016040 (G3DSA:3.40.50.GENE3D); IPR011032 (G3DSA:3.90.180.GENE3D); IPR013149 (PFAM); PTHR11695:SF5 (PANTHER); IPR002085 (PANTHER); IPR011032 (SUPERFAMILY); SSF51735 (SUPERFAMILY); IPR011032 (SUPERFAMILY)	1.00297	1023	fwd
			x	s5652	10383	0	84	834	Mn superoxide dismutase [Bombyx mori]	3.57745e-141	0.849	4	F:superoxide dismutase activity; F:metal ion binding; P:removal of superoxide radicals; P:oxidation-reduction process	EC:1.15.1.1	Coil (COILS); IPR001189 (PRINTS); IPR001189 (PIRSF); G3DSA:1.10.287.990 (GENE3D); IPR019831 (PFAM); IPR019832 (PFAM); IPR001189 (PANTHER); PTHR11404:SF6 (PANTHER); IPR019833 (PROSITE_PATTERNS); IPR019832 (SUPERFAMILY); IPR019831 (SUPERFAMILY)	1	741	rev
			x	s5657	10406	0	65	1166	PREDICTED: gamma-glutamyl hydrolase A-like [Bombyx mori]	0	0.6715	3	F:omega peptidase activity; P:proteolysis; P:glutamine metabolic process	EC:3.4.19	IPR029062 (G3DSA:3.40.50.GENE3D); IPR011697 (PFAM); IPR015527 (PANTHER); CYTOPLASMIC_DOMAIN (PHOBIUS); TRANSMEMBRANE (PHOBIUS); NON_CYTOPLASMIC_DOMAIN (PHOBIUS); IPR015527 (PROSITE_PROFILES); IPR029062 (SUPERFAMILY); TMhelix (TMHMM)	1	1008	fwd
			x	s566	446	0	82	1092	PREDICTED: 23 kDa integral membrane protein-like [Bombyx mori]	7.25959e-123	0.5635	1	C:integral component of membrane	-	IPR000301 (PRINTS); IPR018499 (PFAM); PTHR19282 (PANTHER); PTHR19282:SF176 (PANTHER); CYTOPLASMIC_DOMAIN (PHOBIUS); TRANSMEMBRANE (PHOBIUS); CYTOPLASMIC_DOMAIN (PHOBIUS); TRANSMEMBRANE (PHOBIUS); CYTOPLASMIC_DOMAIN (PHOBIUS); TRANSMEMBRANE (PHOBIUS); TRANSMEMBRANE (PHOBIUS); NON_CYTOPLASMIC_DOMAIN (PHOBIUS); NON_CYTOPLASMIC_DOMAIN (PHOBIUS); IPR008952 (SUPERFAMILY); TMhelix (TMHMM); TMhelix (TMHM…	1	1041	rev
			x	s5725	10763	1	10	1431	PREDICTED: similar to protease, reverse transcriptase, ribonuclease H, integrase [Tribolium castaneum]	3.59253e-124	0.594	4	F:DNA binding; F:zinc ion binding; P:DNA recombination; P:DNA integration	-	IPR012337 (G3DSA:3.30.420.GENE3D); IPR001584 (PFAM); PTHR24559 (PANTHER); PTHR24559:SF165 (PANTHER); IPR001584 (PROSITE_PROFILES); IPR012337 (SUPERFAMILY)	0.25	1401	fwd
			x	s5904	11794	0	58	1601	peritrophic matrix insect intestinal mucin [Plutella xylostella]	7.36241e-25	0.6125	3	C:extracellular region; F:chitin binding; P:chitin metabolic process	-	IPR002557 (SMART); IPR002557 (G3DSA:2.170.140.GENE3D); IPR002557 (PFAM); PTHR23301 (PANTHER); IPR002557 (PROSITE_PROFILES); IPR002557 (PROSITE_PROFILES); IPR002557 (SUPERFAMILY); IPR002557 (SUPERFAMILY)	1.14493	861	fwd
			x	s5913	11837	0	32	1254	PREDICTED: protein SMDT1 homolog, mitochondrial-like [Bombyx mori]	4.31246e-36	0.7935	6	C:mitochondrion; C:integral component of membrane; F:nucleic acid binding; F:protein dimerization activity; P:positive regulation of innate immune response; P:defense response to Gram-negative bacterium	-	IPR018782 (PFAM); TRANSMEMBRANE (PHOBIUS); CYTOPLASMIC_DOMAIN (PHOBIUS); NON_CYTOPLASMIC_DOMAIN (PHOBIUS)	0.932584	309	fwd
			x	s5916	11869	0	106	997	vacuolar ATP synthase subunit F [Bombyx mori]	8.29219e-74	0.98	5	C:vacuolar proton-transporting V-type ATPase, V1 domain; C:plasma membrane proton-transporting V-type ATPase complex; F:proton-transporting ATPase activity, rotational mechanism; P:ATP hydrolysis coupled proton transport; P:oxidative phosphorylation	EC:3.6.1; EC:3.6.1.3; EC:3.6.1.15	IPR005772 (PIRSF); IPR008218 (G3DSA:3.40.50.GENE3D); IPR005772 (TIGRFAM); IPR008218 (PFAM); IPR005772 (PANTHER); PTHR13861:SF2 (PANTHER); IPR008218 (SUPERFAMILY)	0.984496	462	rev
			x	s5959	12088	0	7	932	PREDICTED: protein msta, isoform A-like [Bombyx mori]	5.42605e-161	0.639	2	F:transferase activity; F:metal ion binding	-	Coil (COILS); G3DSA:2.170.270.10 (GENE3D); PTHR12197:SF3 (PANTHER); PTHR12197 (PANTHER); SSF82199 (SUPERFAMILY)	0.566728	930	rev
			x	s5963	12097	0	7	1483	PREDICTED: glycine dehydrogenase [decarboxylating], mitochondrial-like [Bombyx mori]	0	0.855	9	C:glycine cleavage complex; F:glycine dehydrogenase (decarboxylating) activity; F:lyase activity; F:pyridoxal phosphate binding; F:2-alkenal reductase [NAD(P)] activity; P:glycine catabolic process; P:oxidation-reduction process; P:L-serine metabolic process; P:threonine metabolic process	EC:1.3.1.74; EC:1.4.4.2	IPR015421 (G3DSA:3.40.640.GENE3D); IPR020581 (PANTHER); IPR015424 (SUPERFAMILY)	0.520811	1416	fwd
			x	s5984	12213	0	25	1596	phenylalanyl-tRNA synthetase alpha subunit [Bombyx mori]	0	0.832	8	F:tRNA binding; F:phenylalanine-tRNA ligase activity; F:ATP binding; P:phenylalanyl-tRNA aminoacylation; P:tryptophan biosynthetic process; P:tyrosine biosynthetic process; P:L-phenylalanine biosynthetic process; C:phenylalanine-tRNA ligase complex	EC:6.1.1.20; EC:6.1.1	IPR004529 (TIGRFAM); IPR002319 (PFAM); G3DSA:3.30.930.10 (GENE3D); IPR011991 (G3DSA:1.10.10.GENE3D); PTHR11538 (PANTHER); PTHR11538:SF15 (PANTHER); IPR006195 (PROSITE_PROFILES); SSF55681 (SUPERFAMILY)	0.99187	1473	rev
			x	s6	3	3	59	2395	PREDICTED: facilitated trehalose transporter Tret1-like [Bombyx mori]	0	0.659	4	C:integral component of membrane; F:substrate-specific transmembrane transporter activity; P:carbohydrate transport; P:transmembrane transport	-	IPR003663 (PRINTS); G3DSA:1.20.1250.20 (GENE3D); IPR005828 (PFAM); G3DSA:1.20.1250.20 (GENE3D); IPR003663 (TIGRFAM); PTHR24063 (PANTHER); PTHR24063:SF308 (PANTHER); IPR005829 (PROSITE_PATTERNS); CYTOPLASMIC_DOMAIN (PHOBIUS); CYTOPLASMIC_DOMAIN (PHOBIUS); TRANSMEMBRANE (PHOBIUS); TRANSMEMBRANE (PHOBIUS); NON_CYTOPLASMIC_DOMAIN (PHOBIUS); TRANSMEMBRANE (PHOBIUS); NON_CYTOPLASMIC_DOMAIN (PHOBIUS); T…	1	1461	rev
			x	s6002	12306	0	32	970	IP52_ANESURecName: Full=Kunitz-type proteinase inhibitor 5 II; AltName: Full=SA5 II	2.37541e-14	0.6205	5	C:extracellular region; C:nematocyst; F:serine-type endopeptidase inhibitor activity; F:peptidase activity; P:negative regulation of endopeptidase activity	-	IPR002223 (PRINTS); IPR002223 (SMART); IPR002223 (PFAM); IPR002223 (G3DSA:4.10.410.GENE3D); PTHR10083 (PANTHER); IPR020901 (PROSITE_PATTERNS); NON_CYTOPLASMIC_DOMAIN (PHOBIUS); SIGNAL_PEPTIDE_C_REGION (PHOBIUS); SIGNAL_PEPTIDE_H_REGION (PHOBIUS); SIGNAL_PEPTIDE_N_REGION (PHOBIUS); SIGNAL_PEPTIDE (PHOBIUS); IPR002223 (PROSITE_PROFILES); PS51257 (PROSITE_PROFILES); SignalP-TM (SIGNALP_GRAM_POSITIVE…	0.96875	336	fwd
			x	s6058	12605	0	17	2127	PREDICTED: putative nuclease HARBI1-like [Acyrthosiphon pisum]	2.95113e-68	0.5625	2	F:zinc ion binding; C:intracellular	-	no IPS match	1.5989	1149	rev
			x	s607	484	1	27	3177	hypothetical protein KGM_10843 [Danaus plexippus]	6.22799e-85	0.6795	3	C:nucleus; F:sequence-specific DNA binding; P:regulation of transcription, DNA-templated	-	IPR020479 (PRINTS); IPR001356 (SMART); IPR009057 (G3DSA:1.10.10.GENE3D); IPR001356 (PFAM); PTHR24326 (PANTHER); PTHR24326:SF143 (PANTHER); IPR017970 (PROSITE_PATTERNS); IPR001356 (PROSITE_PROFILES); IPR009057 (SUPERFAMILY)	1	1056	rev
			x	s621	495	1	65	1477	endoU protein [Papilio xuthus]	0	0.6905	3	F:peptidase activity; F:hydrolase activity, acting on ester bonds; P:proteolysis	-	IPR018998 (PFAM); PTHR12439 (PANTHER); NON_CYTOPLASMIC_DOMAIN (PHOBIUS); SIGNAL_PEPTIDE_N_REGION (PHOBIUS); SIGNAL_PEPTIDE_C_REGION (PHOBIUS); SIGNAL_PEPTIDE (PHOBIUS); SIGNAL_PEPTIDE_H_REGION (PHOBIUS); SignalP-TM (SIGNALP_GRAM_POSITIVE); SignalP-noTM (SIGNALP_EUK); SignalP-noTM (SIGNALP_GRAM_NEGATIVE); SSF142877 (SUPERFAMILY)	1	1077	rev
			x	s6221	13728	0	54	2032	sugar transporter 4 [Bombyx mori]	0	0.617	5	C:integral component of membrane; F:oxidoreductase activity; F:substrate-specific transmembrane transporter activity; P:carbohydrate transport; P:transmembrane transport	-	IPR003663 (PRINTS); IPR003663 (TIGRFAM); IPR005828 (PFAM); G3DSA:1.20.1250.20 (GENE3D); PTHR24063:SF245 (PANTHER); PTHR24063 (PANTHER); IPR005829 (PROSITE_PATTERNS); TRANSMEMBRANE (PHOBIUS); TRANSMEMBRANE (PHOBIUS); TRANSMEMBRANE (PHOBIUS); TRANSMEMBRANE (PHOBIUS); NON_CYTOPLASMIC_DOMAIN (PHOBIUS); NON_CYTOPLASMIC_DOMAIN (PHOBIUS); CYTOPLASMIC_DOMAIN (PHOBIUS); TRANSMEMBRANE (PHOBIUS); TRANSMEMBR…	1	1653	rev
			x	s6257	13940	0	23	1411	beta-galactosidase [Bombyx mori]	0	0.6055	17	C:lysosome; F:aspartate carbamoyltransferase activity; F:beta-galactosidase activity; F:ATP binding; F:amino acid binding; F:hydrolase activity, acting on carbon-nitrogen (but not peptide) bonds, in cyclic amides; F:metal ion binding; P:'de novo' pyrimidine nucleobase biosynthetic process; P:salivary gland cell autophagic cell death; P:alanine metabolic process; P:aspartate metabolic process; C:a…	EC:2.1.3.2; EC:3.2.1.23; EC:3.2.1	IPR001944 (PRINTS); IPR008979 (G3DSA:2.60.120.GENE3D); IPR013781 (G3DSA:3.20.20.GENE3D); IPR001944 (PFAM); IPR001944 (PANTHER); PTHR23421:SF13 (PANTHER); IPR019801 (PROSITE_PATTERNS); IPR017853 (SUPERFAMILY); IPR008979 (SUPERFAMILY)	0.708271	1410	rev
			x	s6284	14126	0	56	2370	PREDICTED: long-chain-fatty-acid--CoA ligase ACSBG2 isoform X3 [Bombyx mori]	0	0.761	5	C:cytoplasm; F:nucleic acid binding; F:long-chain fatty acid-CoA ligase activity; F:ATP binding; P:long-chain fatty acid metabolic process	EC:6.2.1.3; EC:6.2.1	G3DSA:2.30.38.10 (GENE3D); G3DSA:3.40.50.980 (GENE3D); G3DSA:3.40.50.980 (GENE3D); IPR000873 (PFAM); PTHR24096:SF38 (PANTHER); PTHR24096 (PANTHER); SSF56801 (SUPERFAMILY)	1	2166	rev
			x	s6319	14375	0	34	1153	PREDICTED: fatty acid-binding protein, heart-like [Bombyx mori]	9.1544e-60	0.6775	3	F:transporter activity; F:lipid binding; P:transport	-	NON_CYTOPLASMIC_DOMAIN (PHOBIUS); SIGNAL_PEPTIDE_N_REGION (PHOBIUS); SIGNAL_PEPTIDE (PHOBIUS); SIGNAL_PEPTIDE_H_REGION (PHOBIUS); SIGNAL_PEPTIDE_C_REGION (PHOBIUS)	1.07087	468	fwd
			x	s6330	14475	0	11	1181	nicotinic acetylcholine receptor subunit alpha 9 precursor [Bombyx mori]	2.02289e-178	0.587	3	C:integral component of membrane; F:extracellular ligand-gated ion channel activity; P:ion transmembrane transport	-	IPR006202 (PFAM); IPR027361 (G3DSA:1.20.120.GENE3D); IPR006202 (G3DSA:2.70.170.GENE3D); IPR006201 (PANTHER); TRANSMEMBRANE (PHOBIUS); CYTOPLASMIC_DOMAIN (PHOBIUS); NON_CYTOPLASMIC_DOMAIN (PHOBIUS); NON_CYTOPLASMIC_DOMAIN (PHOBIUS); NON_CYTOPLASMIC_DOMAIN (PHOBIUS); CYTOPLASMIC_DOMAIN (PHOBIUS); TRANSMEMBRANE (PHOBIUS); TRANSMEMBRANE (PHOBIUS); TRANSMEMBRANE (PHOBIUS); IPR006029 (SUPERFAMILY); IPR…	0.841981	1065	rev
			x	s6341	14553	0	65	1939	cytochrome P450 6B46 [Manduca sexta]	0	0.7785	5	C:endoplasmic reticulum membrane; F:iron ion binding; F:heme binding; F:aromatase activity; P:oxidation-reduction process	EC:1.14.14.1; EC:1.14.14	IPR002401 (PRINTS); IPR001128 (PRINTS); IPR001128 (PFAM); IPR001128 (G3DSA:1.10.630.GENE3D); PTHR24292:SF5 (PANTHER); PTHR24292 (PANTHER); IPR017972 (PROSITE_PATTERNS); CYTOPLASMIC_DOMAIN (PHOBIUS); NON_CYTOPLASMIC_DOMAIN (PHOBIUS); TRANSMEMBRANE (PHOBIUS); IPR001128 (SUPERFAMILY); TMhelix (TMHMM)	1.00197	1557	fwd
			x	s6356	14681	0	63	2614	PREDICTED: synaptic vesicle glycoprotein 2B-like isoform X1 [Bombyx mori]	0	0.8315	3	C:integral component of membrane; F:transmembrane transporter activity; P:transmembrane transport	-	G3DSA:1.20.1250.20 (GENE3D); G3DSA:1.20.1250.20 (GENE3D); IPR011701 (PFAM); PTHR24064:SF212 (PANTHER); PTHR24064 (PANTHER); IPR005829 (PROSITE_PATTERNS); IPR005829 (PROSITE_PATTERNS); CYTOPLASMIC_DOMAIN (PHOBIUS); TRANSMEMBRANE (PHOBIUS); TRANSMEMBRANE (PHOBIUS); NON_CYTOPLASMIC_DOMAIN (PHOBIUS); CYTOPLASMIC_DOMAIN (PHOBIUS); TRANSMEMBRANE (PHOBIUS); CYTOPLASMIC_DOMAIN (PHOBIUS); NON_CYTOPLASMIC_…	1.01971	1722	rev
			x	s6373	14877	0	19	2005	PREDICTED: ubiquitin carboxyl-terminal hydrolase 5-like [Bombyx mori]	0	0.6875	5	F:cysteine-type peptidase activity; F:omega peptidase activity; F:zinc ion binding; F:ubiquitinyl hydrolase activity; P:ubiquitin-dependent protein catabolic process	EC:3.4; EC:3.4.19	no IPS match	0.502035	1116	fwd
			x	s6374	14880	0	13	3363	hexamerine [Helicoverpa armigera]	2.75298e-179	0.5975	2	C:extracellular space; F:nutrient reservoir activity	-	no IPS match	0.820113	1776	rev
			x	s6403	15115	0	82	1345	AF274022_1tetraspanin D76 [Manduca sexta]	2.39618e-167	0.6615	1	C:integral component of membrane	-	IPR000301 (PRINTS); IPR000301 (PIRSF); IPR018499 (PFAM); PTHR19282 (PANTHER); PTHR19282:SF28 (PANTHER); IPR018503 (PROSITE_PATTERNS); NON_CYTOPLASMIC_DOMAIN (PHOBIUS); TRANSMEMBRANE (PHOBIUS); CYTOPLASMIC_DOMAIN (PHOBIUS); CYTOPLASMIC_DOMAIN (PHOBIUS); CYTOPLASMIC_DOMAIN (PHOBIUS); TRANSMEMBRANE (PHOBIUS); TRANSMEMBRANE (PHOBIUS); NON_CYTOPLASMIC_DOMAIN (PHOBIUS); TRANSMEMBRANE (PHOBIUS); IPR0089…	1.04452	903	rev
			x	s6405	15126	0	25	1661	PREDICTED: putative inorganic phosphate cotransporter-like [Bombyx mori]	0	0.723	3	C:integral component of membrane; F:transporter activity; P:transmembrane transport	-	G3DSA:1.20.1250.20 (GENE3D); IPR011701 (PFAM); G3DSA:1.20.1250.20 (GENE3D); PTHR11662:SF200 (PANTHER); PTHR11662 (PANTHER); NON_CYTOPLASMIC_DOMAIN (PHOBIUS); TRANSMEMBRANE (PHOBIUS); NON_CYTOPLASMIC_DOMAIN (PHOBIUS); TRANSMEMBRANE (PHOBIUS); TRANSMEMBRANE (PHOBIUS); TRANSMEMBRANE (PHOBIUS); NON_CYTOPLASMIC_DOMAIN (PHOBIUS); CYTOPLASMIC_DOMAIN (PHOBIUS); NON_CYTOPLASMIC_DOMAIN (PHOBIUS); NON_CYTOP…	0.982592	1536	fwd
			x	s6429	15374	0	16	1578	cytochrome P450 [Helicoverpa armigera]	0	0.7035	5	F:monooxygenase activity; F:iron ion binding; F:oxidoreductase activity, acting on paired donors, with incorporation or reduction of molecular oxygen; F:heme binding; P:oxidation-reduction process	-	IPR001128 (PRINTS); IPR002403 (PRINTS); IPR001128 (PFAM); IPR001128 (G3DSA:1.10.630.GENE3D); PTHR24292 (PANTHER); IPR017972 (PROSITE_PATTERNS); TRANSMEMBRANE (PHOBIUS); NON_CYTOPLASMIC_DOMAIN (PHOBIUS); CYTOPLASMIC_DOMAIN (PHOBIUS); IPR001128 (SUPERFAMILY)	1	1569	rev
			x	s645	516	0	78	1705	hypothetical protein KGM_04336 [Danaus plexippus]	0	0.6595	5	C:integral component of membrane; F:iron ion binding; F:oxidoreductase activity; P:fatty acid biosynthetic process; P:oxidation-reduction process	-	IPR006694 (PFAM); PTHR11863:SF31 (PANTHER); PTHR11863 (PANTHER); NON_CYTOPLASMIC_DOMAIN (PHOBIUS); TRANSMEMBRANE (PHOBIUS); CYTOPLASMIC_DOMAIN (PHOBIUS); NON_CYTOPLASMIC_DOMAIN (PHOBIUS); CYTOPLASMIC_DOMAIN (PHOBIUS); TRANSMEMBRANE (PHOBIUS); CYTOPLASMIC_DOMAIN (PHOBIUS); TRANSMEMBRANE (PHOBIUS); TRANSMEMBRANE (PHOBIUS); TMhelix (TMHMM); TMhelix (TMHMM); TMhelix (TMHMM); TMhelix (TMHMM); TMhelix …	1.01247	1206	fwd
			x	s6451	15523	0	30	2109	cytochrome P450 4G4 [Manduca sexta]	0	0.917	5	F:monooxygenase activity; F:iron ion binding; F:oxidoreductase activity, acting on paired donors, with incorporation or reduction of molecular oxygen; F:heme binding; P:oxidation-reduction process	-	IPR001128 (PRINTS); IPR002401 (PRINTS); IPR001128 (PFAM); IPR001128 (G3DSA:1.10.630.GENE3D); PTHR24290:SF56 (PANTHER); PTHR24290 (PANTHER); IPR017972 (PROSITE_PATTERNS); TRANSMEMBRANE (PHOBIUS); CYTOPLASMIC_DOMAIN (PHOBIUS); NON_CYTOPLASMIC_DOMAIN (PHOBIUS); IPR001128 (SUPERFAMILY); TMhelix (TMHMM)	1.01795	1740	fwd
			x	s6453	15538	0	48	3705	PREDICTED: brefeldin A-inhibited guanine nucleotide-exchange protein 1-like [Bombyx mori]	0	0.8415	7	C:trans-Golgi network; F:ARF guanyl-nucleotide exchange factor activity; F:protein binding; P:ER to Golgi vesicle-mediated transport; P:intra-Golgi vesicle-mediated transport; P:regulation of ARF protein signal transduction; P:positive regulation of GTPase activity	-	IPR011989 (G3DSA:1.25.10.GENE3D); IPR015403 (PFAM); PTHR10663 (PANTHER); PTHR10663:SF124 (PANTHER); IPR016024 (SUPERFAMILY)	0.373684	1917	fwd
			x	s6454	15544	0	74	1484	putative multiple inositol polyphosphate phosphatase [Danaus plexippus]	7.75969e-150	0.556	4	F:acid phosphatase activity; P:dephosphorylation; P:riboflavin metabolic process; P:hexachlorocyclohexane metabolic process	EC:3.1; EC:3.1.3.41; EC:3.1.3.2	IPR000560 (PFAM); IPR029033 (G3DSA:3.40.50.GENE3D); PTHR20963 (PANTHER); NON_CYTOPLASMIC_DOMAIN (PHOBIUS); SIGNAL_PEPTIDE_N_REGION (PHOBIUS); SIGNAL_PEPTIDE_C_REGION (PHOBIUS); SIGNAL_PEPTIDE_H_REGION (PHOBIUS); SIGNAL_PEPTIDE (PHOBIUS); SignalP-noTM (SIGNALP_EUK); IPR029033 (SUPERFAMILY)	1.22989	1308	rev
			x	s6497	15845	0	62	2477	karyopherin alpha 3 [Danaus plexippus]	0	0.8515	4	C:nucleus; C:cytoplasm; F:protein transporter activity; P:protein import into nucleus	-	TRANSMEMBRANE (PHOBIUS); NON_CYTOPLASMIC_DOMAIN (PHOBIUS); CYTOPLASMIC_DOMAIN (PHOBIUS); TMhelix (TMHMM)	1	1560	rev
			x	s6503	15891	0	44	1436	PREDICTED: ornithine aminotransferase, mitochondrial-like [Bombyx mori]	0	0.8415	3	F:transaminase activity; F:pyridoxal phosphate binding; P:metabolic process	-	IPR005814 (PIRSF); IPR015422 (G3DSA:3.90.1150.GENE3D); IPR010164 (TIGRFAM); IPR015421 (G3DSA:3.40.640.GENE3D); IPR005814 (PFAM); IPR005814 (PANTHER); IPR010164 (PTHR11986:PANTHER); IPR005814 (PROSITE_PATTERNS); IPR015424 (SUPERFAMILY)	1.03686	1248	rev
			x	s6507	15932	0	68	1556	PREDICTED: SLIT and NTRK-like protein 6-like [Bombyx mori]	0	0.5575	2	C:integral component of membrane; F:protein binding	-	IPR003591 (SMART); G3DSA:3.80.10.10 (GENE3D); IPR001611 (PFAM); IPR001611 (PFAM); PF13516 (PFAM); G3DSA:3.80.10.10 (GENE3D); PTHR24373 (PANTHER); CYTOPLASMIC_DOMAIN (PHOBIUS); NON_CYTOPLASMIC_DOMAIN (PHOBIUS); SIGNAL_PEPTIDE_H_REGION (PHOBIUS); TRANSMEMBRANE (PHOBIUS); SIGNAL_PEPTIDE_N_REGION (PHOBIUS); SIGNAL_PEPTIDE (PHOBIUS); SIGNAL_PEPTIDE_C_REGION (PHOBIUS); IPR001611 (PROSITE_PROFILES); IPR…	1	1482	fwd
			x	s6518	15998	0	30	1902	UDP-glycosyltransferase UGT47A2 [Helicoverpa armigera]	0	0.6125	4	F:transferase activity, transferring hexosyl groups; P:cation transport; P:metabolic process; P:transmembrane transport	-	G3DSA:3.40.50.2000 (GENE3D); IPR002213 (PFAM); IPR002213 (PANTHER); PTHR11926:SF16 (PANTHER); NON_CYTOPLASMIC_DOMAIN (PHOBIUS); CYTOPLASMIC_DOMAIN (PHOBIUS); TRANSMEMBRANE (PHOBIUS); SSF53756 (SUPERFAMILY); TMhelix (TMHMM)	0.974074	1578	rev
			x	s6540	16167	0	47	1474	hypothetical protein KGM_17353 [Danaus plexippus]	3.93403e-113	0.769	8	C:mitochondrial matrix; C:pyruvate dehydrogenase complex; F:nucleic acid binding; F:dihydrolipoyllysine-residue acetyltransferase activity; P:DNA integration; P:gluconeogenesis; P:glycolytic process; P:acyl-carrier-protein biosynthetic process	EC:2.3.1.12; EC:2.3.1	IPR001078 (PFAM); IPR023213 (G3DSA:3.30.559.GENE3D); PTHR23151 (PANTHER); PTHR23151:SF9 (PANTHER); SSF52777 (SUPERFAMILY)	0.438632	654	rev
			x	s6559	16356	0	66	3032	AF123313_1aminopeptidase N [Manduca sexta]	0	0.7965	6	C:plasma membrane; C:anchored component of membrane; F:aminopeptidase activity; F:metallopeptidase activity; F:zinc ion binding; P:proteolysis	EC:3.4.11	IPR014782 (PRINTS); IPR024571 (PFAM); IPR014782 (PFAM); G3DSA:1.10.390.10 (GENE3D); PTHR11533:SF147 (PANTHER); IPR001930 (PANTHER); SIGNAL_PEPTIDE_N_REGION (PHOBIUS); CYTOPLASMIC_DOMAIN (PHOBIUS); NON_CYTOPLASMIC_DOMAIN (PHOBIUS); SIGNAL_PEPTIDE_C_REGION (PHOBIUS); SIGNAL_PEPTIDE (PHOBIUS); SIGNAL_PEPTIDE_H_REGION (PHOBIUS); TRANSMEMBRANE (PHOBIUS); SignalP-noTM (SIGNALP_EUK); SSF63737 (SUPERFAMI…	1.01919	2991	rev
			x	s6621	17635	0	34	2740	PREDICTED: acetyl-CoA hydrolase-like [Bombyx mori]	0	0.8205	5	C:mitochondrion; C:lipid particle; F:4-hydroxybutyrate CoA-transferase activity; P:acetyl-CoA metabolic process; P:neurogenesis	EC:2.8.3	G3DSA:3.40.810.20 (GENE3D); IPR003702 (PFAM); G3DSA:3.40.1080.10 (GENE3D); IPR026888 (PFAM); IPR003702 (PTHR21432:PANTHER); PTHR21432 (PANTHER); SSF100950 (SUPERFAMILY); SSF100950 (SUPERFAMILY)	1	1446	fwd
			x	s6625	17876	0	61	2576	heat shock cognate 70 protein [Spodoptera frugiperda]	0	0.971	5	F:porphobilinogen synthase activity; F:ATP binding; F:metal ion binding; P:porphyrin-containing compound biosynthetic process; P:chlorophyll metabolic process	EC:4.2.1.24	Coil (COILS); IPR013126 (PRINTS); IPR013126 (PFAM); IPR029048 (G3DSA:1.20.1270.GENE3D); G3DSA:3.30.30.30 (GENE3D); IPR029047 (G3DSA:2.60.34.GENE3D); G3DSA:3.30.420.40 (GENE3D); G3DSA:3.30.420.40 (GENE3D); G3DSA:3.90.640.10 (GENE3D); PTHR19375 (PANTHER); PTHR19375:SF157 (PANTHER); IPR018181 (PROSITE_PATTERNS); IPR018181 (PROSITE_PATTERNS); IPR018181 (PROSITE_PATTERNS); NON_CYTOPLASMIC_DOMAIN (PHOB…	1.00152	1983	fwd
			x	s6630	18070	0	28	2693	L-xylulose reductase [Bombyx mori]	4.45819e-132	0.738	10	C:nucleus; C:cytoplasmic microtubule; C:extracellular exosome; F:oxidoreductase activity, acting on NAD(P)H, quinone or similar compound as acceptor; F:L-xylulose reductase (NADP+) activity; P:xylulose metabolic process; P:glucose metabolic process; P:protein homotetramerization; P:oxidation-reduction process; P:electron transport	EC:1.1.1.10	IPR002198 (PRINTS); IPR002347 (PRINTS); IPR002198 (PFAM); IPR016040 (G3DSA:3.40.50.GENE3D); PTHR24311 (PANTHER); PTHR24311:SF6 (PANTHER); IPR020904 (PROSITE_PATTERNS); SSF51735 (SUPERFAMILY)	1.00408	762	fwd
			x	s6632	18107	0	41	3656	PREDICTED: sodium/potassium/calcium exchanger 4-like [Bombyx mori]	0	0.6135	3	C:integral component of membrane; F:sodium channel activity; P:sodium ion transmembrane transport	-	IPR004837 (PFAM); IPR004481 (TIGRFAM); IPR004481 (PANTHER); PTHR10846:SF2 (PANTHER); TRANSMEMBRANE (PHOBIUS); SIGNAL_PEPTIDE_N_REGION (PHOBIUS); CYTOPLASMIC_DOMAIN (PHOBIUS); CYTOPLASMIC_DOMAIN (PHOBIUS); NON_CYTOPLASMIC_DOMAIN (PHOBIUS); TRANSMEMBRANE (PHOBIUS); NON_CYTOPLASMIC_DOMAIN (PHOBIUS); NON_CYTOPLASMIC_DOMAIN (PHOBIUS); NON_CYTOPLASMIC_DOMAIN (PHOBIUS); TRANSMEMBRANE (PHOBIUS); TRANSMEM…	1.05684	1668	fwd
			x	s6636	18344	0	17	4151	PREDICTED: NAD(P) transhydrogenase, mitochondrial-like isoform X1 [Bombyx mori]	0	0.795	7	C:integral component of membrane; F:NAD(P)+ transhydrogenase (AB-specific) activity; F:NADP binding; P:proton transport; P:oxidation-reduction process; P:nicotinamide metabolic process; P:nicotinate nucleotide metabolic process	EC:1.6.1; EC:1.6.1.2	IPR007698 (SMART); IPR007698 (PFAM); IPR024605 (PFAM); IPR012136 (PFAM); IPR029035 (G3DSA:3.40.50.GENE3D); IPR016040 (G3DSA:3.40.50.GENE3D); PTHR10160 (PANTHER); PTHR10160:SF19 (PANTHER); CYTOPLASMIC_DOMAIN (PHOBIUS); CYTOPLASMIC_DOMAIN (PHOBIUS); TRANSMEMBRANE (PHOBIUS); TRANSMEMBRANE (PHOBIUS); NON_CYTOPLASMIC_DOMAIN (PHOBIUS); TRANSMEMBRANE (PHOBIUS); TRANSMEMBRANE (PHOBIUS); TRANSMEMBRANE (PH…	0.852632	2487	rev
			x	s739	604	1	97	1030	OMBP_MANSERecName: Full=Ommochrome-binding protein; Short=OBP; AltName: Full=YCP; Flags: Precursor	3.51762e-118	0.5745	1	F:protein binding	-	IPR015943 (G3DSA:2.130.10.GENE3D); SIGNAL_PEPTIDE_C_REGION (PHOBIUS); SIGNAL_PEPTIDE_N_REGION (PHOBIUS); SIGNAL_PEPTIDE (PHOBIUS); NON_CYTOPLASMIC_DOMAIN (PHOBIUS); SIGNAL_PEPTIDE_H_REGION (PHOBIUS); SignalP-noTM (SIGNALP_EUK); SSF101898 (SUPERFAMILY)	0.952555	852	rev
			x	s748	615	1	40	923	hypothetical protein KGM_11437 [Danaus plexippus]	1.05376e-07	0.7667	1	P:protein folding	-	CYTOPLASMIC_DOMAIN (PHOBIUS); NON_CYTOPLASMIC_DOMAIN (PHOBIUS); TRANSMEMBRANE (PHOBIUS); TMhelix (TMHMM)	0.19802	267	rev
			x	s76	51	2	45	1938	putative amino acid transporter [Bombyx mori]	0	0.7285	5	C:integral component of membrane; F:neurotransmitter:sodium symporter activity; P:neurotransmitter transport; P:transmembrane transport; P:cation transport	-	IPR000175 (PRINTS); IPR000175 (PFAM); IPR000175 (PANTHER); PTHR11616:SF121 (PANTHER); IPR000175 (PROSITE_PATTERNS); TRANSMEMBRANE (PHOBIUS); CYTOPLASMIC_DOMAIN (PHOBIUS); CYTOPLASMIC_DOMAIN (PHOBIUS); NON_CYTOPLASMIC_DOMAIN (PHOBIUS); TRANSMEMBRANE (PHOBIUS); TRANSMEMBRANE (PHOBIUS); CYTOPLASMIC_DOMAIN (PHOBIUS); NON_CYTOPLASMIC_DOMAIN (PHOBIUS); CYTOPLASMIC_DOMAIN (PHOBIUS); NON_CYTOPLASMIC_DOMA…	0.998325	1896	fwd
			x	s778	633	2	32	1184	PREDICTED: hydroxylysine kinase-like [Bombyx mori]	0	0.65	2	F:transferase activity, transferring phosphorus-containing groups; P:metabolic process	-	IPR002575 (PFAM); G3DSA:3.90.1200.10 (GENE3D); PTHR21064 (PANTHER); PTHR21064:SF1 (PANTHER); IPR011009 (SUPERFAMILY)	0.90709	1095	rev
			x	s786	639	2	93	1025	immulectin-3 [Manduca sexta]	2.33292e-89	0.553	1	F:carbohydrate binding	-	IPR001304 (SMART); IPR016186 (G3DSA:3.10.100.GENE3D); IPR001304 (PFAM); PTHR22802 (PANTHER); IPR018378 (PROSITE_PATTERNS); NON_CYTOPLASMIC_DOMAIN (PHOBIUS); CYTOPLASMIC_DOMAIN (PHOBIUS); TRANSMEMBRANE (PHOBIUS); IPR001304 (PROSITE_PROFILES); SignalP-TM (SIGNALP_GRAM_POSITIVE); SignalP-noTM (SIGNALP_EUK); SignalP-noTM (SIGNALP_GRAM_NEGATIVE); IPR016187 (SUPERFAMILY); IPR016187 (SUPERFAMILY); TMhel…	0.974277	951	rev
			x	s798	647	1	85	1017	juvenile hormone diol kinase [Manduca sexta]	8.5662e-106	0.7595	3	F:calcium ion binding; F:kinase activity; P:phosphorylation	-	IPR002048 (SMART); PF13833 (PFAM); IPR002048 (PFAM); IPR011992 (G3DSA:1.10.238.GENE3D); IPR002048 (PFAM); PTHR10827 (PANTHER); PTHR10827:SF46 (PANTHER); IPR018247 (PROSITE_PATTERNS); IPR018247 (PROSITE_PATTERNS); IPR018247 (PROSITE_PATTERNS); IPR002048 (PROSITE_PROFILES); IPR002048 (PROSITE_PROFILES); IPR002048 (PROSITE_PROFILES); IPR002048 (PROSITE_PROFILES); SSF47473 (SUPERFAMILY)	1.01667	585	rev
			x	s846	687	1	70	822	PREDICTED: glucose and ribitol dehydrogenase-like [Bombyx mori]	3.31259e-84	0.729	2	F:oxidoreductase activity; P:oxidation-reduction process	-	IPR002347 (PRINTS); IPR002198 (PRINTS); IPR013968 (SMART); IPR002198 (PIRSF); PF13561 (PFAM); IPR016040 (G3DSA:3.40.50.GENE3D); PTHR24322 (PANTHER); SSF51735 (SUPERFAMILY)	0.903614	729	fwd
			x	s860	697	2	56	1354	PREDICTED: fumarylacetoacetate hydrolase domain-containing protein 2-like [Bombyx mori]	1.21326e-163	0.67	8	C:mitochondrion; F:5-carboxymethyl-2-hydroxymuconate delta-isomerase activity; F:transferase activity, transferring glycosyl groups; F:hydrolase activity; F:5-oxopent-3-ene-1,2,5-tricarboxylate decarboxylase activity; F:metal ion binding; P:tyrosine metabolic process; P:benzoate metabolic process	EC:4.1.1.68; EC:5.3.3.10	IPR011234 (G3DSA:3.90.850.GENE3D); IPR002529 (PFAM); PTHR11820 (PANTHER); PTHR11820:SF6 (PANTHER); IPR011234 (SUPERFAMILY)	1.12937	876	rev
			x	s887	725	1	68	724	PREDICTED: zinc transporter ZIP3-like [Bombyx mori]	3.40098e-89	0.6755	5	C:intracellular; C:basolateral plasma membrane; F:metal ion transmembrane transporter activity; P:metal ion transport; P:transmembrane transport	-	IPR003689 (PFAM); PTHR11040:SF4 (PANTHER); PTHR11040 (PANTHER); TRANSMEMBRANE (PHOBIUS); TRANSMEMBRANE (PHOBIUS); NON_CYTOPLASMIC_DOMAIN (PHOBIUS); CYTOPLASMIC_DOMAIN (PHOBIUS); TRANSMEMBRANE (PHOBIUS); CYTOPLASMIC_DOMAIN (PHOBIUS); NON_CYTOPLASMIC_DOMAIN (PHOBIUS); CYTOPLASMIC_DOMAIN (PHOBIUS); TRANSMEMBRANE (PHOBIUS); NON_CYTOPLASMIC_DOMAIN (PHOBIUS); TRANSMEMBRANE (PHOBIUS); TMhelix (TMHMM); T…	0.62963	627	fwd
			x	s894	728	2	19	943	PREDICTED: probable methylcrotonoyl-CoA carboxylase beta chain, mitochondrial-like [Bombyx mori]	1.65103e-104	0.872	8	C:mitochondrion; F:methylcrotonoyl-CoA carboxylase activity; F:ATP binding; F:transferase activity; P:coenzyme A metabolic process; P:isoleucine catabolic process; P:leucine catabolic process; P:valine catabolic process	EC:6.4.1.4; EC:6.4.1	IPR029045 (G3DSA:3.90.226.GENE3D); IPR000022 (PFAM); PTHR22855:SF13 (PANTHER); PTHR22855 (PANTHER); IPR011763 (PROSITE_PROFILES); IPR029045 (SUPERFAMILY)	0.913043	507	fwd
			x	s910	737	2	27	1793	conserved hypothetical protein [Papilio polytes]	3.00305e-24	0.886	7	C:mitochondrial matrix; F:adenyl-nucleotide exchange factor activity; F:isomerase activity; F:protein homodimerization activity; F:chaperone binding; P:protein folding; P:regulation of catalytic activity	-	TMhelix (TMHMM)	0.260274	381	rev
			x	s947	775	1	54	791	ubiquinone biosynthesis protein COQ7-like protein [Bombyx mori]	1.83852e-112	0.8885	4	C:mitochondrion; F:oxidoreductase activity; P:ubiquinone biosynthetic process; P:oxidation-reduction process	-	no IPS match	1	615	rev
			x	s978	795	2	79	1867	alpha amylase [Danaus plexippus]	0	0.6645	8	F:alpha-1,4-glucosidase activity; F:maltose alpha-glucosidase activity; F:cation binding; P:glucose metabolic process; P:starch metabolic process; P:sucrose metabolic process; P:galactose metabolic process; C:glucosidase II complex	EC:3.2.1.20; EC:3.2.1	IPR006589 (SMART); IPR013781 (G3DSA:3.20.20.GENE3D); G3DSA:3.90.400.10 (GENE3D); IPR006047 (PFAM); PTHR10357:SF76 (PANTHER); IPR015902 (PANTHER); CYTOPLASMIC_DOMAIN (PHOBIUS); TRANSMEMBRANE (PHOBIUS); NON_CYTOPLASMIC_DOMAIN (PHOBIUS); IPR017853 (SUPERFAMILY); TMhelix (TMHMM)	0.993399	1830	fwd
			x	s979	795	3	59	1786	PREDICTED: maltase 1-like [Bombyx mori]	0	0.677	8	F:alpha-1,4-glucosidase activity; F:maltose alpha-glucosidase activity; F:cation binding; P:glucose metabolic process; P:starch metabolic process; P:sucrose metabolic process; P:galactose metabolic process; C:glucosidase II complex	EC:3.2.1.20; EC:3.2.1	IPR006589 (SMART); IPR006047 (PFAM); IPR013781 (G3DSA:3.20.20.GENE3D); G3DSA:3.90.400.10 (GENE3D); IPR015902 (PANTHER); PTHR10357:SF76 (PANTHER); SIGNAL_PEPTIDE_N_REGION (PHOBIUS); SIGNAL_PEPTIDE_C_REGION (PHOBIUS); SIGNAL_PEPTIDE (PHOBIUS); SIGNAL_PEPTIDE_H_REGION (PHOBIUS); NON_CYTOPLASMIC_DOMAIN (PHOBIUS); SignalP-TM (SIGNALP_GRAM_POSITIVE); IPR017853 (SUPERFAMILY); TMhelix (TMHMM)	0.988468	1782	fwd
		x		C60162	-	-	53	373	hypothetical protein KGM_19116 [Danaus plexippus]	4.04293e-29	0.815	1	P:cold acclimation	-	no IPS match	1.02564	273	fwd
		x		C66402	-	-	69	486	ribosomal protein S17 [Bombyx mori]	5.44658e-78	0.9555	4	C:ribosome; F:structural constituent of ribosome; P:translation; P:ribosome biogenesis	-	IPR001210 (G3DSA:1.10.60.GENE3D); IPR001210 (PFAM); IPR001210 (PANTHER); PTHR10732:SF0 (PANTHER); IPR018273 (PROSITE_PATTERNS); IPR001210 (HAMAP); IPR001210 (SUPERFAMILY)	0.977444	459	fwd
		x		C67996	-	-	53	524	NADH dehydrogenase [Papilio xuthus]	7.1857e-53	0.691	7	C:mitochondrial respiratory chain complex I; F:NADH dehydrogenase (ubiquinone) activity; F:metal ion binding; P:mitochondrial electron transport, NADH to ubiquinone; P:ubiquinone biosynthetic process; P:sodium ion transport; P:proton transport	EC:1.6.99.5; EC:1.6.99.3; EC:1.6.5.3	IPR008698 (PFAM); IPR008698 (PANTHER); PTHR20900:SF0 (PANTHER)	0.811966	384	rev
		x		C68008	-	-	70	524	ribosomal protein L27A [Manduca sexta]	1.89789e-84	0.9305	4	C:ribosome; F:structural constituent of ribosome; P:translation; P:ribosome biogenesis	-	IPR021131 (PFAM); G3DSA:3.100.10.10 (GENE3D); PTHR11721:SF3 (PANTHER); PTHR11721 (PANTHER); IPR001196 (PROSITE_PATTERNS); IPR021131 (SUPERFAMILY)	1.00676	453	rev
		x		C68616	-	-	71	541	ribosomal protein P2 [Manduca sexta]	1.88195e-37	0.845	4	C:ribosome; F:structural constituent of ribosome; P:translational elongation; P:ribosome biogenesis	-	Coil (COILS); IPR001859 (PRINTS); IPR001813 (PFAM); PTHR21141 (PANTHER); SIGNAL_PEPTIDE_H_REGION (PHOBIUS); SIGNAL_PEPTIDE (PHOBIUS); NON_CYTOPLASMIC_DOMAIN (PHOBIUS); SIGNAL_PEPTIDE_N_REGION (PHOBIUS); SIGNAL_PEPTIDE_C_REGION (PHOBIUS); IPR027534 (HAMAP)	1	342	rev
		x		C69513	-	-	34	565	PREDICTED: ribonuclease H2 subunit A-like [Bombyx mori]	7.52098e-73	0.7305	4	F:RNA binding; F:RNA-DNA hybrid ribonuclease activity; P:RNA phosphodiester bond hydrolysis, endonucleolytic; P:regulation of RNA metabolic process	EC:3.1.30; EC:3.1; EC:3.1.26; EC:3.1.26.4	no IPS match	0.449045	498	rev
		x		C73302	-	-	61	697	PREDICTED: 39S ribosomal protein L51, mitochondrial-like [Bombyx mori]	2.98141e-91	0.7375	4	C:mitochondrial large ribosomal subunit; F:structural constituent of ribosome; P:translation; P:ribosome biogenesis	-	IPR019373 (PFAM); PTHR13409 (PANTHER)	1.13376	522	fwd
		x		C73524	-	-	61	706	ribosomal protein L11 [Papilio xuthus]	3.76799e-116	0.9815	4	C:ribosome; F:structural constituent of ribosome; P:translation; P:ribosome biogenesis	-	IPR002132 (PIRSF); IPR002132 (PFAM); IPR022803 (G3DSA:3.30.1440.GENE3D); IPR002132 (PFAM); IPR002132 (PANTHER); PTHR11994:SF8 (PANTHER); IPR020929 (PROSITE_PATTERNS); IPR022803 (SUPERFAMILY)	1.05128	597	fwd
		x		C75142	-	-	52	786	RS7_MANSERecName: Full=40S ribosomal protein S7	4.26093e-132	0.9575	4	C:ribosome; F:structural constituent of ribosome; P:translation; P:ribosome biogenesis	-	SIGNAL_PEPTIDE (PHOBIUS); TRANSMEMBRANE (PHOBIUS); TRANSMEMBRANE (PHOBIUS); CYTOPLASMIC_DOMAIN (PHOBIUS); SIGNAL_PEPTIDE_N_REGION (PHOBIUS); SIGNAL_PEPTIDE_C_REGION (PHOBIUS); NON_CYTOPLASMIC_DOMAIN (PHOBIUS); SIGNAL_PEPTIDE_H_REGION (PHOBIUS); NON_CYTOPLASMIC_DOMAIN (PHOBIUS)	1.03158	633	rev
		x		C76418	-	-	39	865	cuticular protein hypothetical 30 precursor [Bombyx mori]	1.09382e-30	0.7583	1	F:structural constituent of cuticle	-	no IPS match	0.844037	693	fwd
		x		C76932	-	-	76	900	similar to CG32276 [Papilio xuthus]	1.71098e-35	0.9265	3	C:endoplasmic reticulum; C:ribosome; P:cellular protein modification process	-	CYTOPLASMIC_DOMAIN (PHOBIUS); NON_CYTOPLASMIC_DOMAIN (PHOBIUS); TRANSMEMBRANE (PHOBIUS); TMhelix (TMHMM)	1.10448	243	rev
		x		C77156	-	-	94	914	coatomer protein complex subunit epsilon [Danaus plexippus]	2.16393e-176	0.7155	5	C:nucleus; C:COPI-coated vesicle; F:structural molecule activity; P:retrograde vesicle-mediated transport, Golgi to ER; F:protein binding	-	IPR006822 (PIRSF); IPR011990 (G3DSA:1.25.40.GENE3D); IPR006822 (PFAM); PTHR10805:SF0 (PANTHER); IPR006822 (PANTHER); SSF48452 (SUPERFAMILY)	0.993399	912	fwd
		x		C77202	-	-	49	918	PREDICTED: putative ATP-dependent Clp protease proteolytic subunit, mitochondrial-like [Bombyx mori]	1.99824e-148	0.8885	2	F:serine-type endopeptidase activity; P:proteolysis	EC:3.4.21	IPR001907 (PRINTS); IPR023562 (PFAM); IPR029045 (G3DSA:3.90.226.GENE3D); IPR023562 (PANTHER); PTHR10381:SF11 (PANTHER); IPR018215 (PROSITE_PATTERNS); IPR018215 (PROSITE_PATTERNS); IPR001907 (HAMAP); IPR029045 (SUPERFAMILY)	1	762	fwd
		x		C78058	-	-	50	984	Collagen [Bombyx mori]	5.23371e-62	0.6322	2	C:collagen trimer; F:structural constituent of cuticle	-	IPR008160 (PFAM)	0.710204	675	fwd
		x		C78346	-	-	72	1007	AChain A, The Human Nucleosome Structure Containing The Histone Variant H3,3	6.01281e-89	0.998	36	C:nuclear nucleosome; C:Barr body; C:nucleoplasm; C:polytene chromosome; C:cytoplasm; C:integral component of membrane; C:extracellular exosome; F:RNA polymerase II core promoter sequence-specific DNA binding; F:RNA polymerase II distal enhancer sequence-specific DNA binding; F:zinc ion binding; F:oxidoreductase activity, acting on the CH-CH group of donors; F:nucleosomal DNA binding; F:protein h…	-	IPR000164 (PRINTS); IPR000164 (SMART); IPR007125 (PFAM); IPR009072 (G3DSA:1.10.20.GENE3D); IPR000164 (PANTHER); IPR000164 (PROSITE_PATTERNS); IPR000164 (PROSITE_PATTERNS); IPR009072 (SUPERFAMILY)	0.971631	414	fwd
		x		C79246	-	-	15	1086	coatomer protein complex subunit beta 2 [Bombyx mori]	8.60366e-70	0.6585	8	C:membrane coat; F:structural molecule activity; F:myosin heavy chain kinase activity; P:protein phosphorylation; P:intracellular protein transport; P:vesicle-mediated transport; P:serine family amino acid metabolic process; C:myosin complex	EC:2.7.11; EC:2.7.11.17; EC:2.7.11.7	IPR006692 (PFAM); PTHR19876:SF2 (PANTHER); PTHR19876 (PANTHER); NON_CYTOPLASMIC_DOMAIN (PHOBIUS); SIGNAL_PEPTIDE_N_REGION (PHOBIUS); SIGNAL_PEPTIDE_H_REGION (PHOBIUS); SIGNAL_PEPTIDE_C_REGION (PHOBIUS); SIGNAL_PEPTIDE (PHOBIUS)	0.23774	699	rev
		x		C79320	-	-	22	1092	TAR DNA binding protein homolog [Bombyx mori]	4.06475e-153	0.7435	14	C:nucleus; C:viral nucleocapsid; C:ribonucleoprotein complex; C:H zone; C:perinuclear region of cytoplasm; F:nucleotide binding; F:DNA binding; F:mRNA binding; P:neuromuscular synaptic transmission; P:central nervous system development; P:adult walking behavior; P:larval locomotory behavior; P:negative regulation of synaptic growth at neuromuscular junction; P:neuron projection morphogenesis	-	IPR000504 (SMART); IPR012677 (G3DSA:3.30.70.GENE3D); IPR000504 (PFAM); PTHR24011 (PANTHER); PTHR24011:SF67 (PANTHER); IPR000504 (PROSITE_PROFILES); IPR000504 (PROSITE_PROFILES); SSF54928 (SUPERFAMILY); SSF54928 (SUPERFAMILY)	1	942	fwd
		x		C79466	-	-	7	1109	PREDICTED: LOW QUALITY PROTEIN: translational activator GCN1-like [Bombyx mori]	3.08415e-159	0.725	1	F:binding	-	IPR011989 (G3DSA:1.25.10.GENE3D); IPR026827 (PANTHER); PTHR23346:SF7 (PANTHER); IPR016024 (SUPERFAMILY)	0.908861	1065	fwd
		x		C80116	-	-	52	1190	hypothetical protein KGM_04480 [Danaus plexippus]	5.5822e-122	0.6555	3	F:sulfotransferase activity; F:metal ion binding; P:metabolic process	-	IPR000863 (PFAM); IPR027417 (G3DSA:3.40.50.GENE3D); PTHR11783:SF15 (PANTHER); PTHR11783 (PANTHER); IPR027417 (SUPERFAMILY)	1.07571	1080	fwd
		x		C80118	-	-	61	1191	prohibitin 2 [Spodoptera frugiperda]	1.99061e-160	0.9175	1	C:membrane	-	Coil (COILS); IPR000163 (PRINTS); IPR001107 (SMART); IPR001107 (PFAM); IPR000163 (PANTHER); SSF117892 (SUPERFAMILY); TMhelix (TMHMM)	1.02667	930	rev
		x		C80350	-	-	79	1224	unknown unsecreted protein [Papilio polytes]	1.60014e-171	0.7585	3	F:zinc ion binding; F:oxidoreductase activity; P:oxidation-reduction process	-	IPR020843 (SMART); IPR013149 (PFAM); IPR016040 (G3DSA:3.40.50.GENE3D); IPR011032 (G3DSA:3.90.180.GENE3D); PTHR11695:SF5 (PANTHER); IPR002085 (PANTHER); IPR011032 (SUPERFAMILY); SSF51735 (SUPERFAMILY); IPR011032 (SUPERFAMILY)	0.967123	1071	rev
		x		C80588	-	-	58	1255	receptor for activated protein kinase C [Helicoverpa armigera]	0	0.9735	3	F:kinase activity; P:phosphorylation; F:protein binding	-	IPR020472 (PRINTS); IPR001680 (SMART); IPR015943 (G3DSA:2.130.10.GENE3D); IPR001680 (PFAM); IPR015943 (G3DSA:2.130.10.GENE3D); PTHR19868 (PANTHER); PTHR19868:SF0 (PANTHER); IPR019775 (PROSITE_PATTERNS); IPR019775 (PROSITE_PATTERNS); IPR019775 (PROSITE_PATTERNS); IPR001680 (PROSITE_PROFILES); IPR017986 (PROSITE_PROFILES); IPR001680 (PROSITE_PROFILES); IPR001680 (PROSITE_PROFILES); IPR001680 (PROSI…	1.00313	975	rev
		x		C81350	-	-	77	1380	GTP-binding nuclear protein Ran [Bombyx mori]	8.14222e-148	0.9665	10	C:nucleus; C:integral component of membrane; F:GTPase activity; F:GTP binding; F:secondary active sulfate transmembrane transporter activity; P:intracellular protein transport; P:nucleocytoplasmic transport; P:small GTPase mediated signal transduction; P:sulfate transmembrane transport; P:obsolete GTP catabolic process	EC:3.6.1; EC:3.6.1.15	IPR002041 (PRINTS); IPR020849 (SMART); IPR003578 (SMART); IPR003579 (SMART); IPR002041 (SMART); IPR027417 (G3DSA:3.40.50.GENE3D); IPR005225 (TIGRFAM); IPR001806 (PFAM); PTHR24071 (PANTHER); IPR002041 (PROSITE_PROFILES); IPR027417 (SUPERFAMILY)	0.985981	660	rev
		x		C81542	-	-	16	1418	glutamine synthetase 2 [Papilio xuthus]	0	0.8275	4	F:glutamate-ammonia ligase activity; F:ATP binding; P:glutamine biosynthetic process; P:peptidoglycan biosynthetic process	EC:6.3.1; EC:6.3.1.2	NON_CYTOPLASMIC_DOMAIN (PHOBIUS); CYTOPLASMIC_DOMAIN (PHOBIUS); TRANSMEMBRANE (PHOBIUS)	1.14883	1164	fwd
		x		C82064	-	-	40	1539	Karyopherin beta 3 [Danaus plexippus]	1.51816e-75	0.738	4	F:Ran GTPase binding; F:protein transporter activity; P:intracellular protein transport; P:nucleocytoplasmic transport	-	IPR011989 (G3DSA:1.25.10.GENE3D); PTHR10527:SF5 (PANTHER); PTHR10527 (PANTHER); IPR016024 (SUPERFAMILY)	0.127371	498	rev
		x		C82442	-	-	57	1649	adenosylhomocysteinase at 13 [Papilio xuthus]	0	0.9055	3	F:adenosylhomocysteinase activity; P:one-carbon metabolic process; P:methionine metabolic process	EC:3.3.1.1; EC:3.3.1	IPR015878 (SMART); IPR000043 (PIRSF); IPR000043 (SMART); IPR000043 (PFAM); IPR015878 (PFAM); IPR000043 (TIGRFAM); G3DSA:3.40.50.1480 (GENE3D); IPR016040 (G3DSA:3.40.50.GENE3D); IPR000043 (PANTHER); IPR020082 (PROSITE_PATTERNS); IPR020082 (PROSITE_PATTERNS); IPR000043 (HAMAP); SSF52283 (SUPERFAMILY); SSF51735 (SUPERFAMILY)	1	1347	fwd
		x		C82494	-	-	15	1672	PREDICTED: putative inorganic phosphate cotransporter-like [Bombyx mori]	0	0.736	3	C:integral component of membrane; F:transporter activity; P:transmembrane transport	-	G3DSA:1.20.1250.20 (GENE3D); IPR011701 (PFAM); G3DSA:1.20.1250.20 (GENE3D); PTHR11662:SF200 (PANTHER); PTHR11662 (PANTHER); TRANSMEMBRANE (PHOBIUS); NON_CYTOPLASMIC_DOMAIN (PHOBIUS); TRANSMEMBRANE (PHOBIUS); CYTOPLASMIC_DOMAIN (PHOBIUS); CYTOPLASMIC_DOMAIN (PHOBIUS); TRANSMEMBRANE (PHOBIUS); NON_CYTOPLASMIC_DOMAIN (PHOBIUS); TRANSMEMBRANE (PHOBIUS); CYTOPLASMIC_DOMAIN (PHOBIUS); NON_CYTOPLASMIC_D…	0.967245	1560	fwd
		x		C82958	-	-	12	1841	PREDICTED: myrosinase 1-like [Bombyx mori]	0	0.73	2	F:hydrolase activity, hydrolyzing O-glycosyl compounds; P:carbohydrate metabolic process	-	IPR001360 (PRINTS); IPR013781 (G3DSA:3.20.20.GENE3D); IPR001360 (PFAM); IPR001360 (PANTHER); IPR018120 (PROSITE_PATTERNS); SIGNAL_PEPTIDE_N_REGION (PHOBIUS); SIGNAL_PEPTIDE_C_REGION (PHOBIUS); SIGNAL_PEPTIDE (PHOBIUS); SIGNAL_PEPTIDE_H_REGION (PHOBIUS); NON_CYTOPLASMIC_DOMAIN (PHOBIUS); SignalP-noTM (SIGNALP_EUK); IPR017853 (SUPERFAMILY)	1.00594	1533	rev
		x		C83498	-	-	33	2302	PREDICTED: T-complex protein 1 subunit gamma-like [Bombyx mori]	0	0.8815	9	C:chaperonin-containing T-complex; C:microtubule associated complex; F:ATP binding; F:ATPase activity, coupled; F:unfolded protein binding; P:protein folding; P:terminal branching, open tracheal system; P:trachea morphogenesis; P:mitotic spindle assembly	EC:3.6.1; EC:3.6.1.3; EC:3.6.1.15	IPR017998 (PRINTS); IPR027410 (G3DSA:3.30.260.GENE3D); IPR012719 (TIGRFAM); IPR027409 (G3DSA:3.50.7.GENE3D); IPR002423 (PFAM); IPR027413 (G3DSA:1.10.560.GENE3D); IPR012719 (PTHR11353:PANTHER); IPR002423 (PANTHER); IPR002194 (PROSITE_PATTERNS); IPR002194 (PROSITE_PATTERNS); IPR002194 (PROSITE_PATTERNS); SSF54849 (SUPERFAMILY); IPR002423 (SUPERFAMILY); IPR027409 (SUPERFAMILY)	1	1629	rev
		x		C83734	-	-	16	2710	copia-like retrotransposable element [Arabidopsis thaliana]	2.63722e-138	0.6195	3	F:nucleic acid binding; F:zinc ion binding; P:DNA integration	-	IPR013103 (PFAM); IPR012337 (G3DSA:3.30.420.GENE3D); IPR001584 (PFAM); PTHR11439:SF127 (PANTHER); PTHR11439 (PANTHER); IPR001584 (PROSITE_PROFILES); SSF56672 (SUPERFAMILY); IPR012337 (SUPERFAMILY)	1.34474	2580	rev
		x		C83822	-	-	28	3385	hypothetical protein KGM_18427 [Danaus plexippus]	6.86787e-168	0.7265	20	C:Golgi trans cisterna; C:chromatin; C:centrosome; C:spindle; C:perinuclear region of cytoplasm; F:cystathionine beta-synthase activity; F:Rab GTPase binding; F:ADP-ribosylation factor binding; F:adenyl nucleotide binding; F:protein homodimerization activity; P:protein targeting to Golgi; P:cysteine biosynthetic process from serine; P:centrosome cycle; P:determination of adult lifespan; P:cystein…	EC:4.2.1.22	IPR005857 (TIGRFAM); G3DSA:3.40.50.1100 (GENE3D); G3DSA:3.10.580.10 (GENE3D); G3DSA:3.40.50.1100 (GENE3D); IPR000644 (PFAM); IPR001926 (PFAM); PTHR10314 (PANTHER); PTHR10314:SF48 (PANTHER); IPR001216 (PROSITE_PATTERNS); IPR000644 (PROSITE_PROFILES); SSF54631 (SUPERFAMILY); IPR001926 (SUPERFAMILY)	0.997988	1545	rev
		x		s1206	1021	2	43	3403	PREDICTED: putative hexokinase HKDC1-like [Bombyx mori]	0	0.6525	12	F:hexokinase activity; F:ATP binding; P:glycolytic process; P:carbohydrate phosphorylation; P:starch metabolic process; P:sucrose metabolic process; P:fructose metabolic process; P:galactose metabolic process; P:mannose metabolic process; P:amino sugar metabolic process; P:gluconeogenesis; P:streptomycin biosynthetic process	EC:2.7.1.1	IPR001312 (PRINTS); G3DSA:3.40.367.20 (GENE3D); IPR022673 (PFAM); G3DSA:3.30.420.40 (GENE3D); IPR022672 (PFAM); PTHR19443:SF9 (PANTHER); IPR001312 (PANTHER); IPR019807 (PROSITE_PATTERNS); SSF53067 (SUPERFAMILY); SSF53067 (SUPERFAMILY)	0.932927	1464	rev
		x		s139	100	0	35	2958	GMCbeta2 [Bombyx mori]	0	0.6545	7	F:choline dehydrogenase activity; F:flavin adenine dinucleotide binding; P:alcohol metabolic process; P:oxidation-reduction process; P:glycine metabolic process; P:L-serine metabolic process; P:threonine metabolic process	EC:1.1.99.1	IPR012132 (PIRSF); IPR000172 (PFAM); G3DSA:3.50.50.60 (GENE3D); IPR007867 (PFAM); PTHR11552:SF77 (PANTHER); PTHR11552 (PANTHER); IPR000172 (PROSITE_PATTERNS); SSF51905 (SUPERFAMILY); SSF54373 (SUPERFAMILY)	1.00801	1881	rev
		x		s1533	1344	1	65	721	PREDICTED: trypsin, alkaline C-like [Bombyx mori]	2.49471e-53	0.5965	2	F:serine-type endopeptidase activity; P:proteolysis	EC:3.4.21	IPR001314 (PRINTS); IPR001254 (SMART); G3DSA:2.40.10.10 (GENE3D); IPR001254 (PFAM); G3DSA:2.40.10.10 (GENE3D); G3DSA:2.40.10.10 (GENE3D); PTHR24276 (PANTHER); SIGNAL_PEPTIDE (PHOBIUS); SIGNAL_PEPTIDE_N_REGION (PHOBIUS); SIGNAL_PEPTIDE_H_REGION (PHOBIUS); NON_CYTOPLASMIC_DOMAIN (PHOBIUS); SIGNAL_PEPTIDE_C_REGION (PHOBIUS); IPR001254 (PROSITE_PROFILES); SignalP-TM (SIGNALP_GRAM_POSITIVE); SignalP-n…	0.907692	717	fwd
		x		s1632	1454	0	24	1765	PREDICTED: protein lethal(3)malignant blood neoplasm 1-like [Bombyx mori]	2.92766e-69	0.6915	8	C:cytoplasm; C:plasma membrane; C:extracellular matrix; F:structural constituent of chitin-based larval cuticle; P:chaeta development; P:wing disc development; P:chitin-based cuticle development; P:plasmatocyte differentiation	-	IPR000618 (PFAM); PTHR10380 (PANTHER); PTHR10380:SF119 (PANTHER); IPR000618 (PROSITE_PATTERNS); SIGNAL_PEPTIDE (PHOBIUS); SIGNAL_PEPTIDE_H_REGION (PHOBIUS); NON_CYTOPLASMIC_DOMAIN (PHOBIUS); SIGNAL_PEPTIDE_C_REGION (PHOBIUS); SIGNAL_PEPTIDE_N_REGION (PHOBIUS); IPR000618 (PROSITE_PROFILES); IPR000618 (PROSITE_PROFILES); SignalP-noTM (SIGNALP_EUK)	0.331418	1506	fwd
		x		s1649	1473	1	22	2941	hypothetical protein KGM_06320 [Danaus plexippus]	8.36054e-59	0.908	1	F:zinc ion binding	-	PTHR20893:SF2 (PANTHER); PTHR20893 (PANTHER); CYTOPLASMIC_DOMAIN (PHOBIUS); TRANSMEMBRANE (PHOBIUS); SIGNAL_PEPTIDE_C_REGION (PHOBIUS); SIGNAL_PEPTIDE (PHOBIUS); SIGNAL_PEPTIDE_H_REGION (PHOBIUS); SIGNAL_PEPTIDE_N_REGION (PHOBIUS); NON_CYTOPLASMIC_DOMAIN (PHOBIUS); NON_CYTOPLASMIC_DOMAIN (PHOBIUS); TRANSMEMBRANE (PHOBIUS); SignalP-TM (SIGNALP_GRAM_POSITIVE); SignalP-noTM (SIGNALP_GRAM_NEGATIVE); …	0.629545	570	fwd
		x		s1787	1625	0	40	538	hypothetical protein AND_12313 [Anopheles darlingi]	1.32919e-53	0.8055	10	C:nucleus; F:sequence-specific DNA binding transcription factor activity; F:UDP-glucose 4-epimerase activity; F:coenzyme binding; P:galactose metabolic process; P:regulation of transcription, DNA-templated; P:hippo signaling; C:transcription factor complex; P:regulation of transcription, DNA-templated; P:nucleotide-sugar metabolic process	EC:5.1.3.2	IPR001509 (PFAM); G3DSA:3.90.25.10 (GENE3D); IPR016040 (G3DSA:3.40.50.GENE3D); PTHR10366 (PANTHER); IPR005886 (PTHR10366:PANTHER); SSF51735 (SUPERFAMILY)	0.417127	333	rev
		x		s1822	1662	1	68	1896	conserved hypothetical protein [Papilio xuthus]	5.90121e-121	0.7745	4	C:signal recognition particle receptor complex; C:lipid particle; C:fusome; F:signal sequence binding	-	IPR005595 (PFAM); PTHR12924 (PANTHER); PTHR12924:SF0 (PANTHER); SIGNAL_PEPTIDE_C_REGION (PHOBIUS); SIGNAL_PEPTIDE_H_REGION (PHOBIUS); SIGNAL_PEPTIDE_N_REGION (PHOBIUS); NON_CYTOPLASMIC_DOMAIN (PHOBIUS); CYTOPLASMIC_DOMAIN (PHOBIUS); SIGNAL_PEPTIDE (PHOBIUS); TRANSMEMBRANE (PHOBIUS); SignalP-noTM (SIGNALP_GRAM_NEGATIVE); SignalP-noTM (SIGNALP_EUK); SignalP-TM (SIGNALP_GRAM_POSITIVE)	1.00358	852	rev
		x		s2277	2149	1	15	1510	PREDICTED: putative inorganic phosphate cotransporter-like [Bombyx mori]	0	0.738	3	C:integral component of membrane; F:transporter activity; P:transmembrane transport	-	G3DSA:1.20.1250.20 (GENE3D); G3DSA:1.20.1250.20 (GENE3D); IPR011701 (PFAM); PTHR11662:SF214 (PANTHER); PTHR11662 (PANTHER); CYTOPLASMIC_DOMAIN (PHOBIUS); TRANSMEMBRANE (PHOBIUS); CYTOPLASMIC_DOMAIN (PHOBIUS); CYTOPLASMIC_DOMAIN (PHOBIUS); NON_CYTOPLASMIC_DOMAIN (PHOBIUS); TRANSMEMBRANE (PHOBIUS); TRANSMEMBRANE (PHOBIUS); TRANSMEMBRANE (PHOBIUS); CYTOPLASMIC_DOMAIN (PHOBIUS); NON_CYTOPLASMIC_DOMAI…	0.991435	1422	rev
		x		s243	202	0	89	968	GSTT1_MANSERecName: Full=Glutathione S-transferase 1; AltName: Full=GST class-theta	1.22047e-121	0.718	4	F:glutathione transferase activity; P:glutathione metabolic process; P:glutathione conjugation reaction; F:protein binding	EC:2.5.1.18	IPR012336 (G3DSA:3.40.30.GENE3D); IPR010987 (G3DSA:1.20.1050.GENE3D); IPR004046 (PFAM); IPR004045 (PFAM); PTHR11260:SF162 (PANTHER); PTHR11260 (PANTHER); IPR004045 (PROSITE_PROFILES); IPR010987 (PROSITE_PROFILES); IPR010987 (SUPERFAMILY); IPR012336 (SUPERFAMILY)	1.00461	657	rev
		x		s2466	2486	1	68	1898	eukaryotic initiation factor 5C [Helicoverpa armigera]	6.13442e-178	0.857	6	F:translation initiation factor activity; F:metalloendopeptidase activity; F:metal ion binding; P:proteolysis; C:ribosome; P:regulation of translational initiation	EC:3.4.24	Coil (COILS); Coil (COILS); PTHR14208 (PANTHER)	0.755981	1125	fwd
		x		s2556	2648	1	47	2296	4EBP-like protein [Manduca sexta]	5.35811e-50	0.802	4	F:translation initiation factor activity; F:eukaryotic initiation factor 4E binding; P:negative regulation of translational initiation; C:ribosome	-	IPR008606 (PFAM); PTHR12669:SF12 (PANTHER); PTHR12669 (PANTHER)	0.983051	399	rev
		x		s2572	2664	0	60	1991	ras-related GTP-binding protein Rab11 [Bombyx mori]	2.64825e-147	0.954	47	C:nuclear envelope; C:autophagosome; C:lipid particle; C:centrosome; C:plasma membrane; C:trans-Golgi network transport vesicle; C:cleavage furrow; C:neuronal cell body; C:terminal bouton; C:fusome; C:perinuclear region of cytoplasm; C:recycling endosome; C:cell pole; C:spindle envelope; F:GTPase activity; F:GTP binding; F:protein complex binding; F:GTPase activating protein binding; P:actomyosin…	EC:3.6.1; EC:3.6.1.15	IPR001806 (PRINTS); IPR020849 (SMART); IPR002041 (SMART); IPR003579 (SMART); IPR003578 (SMART); IPR027417 (G3DSA:3.40.50.GENE3D); IPR001806 (PFAM); IPR005225 (TIGRFAM); PTHR24073 (PANTHER); PTHR24073:SF313 (PANTHER); PS51419 (PROSITE_PROFILES); IPR027417 (SUPERFAMILY)	1	648	rev
		x		s2632	2737	0	21	1840	PREDICTED: LOW QUALITY PROTEIN: collagen alpha-2(IV) chain-like [Bombyx mori]	5.95134e-159	0.6975	11	C:collagen trimer; C:basement membrane; F:extracellular matrix structural constituent; F:hydrolase activity; F:protein dimerization activity; P:nematode larval development; P:muscle organ development; P:metabolic process; P:embryo development; P:extracellular matrix organization; P:positive regulation of protein secretion	-	IPR001442 (SMART); IPR001442 (PFAM); IPR008160 (PFAM); IPR001442 (G3DSA:2.170.240.GENE3D); PTHR24023:SF381 (PANTHER); PTHR24023 (PANTHER); IPR001442 (PROSITE_PROFILES); IPR016187 (SUPERFAMILY); IPR016187 (SUPERFAMILY)	0.251058	1149	fwd
		x		s2858	3073	1	44	1911	unknown unsecreted protein [Papilio xuthus]	3.96676e-128	0.5785	3	F:molecular_function; P:biological_process; C:cellular_component	-	no IPS match	1.07658	684	rev
		x		s2863	3075	4	66	1254	serpin 1 [Manduca sexta]	0	0.813	4	C:extracellular space; F:serine-type endopeptidase inhibitor activity; F:peptidase activity; P:negative regulation of endopeptidase activity	-	IPR023796 (SMART); G3DSA:3.30.497.10 (GENE3D); IPR023796 (PFAM); G3DSA:2.30.39.10 (GENE3D); IPR000215 (PANTHER); PTHR11461:SF52 (PANTHER); IPR023795 (PROSITE_PATTERNS); SIGNAL_PEPTIDE (PHOBIUS); SIGNAL_PEPTIDE_N_REGION (PHOBIUS); SIGNAL_PEPTIDE_H_REGION (PHOBIUS); SIGNAL_PEPTIDE_C_REGION (PHOBIUS); NON_CYTOPLASMIC_DOMAIN (PHOBIUS); IPR023796 (SUPERFAMILY)	1.00253	1221	rev
		x		s3087	3384	0	63	777	ATPase inhibitor-like protein [Bombyx mori]	2.34495e-33	0.784	4	C:mitochondrion; F:enzyme inhibitor activity; P:negative regulation of catalytic activity; P:negative regulation of nucleotide metabolic process	-	Coil (COILS); IPR007648 (PFAM); G3DSA:1.20.5.500 (GENE3D); G3DSA:1.20.5.500 (GENE3D); PTHR23407 (PANTHER); PTHR23407:SF6 (PANTHER); SSF64602 (SUPERFAMILY)	0.963636	402	fwd
		x		s3226	3627	1	67	1763	acyl-coa dehydrogenase [Papilio xuthus]	0	0.884	7	C:mitochondrion; C:lipid particle; C:microtubule associated complex; F:acyl-CoA dehydrogenase activity; F:flavin adenine dinucleotide binding; P:fatty acid beta-oxidation; P:electron transport	EC:1.3.99.3	IPR009075 (PFAM); IPR006091 (G3DSA:2.40.110.GENE3D); G3DSA:1.20.140.10 (GENE3D); IPR006091 (PFAM); IPR013786 (G3DSA:1.10.540.GENE3D); IPR013786 (PFAM); PTHR10909 (PANTHER); PTHR10909:SF240 (PANTHER); IPR006089 (PROSITE_PATTERNS); IPR006089 (PROSITE_PATTERNS); IPR009100 (SUPERFAMILY); IPR009075 (SUPERFAMILY)	1.05201	1311	fwd
		x		s3274	3701	2	36	2003	PREDICTED: protein bunched, class 2/F/G isoform-like [Bombyx mori]	3.49187e-37	0.8755	24	C:nucleus; C:cytoplasm; F:sequence-specific DNA binding transcription factor activity; F:protein homodimerization activity; P:cell fate determination; P:compound eye photoreceptor cell differentiation; P:positive regulation of neuroblast proliferation; P:regulation of transcription, DNA-templated; P:ovarian follicle cell migration; P:peripheral nervous system development; P:imaginal disc-derived …	-	Coil (COILS); IPR000580 (PFAM); G3DSA:1.20.5.490 (GENE3D); IPR000580 (PANTHER); IPR000580 (PROSITE_PATTERNS); SSF58026 (SUPERFAMILY)	0.811475	546	fwd
		x		s3402	3898	3	69	1893	NADPH cytochrome b5 reductase 1 [Helicoverpa armigera]	2.78162e-171	0.861	6	C:endomembrane system; F:cytochrome-b5 reductase activity, acting on NAD(P)H; P:inter-male aggressive behavior; P:oxidation-reduction process; P:amino sugar metabolic process; P:electron transport	EC:1.6.2.2	IPR001834 (PRINTS); IPR001709 (PRINTS); G3DSA:3.40.50.80 (GENE3D); G3DSA:2.40.30.10 (GENE3D); IPR001433 (PFAM); IPR008333 (PFAM); PTHR19370:SF80 (PANTHER); PTHR19370 (PANTHER); CYTOPLASMIC_DOMAIN (PHOBIUS); TRANSMEMBRANE (PHOBIUS); NON_CYTOPLASMIC_DOMAIN (PHOBIUS); IPR017927 (PROSITE_PROFILES); IPR017938 (SUPERFAMILY); SSF52343 (SUPERFAMILY); TMhelix (TMHMM); TMhelix (TMHMM)	1	1056	fwd
		x		s341	268	1	67	1330	putative C1A cysteine protease precursor [Manduca sexta]	0	0.8395	3	F:cysteine-type endopeptidase activity; P:proteolysis; P:regulation of catalytic activity	EC:3.4.22; EC:3.4	IPR000668 (PRINTS); IPR000668 (SMART); G3DSA:3.90.70.10 (GENE3D); IPR000668 (PFAM); IPR013128 (PANTHER); PTHR12411:SF322 (PANTHER); IPR000169 (PROSITE_PATTERNS); IPR025661 (PROSITE_PATTERNS); IPR025660 (PROSITE_PATTERNS); SSF54001 (SUPERFAMILY)	0.943787	1134	fwd
		x		s3414	3909	0	76	2540	PREDICTED: LOW QUALITY PROTEIN: liver carboxylesterase-like [Bombyx mori]	0	0.689	2	F:cholinesterase activity; P:metabolic process	EC:3.1.1.8; EC:3.1.1.1	IPR002018 (PFAM); IPR029058 (G3DSA:3.40.50.GENE3D); PTHR11559 (PANTHER); IPR019819 (PROSITE_PATTERNS); IPR019826 (PROSITE_PATTERNS); TRANSMEMBRANE (PHOBIUS); CYTOPLASMIC_DOMAIN (PHOBIUS); NON_CYTOPLASMIC_DOMAIN (PHOBIUS); IPR029058 (SUPERFAMILY)	1	1617	fwd
		x		s347	270	0	46	785	PREDICTED: probable pterin-4-alpha-carbinolamine dehydratase-like [Bombyx mori]	5.0323e-72	0.8505	8	F:DNA binding; F:DNA-directed RNA polymerase activity; F:4-alpha-hydroxytetrahydrobiopterin dehydratase activity; P:transcription, DNA-templated; P:tetrahydrobiopterin biosynthetic process; C:nucleolus; P:purine nucleobase metabolic process; P:pyrimidine nucleobase metabolic process	EC:4.2.1.96; EC:2.7.7.6	IPR001533 (PFAM); IPR001533 (G3DSA:3.30.1360.GENE3D); IPR001533 (PANTHER); IPR001533 (HAMAP); IPR001533 (SUPERFAMILY)	0.980769	567	fwd
		x		s3585	4150	0	83	1237	myo-inositol oxygenase [Bombyx mori]	0	0.8065	5	C:cytoplasm; F:iron ion binding; F:inositol oxygenase activity; P:inositol catabolic process; P:oxidation-reduction process	EC:1.13.99.1	CYTOPLASMIC_DOMAIN (PHOBIUS); NON_CYTOPLASMIC_DOMAIN (PHOBIUS); TRANSMEMBRANE (PHOBIUS); TMhelix (TMHMM)	1.00683	897	fwd
		x		s3808	4509	1	91	1852	fructose 1,6-bisphosphate aldolase [Danaus plexippus]	0	0.923	27	C:condensed nuclear chromosome outer kinetochore; C:centrosome; C:spindle; C:Z disc; C:M band; F:fructose-bisphosphate aldolase activity; F:protein serine/threonine kinase activity; F:ATP binding; P:achiasmate meiosis I; P:response to hypoxia; P:glycolytic process; P:protein phosphorylation; P:mitotic spindle assembly checkpoint; P:mitotic G2 DNA damage checkpoint; P:mitotic centrosome separation…	EC:2.7.11; EC:4.1.2.13	IPR000741 (PFAM); IPR013785 (G3DSA:3.20.20.GENE3D); IPR029769 (PANTHER); IPR029768 (PROSITE_PATTERNS); SSF51569 (SUPERFAMILY)	0.845758	1131	fwd
		x		s4132	5059	0	73	1159	farnesoic acid O-methyltransferase [Bombyx mori]	6.92991e-80	0.7625	2	F:methyltransferase activity; P:methylation	-	no IPS match	1	612	rev
		x		s4142	5079	1	21	1428	carboxypeptidase [Bombyx mori]	0	0.62	3	F:metallocarboxypeptidase activity; F:zinc ion binding; P:proteolysis	EC:3.4.17	IPR000834 (PRINTS); IPR000834 (SMART); IPR003146 (G3DSA:3.30.70.GENE3D); G3DSA:3.40.630.10 (GENE3D); IPR000834 (PFAM); IPR003146 (PFAM); PTHR11705 (PANTHER); IPR000834 (PROSITE_PATTERNS); NON_CYTOPLASMIC_DOMAIN (PHOBIUS); CYTOPLASMIC_DOMAIN (PHOBIUS); TRANSMEMBRANE (PHOBIUS); SignalP-noTM (SIGNALP_EUK); SSF53187 (SUPERFAMILY); IPR009020 (SUPERFAMILY); TMhelix (TMHMM)	1.00216	1428	fwd
		x		s4330	5466	1	75	447	60S ribosomal protein L38 [Danaus plexippus]	5.42341e-39	0.972	4	C:ribosome; F:structural constituent of ribosome; P:translation; P:ribosome biogenesis	-	TRANSMEMBRANE (PHOBIUS); NON_CYTOPLASMIC_DOMAIN (PHOBIUS); NON_CYTOPLASMIC_DOMAIN (PHOBIUS); CYTOPLASMIC_DOMAIN (PHOBIUS); TRANSMEMBRANE (PHOBIUS); TMhelix (TMHMM); TMhelix (TMHMM)	0.960526	273	fwd
		x		s4562	5968	0	20	1415	PREDICTED: iron-sulfur protein NUBPL-like isoform X1 [Bombyx mori]	0	0.765	3	F:ATP binding; F:oxidoreductase activity; P:oxidation-reduction process	-	IPR019591 (PFAM); IPR027417 (G3DSA:3.40.50.GENE3D); IPR019591 (PANTHER); PTHR23264:SF4 (PANTHER); IPR027417 (SUPERFAMILY)	0.91954	966	rev
		x		s4655	6166	0	52	1963	Y-box protein [Bombyx mori]	8.14987e-56	0.9065	2	F:DNA binding; P:regulation of transcription, DNA-templated	-	IPR002059 (PRINTS); IPR011129 (SMART); IPR002059 (PFAM); IPR012340 (G3DSA:2.40.50.GENE3D); PTHR11544 (PANTHER); IPR019844 (PROSITE_PATTERNS); IPR012340 (SUPERFAMILY)	0.483395	846	rev
		x		s4687	6263	1	39	838	cytochrome P450 4G49 [Manduca sexta]	2.22227e-71	0.8865	5	F:monooxygenase activity; F:iron ion binding; F:oxidoreductase activity, acting on paired donors, with incorporation or reduction of molecular oxygen; F:heme binding; P:oxidation-reduction process	-	IPR002401 (PRINTS); IPR001128 (PFAM); IPR001128 (G3DSA:1.10.630.GENE3D); PTHR24290:SF56 (PANTHER); PTHR24290 (PANTHER); IPR017972 (PROSITE_PATTERNS); IPR001128 (SUPERFAMILY)	0.344418	435	rev
		x		s4709	6318	0	40	1670	cathepsin D [Danaus plexippus]	0	0.806	8	C:extracellular region; C:lysosome; C:microtubule associated complex; F:aspartic-type endopeptidase activity; P:proteolysis; P:salivary gland cell autophagic cell death; P:nurse cell apoptotic process; P:defense response to Gram-negative bacterium	EC:3.4.23	IPR001461 (PRINTS); IPR021109 (G3DSA:2.40.70.GENE3D); IPR021109 (G3DSA:2.40.70.GENE3D); IPR012848 (PFAM); IPR001461 (PFAM); IPR001461 (PANTHER); PTHR13683:SF230 (PANTHER); IPR001969 (PROSITE_PATTERNS); SIGNAL_PEPTIDE_C_REGION (PHOBIUS); SIGNAL_PEPTIDE_H_REGION (PHOBIUS); NON_CYTOPLASMIC_DOMAIN (PHOBIUS); SIGNAL_PEPTIDE_N_REGION (PHOBIUS); SIGNAL_PEPTIDE (PHOBIUS); PS51257 (PROSITE_PROFILES); IPR0…	1	1164	rev
		x		s4728	6370	0	75	1003	Bax inhibitor-1-like protein [Bombyx mori]	1.68627e-125	0.731	2	C:integral component of membrane; P:negative regulation of apoptotic process	-	IPR006214 (PFAM); PTHR23291:SF4 (PANTHER); IPR006214 (PANTHER); TRANSMEMBRANE (PHOBIUS); TRANSMEMBRANE (PHOBIUS); TRANSMEMBRANE (PHOBIUS); NON_CYTOPLASMIC_DOMAIN (PHOBIUS); TRANSMEMBRANE (PHOBIUS); CYTOPLASMIC_DOMAIN (PHOBIUS); CYTOPLASMIC_DOMAIN (PHOBIUS); NON_CYTOPLASMIC_DOMAIN (PHOBIUS); NON_CYTOPLASMIC_DOMAIN (PHOBIUS); TRANSMEMBRANE (PHOBIUS); CYTOPLASMIC_DOMAIN (PHOBIUS); TMhelix (TMHMM); T…	0.944681	681	rev
		x		s4790	6519	0	57	1808	PREDICTED: synaptobrevin-like [Bombyx mori]	5.1349e-49	0.88	14	C:plasma membrane; C:integral component of membrane; C:cell junction; C:axon; C:synaptic vesicle membrane; C:presynaptic active zone; C:cortical granule; P:nematode larval development; P:synaptic transmission, cholinergic; P:synaptic vesicle exocytosis; P:defecation; P:locomotion; P:regulation of pharyngeal pumping; P:regulation of hindgut contraction	-	Coil (COILS); IPR001388 (PRINTS); G3DSA:1.10.3840.10 (GENE3D); IPR001388 (PFAM); PTHR21136:SF36 (PANTHER); PTHR21136 (PANTHER); IPR001388 (PROSITE_PATTERNS); NON_CYTOPLASMIC_DOMAIN (PHOBIUS); TRANSMEMBRANE (PHOBIUS); CYTOPLASMIC_DOMAIN (PHOBIUS); IPR001388 (PROSITE_PROFILES); SSF58038 (SUPERFAMILY); TMhelix (TMHMM)	1	387	rev
		x		s5002	7150	0	39	2340	hypothetical protein KGM_08501 [Danaus plexippus]	8.72513e-129	0.721	8	C:microtubule associated complex; C:cytoplasmic microtubule; C:axon; C:dendrite; F:microtubule binding; P:microtubule-based process; P:lateral inhibition; C:tubulin complex	-	IPR001084 (PFAM); IPR027324 (PANTHER); IPR001084 (PROSITE_PATTERNS); IPR001084 (PROSITE_PATTERNS); IPR001084 (PROSITE_PROFILES); IPR001084 (PROSITE_PROFILES); IPR001084 (PROSITE_PROFILES)	0.520522	918	rev
		x		s5036	7259	0	87	738	spase 22/23-subunit [Papilio xuthus]	1.85601e-101	0.894	5	C:signal peptidase complex; C:integral component of membrane; F:peptidase activity; P:signal peptide processing; P:proteolysis	-	IPR007653 (PIRSF); IPR007653 (PFAM); IPR007653 (PANTHER); PTHR12804:SF0 (PANTHER); NON_CYTOPLASMIC_DOMAIN (PHOBIUS); CYTOPLASMIC_DOMAIN (PHOBIUS); TRANSMEMBRANE (PHOBIUS); PS51257 (PROSITE_PROFILES); TMhelix (TMHMM)	1.08889	612	rev
		x		s5130	7603	1	40	583	odorant-binding protein 4 [Chilo suppressalis]	1.8297e-71	0.6122	1	F:odorant binding	-	IPR023316 (G3DSA:1.10.238.GENE3D); IPR006170 (PFAM); IPR023316 (SUPERFAMILY)	0.928058	390	fwd
		x		s5138	7656	0	43	3701	zinc/iron transporter [Danaus plexippus]	1.18957e-99	0.6435	8	C:intracellular; C:basolateral plasma membrane; C:apical plasma membrane; F:zinc ion transmembrane transporter activity; P:determination of adult lifespan; P:adult locomotory behavior; P:zinc ion homeostasis; P:zinc II ion transmembrane import	-	IPR003689 (PFAM); PTHR11040 (PANTHER); PTHR11040:SF33 (PANTHER); NON_CYTOPLASMIC_DOMAIN (PHOBIUS); TRANSMEMBRANE (PHOBIUS); CYTOPLASMIC_DOMAIN (PHOBIUS); TRANSMEMBRANE (PHOBIUS); NON_CYTOPLASMIC_DOMAIN (PHOBIUS); TRANSMEMBRANE (PHOBIUS); CYTOPLASMIC_DOMAIN (PHOBIUS); TRANSMEMBRANE (PHOBIUS); NON_CYTOPLASMIC_DOMAIN (PHOBIUS); TRANSMEMBRANE (PHOBIUS); NON_CYTOPLASMIC_DOMAIN (PHOBIUS); TRANSMEMBRANE…	1	1002	fwd
		x		s5227	8144	0	61	1560	NIPSNAP protein [Bombyx mori]	1.75563e-163	0.7965	3	F:molecular_function; P:biological_process; C:cellular_component	-	IPR012577 (PFAM); G3DSA:3.30.70.900 (GENE3D); PTHR21017:SF17 (PANTHER); PTHR21017 (PANTHER); IPR011008 (SUPERFAMILY); IPR011008 (SUPERFAMILY)	1.00365	897	rev
		x		s5282	8469	0	93	671	cytochrome c oxidase polypeptide Vb [Bombyx mori]	8.23734e-75	0.7855	5	C:mitochondrial respiratory chain complex IV; C:lipid particle; F:cytochrome-c oxidase activity; P:mitochondrial electron transport, cytochrome c to oxygen; P:hydrogen ion transmembrane transport	EC:1.9.3.1	IPR002124 (G3DSA:2.60.11.GENE3D); IPR002124 (PFAM); IPR002124 (PANTHER); IPR002124 (PROSITE_PROFILES); SSF57802 (SUPERFAMILY)	1.04032	420	fwd
		x		s5581	9987	0	20	2238	kayak isoform A [Danaus plexippus]	3.21567e-74	0.5845	6	C:nucleus; F:sequence-specific DNA binding transcription factor activity; F:sequence-specific DNA binding; C:transcription factor complex; P:regulation of transcription, DNA-templated; P:regulation of transcription from RNA polymerase II promoter	-	Coil (COILS); IPR000837 (PRINTS); IPR004827 (SMART); IPR004827 (PFAM); G3DSA:1.20.5.170 (GENE3D); IPR000837 (PANTHER); PTHR23351:SF24 (PANTHER); IPR004827 (PROSITE_PATTERNS); IPR004827 (PROSITE_PROFILES); SSF57959 (SUPERFAMILY)	0.615584	705	rev
		x		s5658	10406	1	58	1126	PREDICTED: gamma-glutamyl hydrolase A-like [Bombyx mori]	0	0.6715	3	F:omega peptidase activity; P:proteolysis; P:glutamine metabolic process	EC:3.4.19	IPR011697 (PFAM); IPR029062 (G3DSA:3.40.50.GENE3D); IPR015527 (PANTHER); CYTOPLASMIC_DOMAIN (PHOBIUS); TRANSMEMBRANE (PHOBIUS); NON_CYTOPLASMIC_DOMAIN (PHOBIUS); IPR015527 (PROSITE_PROFILES); IPR029062 (SUPERFAMILY); TMhelix (TMHMM)	1	1008	fwd
		x		s5723	10743	0	78	2308	transport protein Sec61 alpha subunit [Danaus plexippus]	0	0.9775	14	C:Sec61 translocon complex; C:integral component of membrane; C:fusome; F:protein transporter activity; P:SRP-dependent cotranslational protein targeting to membrane, translocation; P:dorsal closure; P:head involution; P:negative regulation of autophagy; P:positive regulation of cell death; P:positive regulation of iron ion transmembrane transport; P:cuticle development; P:positive regulation of …	-	IPR002208 (PIRSF); IPR002208 (PFAM); IPR023201 (G3DSA:1.10.3370.GENE3D); IPR019561 (PFAM); IPR002208 (TIGRFAM); IPR002208 (PANTHER); IPR002208 (PROSITE_PATTERNS); IPR002208 (PROSITE_PATTERNS); TRANSMEMBRANE (PHOBIUS); NON_CYTOPLASMIC_DOMAIN (PHOBIUS); CYTOPLASMIC_DOMAIN (PHOBIUS); TRANSMEMBRANE (PHOBIUS); NON_CYTOPLASMIC_DOMAIN (PHOBIUS); CYTOPLASMIC_DOMAIN (PHOBIUS); TRANSMEMBRANE (PHOBIUS); TRA…	1	1437	rev
		x		s5732	10814	0	26	1024	PREDICTED: uncharacterized protein LOC101738121 [Bombyx mori]	6.02864e-66	0.616	6	C:extracellular region; C:integral component of membrane; P:Bolwig's organ morphogenesis; P:defasciculation of motor neuron axon; P:axon choice point recognition; F:protein binding	-	IPR003599 (SMART); IPR013783 (G3DSA:2.60.40.GENE3D); IPR013783 (G3DSA:2.60.40.GENE3D); IPR013106 (PFAM); PTHR21261:SF8 (PANTHER); PTHR21261 (PANTHER); SIGNAL_PEPTIDE_H_REGION (PHOBIUS); SIGNAL_PEPTIDE_N_REGION (PHOBIUS); SIGNAL_PEPTIDE_C_REGION (PHOBIUS); NON_CYTOPLASMIC_DOMAIN (PHOBIUS); SIGNAL_PEPTIDE (PHOBIUS); IPR007110 (PROSITE_PROFILES); SignalP-noTM (SIGNALP_EUK); SSF48726 (SUPERFAMILY)	0.830565	840	rev
		x		s5777	11067	0	112	827	ribosomal protein S15 [Manduca sexta]	9.16892e-75	0.9655	5	C:small ribosomal subunit; F:RNA binding; F:structural constituent of ribosome; P:translation; P:ribosome biogenesis	-	IPR002222 (PRINTS); IPR002222 (PIRSF); IPR002222 (PFAM); IPR023575 (G3DSA:3.30.860.GENE3D); IPR005713 (TIGRFAM); IPR002222 (PANTHER); IPR020934 (PROSITE_PATTERNS); IPR002222 (HAMAP); IPR023575 (SUPERFAMILY)	0.973154	456	fwd
		x		s5905	11796	0	16	1853	PREDICTED: GMP synthase [glutamine-hydrolyzing]-like isoform X2 [Bombyx mori]	0	0.8035	6	F:GMP synthase (glutamine-hydrolyzing) activity; F:ATP binding; F:pyrophosphatase activity; P:GMP biosynthetic process; P:purine nucleobase metabolic process; P:glutamate metabolic process	EC:3.6.1; EC:6.3.5.2	G3DSA:3.30.300.10 (GENE3D); IPR001674 (PFAM); IPR014729 (G3DSA:3.40.50.GENE3D); PTHR11922:SF2 (PANTHER); PTHR11922 (PANTHER); IPR025777 (PROSITE_PROFILES); SSF54810 (SUPERFAMILY); SSF54810 (SUPERFAMILY); SSF52402 (SUPERFAMILY)	0.509353	1062	rev
		x		s6079	12729	0	42	1157	ubiquitin-conjugating enzyme E2 [Bombyx mori]	7.887e-103	0.9615	18	C:condensed nuclear chromosome, centromeric region; C:condensed chromosome outer kinetochore; F:SUMO transferase activity; F:heat shock protein binding; F:ubiquitin activating enzyme binding; P:protein import into nucleus; P:humoral immune response; P:mitotic G2 DNA damage checkpoint; P:zygotic specification of dorsal/ventral axis; P:dorsal closure; P:germ cell migration; P:female meiosis chromos…	-	SM00212 (SMART); IPR016135 (G3DSA:3.10.110.GENE3D); IPR000608 (PFAM); PTHR24067 (PANTHER); IPR027230 (PTHR24067:PANTHER); IPR023313 (PROSITE_PATTERNS); IPR000608 (PROSITE_PROFILES); IPR016135 (SUPERFAMILY)	0.9375	567	rev
		x		s6110	12928	0	31	2235	multicystatin [Manduca sexta]	4.73314e-36	0.584	3	F:cysteine-type endopeptidase inhibitor activity; F:cysteine-type peptidase activity; P:negative regulation of endopeptidase activity	EC:3.4	CYTOPLASMIC_DOMAIN (PHOBIUS); NON_CYTOPLASMIC_DOMAIN (PHOBIUS); TRANSMEMBRANE (PHOBIUS); TMhelix (TMHMM)	0.069055	363	fwd
		x		s6264	14002	0	59	1314	PREDICTED: cytochrome b5-like [Bombyx mori]	5.40988e-80	0.7085	2	F:heme binding; F:metal ion binding	-	IPR001199 (PRINTS); IPR001199 (G3DSA:3.10.120.GENE3D); IPR001199 (PFAM); PTHR19359:SF20 (PANTHER); PTHR19359 (PANTHER); IPR001199 (PROSITE_PROFILES); IPR001199 (SUPERFAMILY)	1	486	rev
		x		s6294	14197	0	61	1149	eukaryotic translation initiation factor 3 subunit I [Papilio xuthus]	0	0.8635	10	C:cytosol; C:eukaryotic translation initiation factor 3 complex; C:microtubule associated complex; C:eukaryotic 43S preinitiation complex; C:eukaryotic 48S preinitiation complex; F:translation initiation factor activity; P:formation of translation preinitiation complex; P:regulation of translational initiation; C:ribosome; F:protein binding	-	IPR001680 (SMART); IPR001680 (PFAM); IPR015943 (G3DSA:2.130.10.GENE3D); PTHR19877 (PANTHER); IPR019775 (PROSITE_PATTERNS); IPR027525 (HAMAP); IPR001680 (PROSITE_PROFILES); IPR017986 (PROSITE_PROFILES); IPR001680 (PROSITE_PROFILES); IPR017986 (PROSITE_PROFILES); IPR001680 (PROSITE_PROFILES); IPR001680 (PROSITE_PROFILES); IPR017986 (SUPERFAMILY)	1	1026	rev
		x		s6315	14338	0	59	1066	PREDICTED: myb-like protein X-like isoform X1 [Bombyx mori]	8.49648e-134	0.6255	7	F:DNA binding; F:RNA binding; F:uracil DNA N-glycosylase activity; F:double-stranded RNA-specific ribonuclease activity; P:DNA catabolic process; P:pupation; P:base-excision repair	EC:3.1; EC:3.2.2	no IPS match	1.02424	1062	fwd
		x		s6372	14824	0	40	2113	PREDICTED: spectrin alpha chain-like [Bombyx mori]	0	0.933	5	F:protein tyrosine phosphatase activity; F:calcium ion binding; P:peptidyl-tyrosine dephosphorylation; P:tyrosine metabolic process; F:protein binding	EC:3.1.3.16; EC:3.1; EC:3.1.3.48; EC:3.1.3.41	Coil (COILS); IPR018159 (SMART); IPR002048 (SMART); IPR002017 (PFAM); IPR014837 (PFAM); IPR011992 (PFAM); G3DSA:1.20.58.60 (GENE3D); IPR011992 (G3DSA:1.10.238.GENE3D); G3DSA:1.20.58.60 (GENE3D); IPR011992 (G3DSA:1.10.238.GENE3D); PTHR11915 (PANTHER); PTHR11915:SF250 (PANTHER); IPR018247 (PROSITE_PATTERNS); IPR018247 (PROSITE_PATTERNS); IPR002048 (PROSITE_PROFILES); IPR002048 (PROSITE_PROFILES); S…	0.92471	1389	rev
		x		s6447	15501	0	26	2854	PREDICTED: probable actin-related protein 2/3 complex subunit 2-like [Bombyx mori]	0	0.884	9	C:cytoplasm; C:Arp2/3 protein complex; F:actin binding; F:structural constituent of cytoskeleton; P:regulation of cell shape; P:cell projection assembly; P:cortical actin cytoskeleton organization; P:Arp2/3 complex-mediated actin nucleation; P:lateral inhibition	-	G3DSA:3.30.1460.20 (GENE3D); IPR007188 (PFAM); G3DSA:3.30.1460.20 (GENE3D); IPR007188 (PANTHER); SSF69645 (SUPERFAMILY); SSF69645 (SUPERFAMILY)	0.947368	915	fwd
		x		s6547	16248	0	87	1904	phosphate transport protein [Bombyx mori]	0	0.8245	3	C:mitochondrial inner membrane; C:integral component of membrane; P:transport	-	IPR023395 (G3DSA:1.50.40.GENE3D); IPR018108 (PFAM); PTHR24089 (PANTHER); PTHR24089:SF173 (PANTHER); SIGNAL_PEPTIDE_C_REGION (PHOBIUS); TRANSMEMBRANE (PHOBIUS); CYTOPLASMIC_DOMAIN (PHOBIUS); CYTOPLASMIC_DOMAIN (PHOBIUS); NON_CYTOPLASMIC_DOMAIN (PHOBIUS); SIGNAL_PEPTIDE (PHOBIUS); TRANSMEMBRANE (PHOBIUS); SIGNAL_PEPTIDE_H_REGION (PHOBIUS); SIGNAL_PEPTIDE_N_REGION (PHOBIUS); NON_CYTOPLASMIC_DOMAIN (…	0.97493	1092	fwd
		x		s6590	16905	0	14	2127	PREDICTED: eukaryotic translation initiation factor 5B-like isoform X3 [Bombyx mori]	0	0.939	5	F:nucleic acid binding; F:GTPase activity; F:GTP binding; F:zinc ion binding; P:DNA integration	EC:3.6.1; EC:3.6.1.15	G3DSA:2.40.30.10 (GENE3D); IPR029459 (PFAM); G3DSA:2.40.30.10 (GENE3D); IPR023115 (G3DSA:3.40.50.GENE3D); IPR023115 (PFAM); PTHR23115 (PANTHER); PTHR23115:SF99 (PANTHER); IPR009000 (SUPERFAMILY); IPR023115 (SUPERFAMILY)	0.304	912	rev
		x		s863	703	0	76	414	transthyretin family protein [Danaus plexippus]	8.69256e-61	0.695	3	F:hydroxyisourate hydrolase activity; P:purine nucleobase metabolic process; P:transport	EC:3.5.2.17	IPR000895 (PRINTS); IPR023416 (SMART); IPR023416 (G3DSA:2.60.40.GENE3D); IPR023416 (PFAM); IPR014306 (TIGRFAM); PTHR10395 (PANTHER); PTHR10395:SF8 (PANTHER); IPR023419 (PROSITE_PATTERNS); IPR023418 (PROSITE_PATTERNS); IPR023416 (SUPERFAMILY)	1	357	rev
				C41365	-	-	3	200	PREDICTED: organic cation transporter protein-like [Bombyx mori]	3.46654e-20	0.747	3	C:integral component of membrane; F:transmembrane transporter activity; P:transmembrane transport	-	G3DSA:1.20.1250.20 (GENE3D); PTHR24064:SF202 (PANTHER); PTHR24064 (PANTHER); NON_CYTOPLASMIC_DOMAIN (PHOBIUS); CYTOPLASMIC_DOMAIN (PHOBIUS); TRANSMEMBRANE (PHOBIUS); IPR020846 (PROSITE_PROFILES); IPR020846 (SUPERFAMILY); TMhelix (TMHMM)	0.150685	198	rev
				C41377	-	-	4	200	PREDICTED: microtubule-associated protein futsch-like [Bombyx mori]	2.14748e-16	0.8685	4	C:microtubule associated complex; F:actin binding; F:structural constituent of cytoskeleton; P:mesoderm development	-	IPR001715 (G3DSA:1.10.418.GENE3D); IPR001715 (SUPERFAMILY)	0.0471464	198	fwd
				C41435	-	-	3	200	PREDICTED: epoxide hydrolase 4-like [Bombyx mori]	1.46357e-28	0.5655	2	F:hydrolase activity; P:metabolic process	-	no IPS match	0.181319	198	fwd
				C41455	-	-	4	200	PREDICTED: bifunctional coenzyme A synthase-like isoform X2 [Bombyx mori]	1.34808e-27	0.7485	9	C:nucleus; C:mitochondrial matrix; C:extracellular exosome; F:dephospho-CoA kinase activity; F:pantetheine-phosphate adenylyltransferase activity; F:ATP binding; P:coenzyme A biosynthetic process; P:phosphorylation; P:pantothenate biosynthetic process	EC:2.7.7.3; EC:2.7.1.24	IPR014729 (G3DSA:3.40.50.GENE3D); PTHR10695:SF20 (PANTHER); PTHR10695 (PANTHER)	0.131213	198	rev
				C41457	-	-	3	200	PREDICTED: glutamine--fructose-6-phosphate aminotransferase [isomerizing] 1-like [Bombyx mori]	3.50672e-32	0.8945	4	F:glutamine-fructose-6-phosphate transaminase (isomerizing) activity; F:carbohydrate binding; P:carbohydrate biosynthetic process; P:amino sugar metabolic process	EC:2.6.1.16	IPR000583 (PFAM); IPR029055 (G3DSA:3.60.20.GENE3D); PTHR10937 (PANTHER); IPR017932 (PROSITE_PROFILES); IPR029055 (SUPERFAMILY)	0.3	198	rev
				C41463	-	-	3	201	trehalase 1B [Biston betularia]	1.00674e-31	0.7115	4	F:alpha,alpha-trehalase activity; P:trehalose metabolic process; P:starch metabolic process; P:sucrose metabolic process	EC:3.2.1.28; EC:3.2.1	IPR001661 (PFAM); IPR008928 (SUPERFAMILY)	0.113208	198	fwd
				C41469	-	-	3	201	hypothetical protein [Papilio dardanus]	1.22491e-22	0.6515	11	F:nucleic acid binding; F:RNA-directed DNA polymerase activity; F:adenosylmethionine decarboxylase activity; F:RNA-DNA hybrid ribonuclease activity; F:zinc ion binding; P:RNA-dependent DNA replication; P:spermidine biosynthetic process; P:RNA phosphodiester bond hydrolysis, endonucleolytic; P:arginine metabolic process; P:proline metabolic process; P:regulation of RNA metabolic process	EC:3.1.30; EC:3.1; EC:2.7.7.49; EC:3.1.26; EC:3.1.26.4; EC:4.1.1.50	no IPS match	0.170604	201	rev
				C41471	-	-	3	201	PREDICTED: enhancer of split mbeta protein [Bombyx mori]	4.37039e-30	0.886	4	C:nucleus; F:DNA binding; F:protein dimerization activity; P:regulation of transcription, DNA-templated	-	IPR011598 (PFAM); IPR011598 (G3DSA:4.10.280.GENE3D); PTHR10985 (PANTHER); PTHR10985:SF12 (PANTHER); IPR011598 (PROSITE_PROFILES); IPR011598 (SUPERFAMILY)	0.239837	201	fwd
				C41481	-	-	3	201	hypothetical protein KGM_15511 [Danaus plexippus]	7.15558e-30	0.621	5	C:MLL3/4 complex; P:regulation of antimicrobial peptide biosynthetic process; P:anterior/posterior pattern specification, imaginal disc; P:embryonic pattern specification; P:histone H3-K4 methylation	-	no IPS match	0.111301	198	fwd
				C41539	-	-	4	201	hypothetical protein KGM_10561 [Danaus plexippus]	4.59284e-20	0.7343	0	-	-	no IPS match	0.268293	201	rev
				C41561	-	-	3	201	PREDICTED: proto-oncogene tyrosine-protein kinase ROS-like [Bombyx mori]	3.86108e-06	0.7	0	-	-	no IPS match	0.026455	198	fwd
				C41599	-	-	4	201	PREDICTED: putative mediator of RNA polymerase II transcription subunit 26-like [Bombyx mori]	7.77992e-16	0.825	0	-	-	no IPS match	0.127168	198	rev
				C41651	-	-	3	202	PREDICTED: zinc finger protein 235-like [Bombyx mori]	1.41512e-08	0.556	5	F:sequence-specific DNA binding transcription factor activity; F:zinc ion binding; P:regulation of transcription, DNA-templated; C:transcription factor complex; P:regulation of transcription, DNA-templated	-	IPR015880 (SMART); PF13894 (PFAM); IPR022755 (PFAM); IPR007087 (PROSITE_PATTERNS); IPR007087 (PROSITE_PATTERNS); IPR007087 (PROSITE_PROFILES); IPR007087 (PROSITE_PROFILES); SSF57667 (SUPERFAMILY); SSF57667 (SUPERFAMILY)	0.142241	198	fwd
				C41701	-	-	3	202	hypothetical protein KGM_16875 [Danaus plexippus]	6.09059e-26	0.7533	0	-	-	no IPS match	0.075	198	fwd
				C41717	-	-	3	202	hypothetical protein KGM_00182 [Danaus plexippus]	1.71909e-22	0.85	2	F:nucleotide binding; F:nucleic acid binding	-	no IPS match	0.0927247	201	fwd
				C41769	-	-	3	203	PREDICTED: calsyntenin-1-like [Bombyx mori]	4.70722e-06	0.87	0	-	-	no IPS match	0.641509	201	fwd
				C41803	-	-	3	203	PREDICTED: breast cancer anti-estrogen resistance protein 1-like [Bombyx mori]	1.20255e-34	0.915	0	-	-	no IPS match	0.116638	201	rev
				C41805	-	-	4	203	putative pol-like protein [Danaus plexippus]	2.1538e-14	0.59	3	F:nucleic acid binding; P:RNA phosphodiester bond hydrolysis, endonucleolytic; F:RNA-DNA hybrid ribonuclease activity	-	IPR000477 (PFAM)	0.0789474	201	fwd
				C41817	-	-	3	203	PREDICTED: uncharacterized protein LOC101738377 [Bombyx mori]	1.17777e-06	0.715	3	C:nucleus; F:zinc ion binding; P:regulation of transcription, DNA-templated	-	no IPS match	0.0807834	201	fwd
				C41819	-	-	3	203	PREDICTED: glycerol-3-phosphate acyltransferase 4-like isoform X1 [Ceratitis capitata]	2.6907e-07	0.621	12	C:endoplasmic reticulum; C:membrane; F:glycerol-3-phosphate O-acyltransferase activity; P:glandular epithelial cell maturation; P:fatty acid metabolic process; P:acyl-CoA metabolic process; P:phosphatidylcholine biosynthetic process; P:lactation; P:triglyceride biosynthetic process; P:regulation of multicellular organism growth; P:diacylglycerol metabolic process; P:acyl-carrier-protein biosynthe…	EC:2.3.1.15; EC:2.3.1	no IPS match	0.119857	201	rev
				C41847	-	-	3	203	PREDICTED: peroxisomal N(1)-acetyl-spermine/spermidine oxidase-like [Bombyx mori]	1.99064e-22	0.8975	2	F:polyamine oxidase activity; P:oxidation-reduction process	EC:1.5.3.11	IPR002937 (PFAM); G3DSA:3.50.50.60 (GENE3D); SSF51905 (SUPERFAMILY)	0.0574443	-	-
				C41883	-	-	3	204	tango protein [Papilio polytes]	2.54757e-40	0.917	10	C:nucleus; C:transcription factor complex; C:cytoplasm; F:DNA binding; F:sequence-specific DNA binding transcription factor activity; F:signal transducer activity; F:protein dimerization activity; P:regulation of transcription, DNA-templated; P:signal transduction; P:regulation of transcription, DNA-templated	-	IPR001067 (PRINTS); G3DSA:3.30.450.20 (GENE3D); PTHR23042:SF5 (PANTHER); PTHR23042 (PANTHER); IPR000014 (SUPERFAMILY)	0.105754	204	fwd
				C41889	-	-	3	204	adenylate cyclase [Danaus plexippus]	5.65761e-29	0.7575	4	C:integral component of membrane; F:fatty-acyl-CoA reductase (alcohol-forming) activity; P:transmembrane transport; P:oxidation-reduction process	-	no IPS match	0.204268	201	rev
				C41955	-	-	3	204	PREDICTED: helix-loop-helix protein 1-like [Bombyx mori]	1.31017e-28	0.9025	7	C:nucleus; F:sequence-specific DNA binding transcription factor activity; F:protein dimerization activity; P:regulation of transcription, DNA-templated; P:regulation of cell cycle; C:transcription factor complex; P:regulation of transcription, DNA-templated	-	no IPS match	0.47482	204	fwd
				C41987	-	-	3	205	GI19091 [Drosophila mojavensis]	8.05555e-26	0.8425	4	C:integral component of membrane; F:secondary active monocarboxylate transmembrane transporter activity; P:transmembrane transport; P:monocarboxylic acid transport	-	G3DSA:1.20.1250.20 (GENE3D); PTHR11360 (PANTHER); PTHR11360:SF113 (PANTHER); TRANSMEMBRANE (PHOBIUS); NON_CYTOPLASMIC_DOMAIN (PHOBIUS); TRANSMEMBRANE (PHOBIUS); NON_CYTOPLASMIC_DOMAIN (PHOBIUS); CYTOPLASMIC_DOMAIN (PHOBIUS); IPR020846 (PROSITE_PROFILES); IPR020846 (SUPERFAMILY); TMhelix (TMHMM); TMhelix (TMHMM)	0.124535	201	fwd
				C42029	-	-	3	205	30S ribosomal protein S12 [Eubacterium sp, CAG:274]	2.65992e-38	0.981	6	C:small ribosomal subunit; F:tRNA binding; F:structural constituent of ribosome; F:rRNA binding; P:translation; P:ribosome biogenesis	-	IPR005679 (PRINTS); IPR006032 (PIRSF); IPR012340 (G3DSA:2.40.50.GENE3D); IPR005679 (TIGRFAM); IPR006032 (PFAM); IPR006032 (PANTHER); IPR012340 (SUPERFAMILY)	0.594595	201	rev
				C42033	-	-	5	205	PREDICTED: zinc finger protein 729-like [Aplysia californica]	1.52121e-06	0.578	1	F:nucleic acid binding	-	IPR006612 (PFAM); IPR006612 (PROSITE_PROFILES); SSF57716 (SUPERFAMILY)	0.27027	204	fwd
				C42101	-	-	3	205	hypothetical protein KGM_13388 [Danaus plexippus]	8.93642e-17	0.765	0	-	-	no IPS match	0.155814	201	fwd
				C42131	-	-	5	205	hypothetical protein KGM_21495 [Danaus plexippus]	2.92695e-35	0.841	3	C:extracellular exosome; F:dipeptidase activity; P:proteolysis	EC:3.4.13	no IPS match	0.1675	204	rev
[truncated: 7,444 more rows]
