# Supplementary material for: Functional characterization of the Hyles euphorbiae hawkmoth transcriptome reveals strong expression of phorbol ester detoxification and seasonal cold hardiness genes
Source: Front Zool. 2018 May 1;15:20. doi: 10.1186/s12983-018-0252-2 (PMC5930835; doi:10.1186/s12983-018-0252-2)
Supplement: Supplementary file 3 — Figure S2. Distribution of species names among BLAST hits. The 20 most frequent species names affiliated with best BLASTX hits against nr are shown, making up (a) 8626 transcripts among the entire annotated H. euphorbiae assembly, and (b) 8219 (95%) among Lepidoptera matches only. (ZIP 259 kb) [file 12983_2018_252_MOESM3_ESM.zip]

Archive with 2 entries (2 files):
- Additional Fig S2a_Barth_etal.jpg
- Additional Fig S2b_Barth_etal.jpg
