# Supplementary material for: Functional characterization of the Hyles euphorbiae hawkmoth transcriptome reveals strong expression of phorbol ester detoxification and seasonal cold hardiness genes
Source: Front Zool. 2018 May 1;15:20. doi: 10.1186/s12983-018-0252-2 (PMC5930835; doi:10.1186/s12983-018-0252-2)
Supplement: Supplementary file 4 — Table S2. List of 125 KEGG pathways and 513 different enzyme codes. Enzyme commission numbers (EC) and KEGG pathways are given; to which 2806 BLAST annotated H. euphorbiae transcripts have been mapped. (XLSX 53 kb) [file 12983_2018_252_MOESM4_ESM.xlsx]

## Sheet: KEGG pathways
Supplementary Table S2
List of 125 KEGG pathways and 513 different enzyme codes (EC) mapped to 2,806 H. euphorbiae transcripts after a BLASTX search using the software Blast2GO.
Pathway	Seqs in Pathway	Enzyme	Ezyme ID	Seqs of Enzyme	Pathway ID
Aflatoxin biosynthesis	4	Acetyl-CoA carboxylase	ec:6.4.1.2	4	map00254
Alanine, aspartate and glutamate metabolism	36	Succinate-semialdehyde dehydrogenase (NAD(P)(+))	ec:1.2.1.16	1	map00250
Alanine, aspartate and glutamate metabolism	36	Succinate-semialdehyde dehydrogenase (NAD(+))	ec:1.2.1.24	1	map00250
Alanine, aspartate and glutamate metabolism	36	Glutamate synthase (NADH)	ec:1.4.1.14	3	map00250
Alanine, aspartate and glutamate metabolism	36	Glutamate dehydrogenase	ec:1.4.1.2	1	map00250
Alanine, aspartate and glutamate metabolism	36	Glutamate dehydrogenase (NAD(P)(+))	ec:1.4.1.3	1	map00250
Alanine, aspartate and glutamate metabolism	36	D-aspartate oxidase	ec:1.4.3.1	2	map00250
Alanine, aspartate and glutamate metabolism	36	Aspartate carbamoyltransferase	ec:2.1.3.2	5	map00250
Alanine, aspartate and glutamate metabolism	36	Amidophosphoribosyltransferase	ec:2.4.2.14	1	map00250
Alanine, aspartate and glutamate metabolism	36	Aspartate transaminase	ec:2.6.1.1	4	map00250
Alanine, aspartate and glutamate metabolism	36	Glutamine--fructose-6-phosphate transaminase (isomerizing)	ec:2.6.1.16	2	map00250
Alanine, aspartate and glutamate metabolism	36	4-aminobutyrate--2-oxoglutarate transaminase	ec:2.6.1.19	1	map00250
Alanine, aspartate and glutamate metabolism	36	Alanine--glyoxylate transaminase	ec:2.6.1.44	3	map00250
Alanine, aspartate and glutamate metabolism	36	Asparaginase	ec:3.5.1.1	3	map00250
Alanine, aspartate and glutamate metabolism	36	Glutaminase	ec:3.5.1.2	1	map00250
Alanine, aspartate and glutamate metabolism	36	Argininosuccinate lyase	ec:4.3.2.1	2	map00250
Alanine, aspartate and glutamate metabolism	36	Adenylosuccinate lyase	ec:4.3.2.2	1	map00250
Alanine, aspartate and glutamate metabolism	36	Glutamate--ammonia ligase	ec:6.3.1.2	2	map00250
Alanine, aspartate and glutamate metabolism	36	Carbamoyl-phosphate synthase (ammonia)	ec:6.3.4.16	3	map00250
Alanine, aspartate and glutamate metabolism	36	Argininosuccinate synthase	ec:6.3.4.5	2	map00250
Alanine, aspartate and glutamate metabolism	36	Asparagine synthase (glutamine-hydrolyzing)	ec:6.3.5.4	2	map00250
Alanine, aspartate and glutamate metabolism	36	Carbamoyl-phosphate synthase (glutamine-hydrolyzing)	ec:6.3.5.5	1	map00250
alpha-Linolenic acid metabolism	51	Alcohol dehydrogenase	ec:1.1.1.1	21	map00592
alpha-Linolenic acid metabolism	51	Acyl-CoA oxidase	ec:1.3.3.6	9	map00592
alpha-Linolenic acid metabolism	51	Acetyl-CoA C-acyltransferase	ec:2.3.1.16	9	map00592
alpha-Linolenic acid metabolism	51	Phospholipase A(1)	ec:3.1.1.32	2	map00592
alpha-Linolenic acid metabolism	51	Phospholipase A(2)	ec:3.1.1.4	6	map00592
alpha-Linolenic acid metabolism	51	Enoyl-CoA hydratase	ec:4.2.1.17	4	map00592
Amino sugar and nucleotide sugar metabolism	63	GDP-L-fucose synthase	ec:1.1.1.271	3	map00520
Amino sugar and nucleotide sugar metabolism	63	Cytochrome-b5 reductase	ec:1.6.2.2	5	map00520
Amino sugar and nucleotide sugar metabolism	63	Glucosamine-phosphate N-acetyltransferase	ec:2.3.1.4	1	map00520
Amino sugar and nucleotide sugar metabolism	63	Chitin synthase	ec:2.4.1.16	4	map00520
Amino sugar and nucleotide sugar metabolism	63	N-acylneuraminate-9-phosphate synthase	ec:2.5.1.57	1	map00520
Amino sugar and nucleotide sugar metabolism	63	UDP-N-acetylglucosamine 1-carboxyvinyltransferase	ec:2.5.1.7	1	map00520
Amino sugar and nucleotide sugar metabolism	63	Glutamine--fructose-6-phosphate transaminase (isomerizing)	ec:2.6.1.16	2	map00520
Amino sugar and nucleotide sugar metabolism	63	Hexokinase	ec:2.7.1.1	6	map00520
Amino sugar and nucleotide sugar metabolism	63	Glucokinase	ec:2.7.1.2	3	map00520
Amino sugar and nucleotide sugar metabolism	63	Fructokinase	ec:2.7.1.4	3	map00520
Amino sugar and nucleotide sugar metabolism	63	Galactokinase	ec:2.7.1.6	3	map00520
Amino sugar and nucleotide sugar metabolism	63	Protein-N(pi)-phosphohistidine--sugar phosphotransferase	ec:2.7.1.69	2	map00520
Amino sugar and nucleotide sugar metabolism	63	Mannokinase	ec:2.7.1.7	3	map00520
Amino sugar and nucleotide sugar metabolism	63	UDP-glucose--hexose-1-phosphate uridylyltransferase	ec:2.7.7.12	1	map00520
Amino sugar and nucleotide sugar metabolism	63	Mannose-1-phosphate guanylyltransferase	ec:2.7.7.13	2	map00520
Amino sugar and nucleotide sugar metabolism	63	Glucose-1-phosphate cytidylyltransferase	ec:2.7.7.33	1	map00520
Amino sugar and nucleotide sugar metabolism	63	UTP-monosaccharide-1-phosphate uridylyltransferase	ec:2.7.7.64	2	map00520
Amino sugar and nucleotide sugar metabolism	63	UTP--glucose-1-phosphate uridylyltransferase	ec:2.7.7.9	2	map00520
Amino sugar and nucleotide sugar metabolism	63	Chitinase	ec:3.2.1.14	12	map00520
Amino sugar and nucleotide sugar metabolism	63	Beta-N-acetylhexosaminidase	ec:3.2.1.52	2	map00520
Amino sugar and nucleotide sugar metabolism	63	N-acetylglucosamine-6-phosphate deacetylase	ec:3.5.1.25	2	map00520
Amino sugar and nucleotide sugar metabolism	63	Chitin deacetylase	ec:3.5.1.41	2	map00520
Amino sugar and nucleotide sugar metabolism	63	Glucosamine-6-phosphate deaminase	ec:3.5.99.6	1	map00520
Amino sugar and nucleotide sugar metabolism	63	UDP-glucose 4-epimerase	ec:5.1.3.2	4	map00520
Amino sugar and nucleotide sugar metabolism	63	Glucose-6-phosphate isomerase	ec:5.3.1.9	2	map00520
Amino sugar and nucleotide sugar metabolism	63	Phosphoglucomutase (alpha-D-glucose-1,6-bisphosphate-dependent)	ec:5.4.2.2	1	map00520
Amino sugar and nucleotide sugar metabolism	63	Phosphomannomutase	ec:5.4.2.8	3	map00520
Aminoacyl-tRNA biosynthesis	68	Methionyl-tRNA formyltransferase	ec:2.1.2.9	2	map00970
Aminoacyl-tRNA biosynthesis	68	Tyrosine--tRNA ligase	ec:6.1.1.1	2	map00970
Aminoacyl-tRNA biosynthesis	68	Methionine--tRNA ligase	ec:6.1.1.10	3	map00970
Aminoacyl-tRNA biosynthesis	68	Serine--tRNA ligase	ec:6.1.1.11	3	map00970
Aminoacyl-tRNA biosynthesis	68	Aspartate--tRNA ligase	ec:6.1.1.12	5	map00970
Aminoacyl-tRNA biosynthesis	68	Glycine--tRNA ligase	ec:6.1.1.14	1	map00970
Aminoacyl-tRNA biosynthesis	68	Proline--tRNA ligase	ec:6.1.1.15	5	map00970
Aminoacyl-tRNA biosynthesis	68	Cysteine--tRNA ligase	ec:6.1.1.16	4	map00970
Aminoacyl-tRNA biosynthesis	68	Glutamate--tRNA ligase	ec:6.1.1.17	5	map00970
Aminoacyl-tRNA biosynthesis	68	Glutamine--tRNA ligase	ec:6.1.1.18	1	map00970
Aminoacyl-tRNA biosynthesis	68	Arginine--tRNA ligase	ec:6.1.1.19	3	map00970
Aminoacyl-tRNA biosynthesis	68	Tryptophan--tRNA ligase	ec:6.1.1.2	3	map00970
Aminoacyl-tRNA biosynthesis	68	Phenylalanine--tRNA ligase	ec:6.1.1.20	9	map00970
Aminoacyl-tRNA biosynthesis	68	Histidine--tRNA ligase	ec:6.1.1.21	4	map00970
Aminoacyl-tRNA biosynthesis	68	Asparagine--tRNA ligase	ec:6.1.1.22	3	map00970
Aminoacyl-tRNA biosynthesis	68	Threonine--tRNA ligase	ec:6.1.1.3	3	map00970
Aminoacyl-tRNA biosynthesis	68	Leucine--tRNA ligase	ec:6.1.1.4	3	map00970
Aminoacyl-tRNA biosynthesis	68	Isoleucine--tRNA ligase	ec:6.1.1.5	4	map00970
Aminoacyl-tRNA biosynthesis	68	Lysine--tRNA ligase	ec:6.1.1.6	2	map00970
Aminoacyl-tRNA biosynthesis	68	Alanine--tRNA ligase	ec:6.1.1.7	4	map00970
Aminoacyl-tRNA biosynthesis	68	Valine--tRNA ligase	ec:6.1.1.9	3	map00970
Aminoacyl-tRNA biosynthesis	68	Glutaminyl-tRNA synthase (glutamine-hydrolyzing)	ec:6.3.5.7	4	map00970
Aminobenzoate degradation	143	Unspecific monooxygenase	ec:1.14.14.1	3	map00627
Aminobenzoate degradation	143	Benzaldehyde dehydrogenase (NAD(+))	ec:1.2.1.28	1	map00627
Aminobenzoate degradation	143	Alkaline phosphatase	ec:3.1.3.1	10	map00627
Aminobenzoate degradation	143	Acid phosphatase	ec:3.1.3.2	18	map00627
Aminobenzoate degradation	143	4-nitrophenylphosphatase	ec:3.1.3.41	127	map00627
Aminobenzoate degradation	143	Aryldialkylphosphatase	ec:3.1.8.1	3	map00627
Aminobenzoate degradation	143	Amidase	ec:3.5.1.4	5	map00627
Aminobenzoate degradation	143	Acylphosphatase	ec:3.6.1.7	3	map00627
Aminobenzoate degradation	143	Enoyl-CoA hydratase	ec:4.2.1.17	4	map00627
Arachidonic acid metabolism	31	Carbonyl reductase (NADPH)	ec:1.1.1.184	3	map00590
Arachidonic acid metabolism	31	Prostaglandin-F synthase	ec:1.1.1.188	1	map00590
Arachidonic acid metabolism	31	Prostaglandin-E(2) 9-reductase	ec:1.1.1.189	1	map00590
Arachidonic acid metabolism	31	Glutathione peroxidase	ec:1.11.1.9	11	map00590
Arachidonic acid metabolism	31	Unspecific monooxygenase	ec:1.14.14.1	3	map00590
Arachidonic acid metabolism	31	Alkane 1-monooxygenase	ec:1.14.15.3	1	map00590
Arachidonic acid metabolism	31	Prostaglandin-endoperoxide synthase	ec:1.14.99.1	1	map00590
Arachidonic acid metabolism	31	Phospholipase A(2)	ec:3.1.1.4	6	map00590
Arachidonic acid metabolism	31	Leukotriene-A(4) hydrolase	ec:3.3.2.6	4	map00590
Arachidonic acid metabolism	31	Prostaglandin-E synthase	ec:5.3.99.3	1	map00590
Arginine and proline metabolism	50	Procollagen-proline dioxygenase	ec:1.14.11.2	1	map00330
Arginine and proline metabolism	50	Aldehyde dehydrogenase (NAD(+))	ec:1.2.1.3	7	map00330
Arginine and proline metabolism	50	Glutamate-5-semialdehyde dehydrogenase	ec:1.2.1.41	1	map00330
Arginine and proline metabolism	50	Glutamate dehydrogenase	ec:1.4.1.2	1	map00330
Arginine and proline metabolism	50	Glutamate dehydrogenase (NAD(P)(+))	ec:1.4.1.3	1	map00330
Arginine and proline metabolism	50	D-amino-acid oxidase	ec:1.4.3.3	3	map00330
Arginine and proline metabolism	50	Pyrroline-5-carboxylate reductase	ec:1.5.1.2	3	map00330
Arginine and proline metabolism	50	Spermidine synthase	ec:2.5.1.16	2	map00330
Arginine and proline metabolism	50	Spermine synthase	ec:2.5.1.22	1	map00330
Arginine and proline metabolism	50	Aspartate transaminase	ec:2.6.1.1	4	map00330
Arginine and proline metabolism	50	Glutamate 5-kinase	ec:2.7.2.11	1	map00330
Arginine and proline metabolism	50	Arginine kinase	ec:2.7.3.3	1	map00330
Arginine and proline metabolism	50	N-acyl-aliphatic-L-amino acid amidohydrolase	ec:3.5.1.14	6	map00330
Arginine and proline metabolism	50	Glutaminase	ec:3.5.1.2	1	map00330
Arginine and proline metabolism	50	Amidase	ec:3.5.1.4	5	map00330
Arginine and proline metabolism	50	Ornithine decarboxylase	ec:4.1.1.17	4	map00330
Arginine and proline metabolism	50	Adenosylmethionine decarboxylase	ec:4.1.1.50	2	map00330
Arginine and proline metabolism	50	Argininosuccinate lyase	ec:4.3.2.1	2	map00330
Arginine and proline metabolism	50	Glutamate--ammonia ligase	ec:6.3.1.2	2	map00330
Arginine and proline metabolism	50	Carbamoyl-phosphate synthase (ammonia)	ec:6.3.4.16	3	map00330
Arginine and proline metabolism	50	Argininosuccinate synthase	ec:6.3.4.5	2	map00330
Ascorbate and aldarate metabolism	23	L-ascorbate oxidase	ec:1.10.3.3	1	map00053
Ascorbate and aldarate metabolism	23	Inositol oxygenase	ec:1.13.99.1	2	map00053
Ascorbate and aldarate metabolism	23	Aldehyde dehydrogenase (NAD(+))	ec:1.2.1.3	7	map00053
Ascorbate and aldarate metabolism	23	Glutathione dehydrogenase (ascorbate)	ec:1.8.5.1	3	map00053
Ascorbate and aldarate metabolism	23	Glucuronosyltransferase	ec:2.4.1.17	5	map00053
Ascorbate and aldarate metabolism	23	Protein-N(pi)-phosphohistidine--sugar phosphotransferase	ec:2.7.1.69	2	map00053
Ascorbate and aldarate metabolism	23	UTP-monosaccharide-1-phosphate uridylyltransferase	ec:2.7.7.64	2	map00053
Ascorbate and aldarate metabolism	23	Gluconolactonase	ec:3.1.1.17	1	map00053
Benzoate degradation	15	3-hydroxybutyryl-CoA dehydrogenase	ec:1.1.1.157	1	map00362
Benzoate degradation	15	Acetaldehyde dehydrogenase (acetylating)	ec:1.2.1.10	1	map00362
Benzoate degradation	15	Acetyl-CoA C-acyltransferase	ec:2.3.1.16	9	map00362
Benzoate degradation	15	Acetyl-CoA C-acetyltransferase	ec:2.3.1.9	7	map00362
Benzoate degradation	15	Enoyl-CoA hydratase	ec:4.2.1.17	4	map00362
beta-Alanine metabolism	24	Malonate-semialdehyde dehydrogenase (acetylating)	ec:1.2.1.18	2	map00410
beta-Alanine metabolism	24	Aldehyde dehydrogenase (NAD(+))	ec:1.2.1.3	7	map00410
beta-Alanine metabolism	24	Aldehyde dehydrogenase (NAD(P)(+))	ec:1.2.1.5	1	map00410
beta-Alanine metabolism	24	Dihydropyrimidine dehydrogenase (NADP(+))	ec:1.3.1.2	5	map00410
beta-Alanine metabolism	24	Spermidine synthase	ec:2.5.1.16	2	map00410
beta-Alanine metabolism	24	Spermine synthase	ec:2.5.1.22	1	map00410
beta-Alanine metabolism	24	4-aminobutyrate--2-oxoglutarate transaminase	ec:2.6.1.19	1	map00410
beta-Alanine metabolism	24	3-hydroxyisobutyryl-CoA hydrolase	ec:3.1.2.4	1	map00410
beta-Alanine metabolism	24	Beta-ureidopropionase	ec:3.5.1.6	1	map00410
beta-Alanine metabolism	24	Enoyl-CoA hydratase	ec:4.2.1.17	4	map00410
Betalain biosynthesis	4	Tyrosinase	ec:1.14.18.1	3	map00965
Betalain biosynthesis	4	Aromatic-L-amino-acid decarboxylase	ec:4.1.1.28	1	map00965
Biosynthesis of siderophore group nonribosomal peptides	1	2,3-dihydro-2,3-dihydroxybenzoate dehydrogenase	ec:1.3.1.28	1	map01053
Biosynthesis of unsaturated fatty acids	44	3-oxoacyl-[acyl-carrier-protein] reductase	ec:1.1.1.100	12	map01040
Biosynthesis of unsaturated fatty acids	44	Long-chain-3-hydroxyacyl-CoA dehydrogenase	ec:1.1.1.211	3	map01040
Biosynthesis of unsaturated fatty acids	44	Stearoyl-CoA 9-desaturase	ec:1.14.19.1	10	map01040
Biosynthesis of unsaturated fatty acids	44	Acyl-CoA oxidase	ec:1.3.3.6	9	map01040
Biosynthesis of unsaturated fatty acids	44	Acetyl-CoA C-acyltransferase	ec:2.3.1.16	9	map01040
Biosynthesis of unsaturated fatty acids	44	Enoyl-CoA hydratase	ec:4.2.1.17	4	map01040
Biosynthesis of vancomycin group antibiotics	1	dTDP-glucose 4,6-dehydratase	ec:4.2.1.46	1	map01055
Biotin metabolism	15	3-oxoacyl-[acyl-carrier-protein] reductase	ec:1.1.1.100	12	map00780
Biotin metabolism	15	Enoyl-[acyl-carrier-protein] reductase (NADPH, Si-specific)	ec:1.3.1.10	4	map00780
Biotin metabolism	15	Beta-ketoacyl-[acyl-carrier-protein] synthase I	ec:2.3.1.41	6	map00780
Biotin metabolism	15	Biotin synthase	ec:2.8.1.6	1	map00780
Biotin metabolism	15	3-hydroxyacyl-[acyl-carrier-protein] dehydratase	ec:4.2.1.59	4	map00780
Bisphenol degradation	1	Arylesterase	ec:3.1.1.2	1	map00363
Butanoate metabolism	35	3-hydroxybutyryl-CoA dehydrogenase	ec:1.1.1.157	1	map00650
Butanoate metabolism	35	3-hydroxyacyl-CoA dehydrogenase	ec:1.1.1.35	13	map00650
Butanoate metabolism	35	Acetoacetyl-CoA reductase	ec:1.1.1.36	2	map00650
Butanoate metabolism	35	Acetaldehyde dehydrogenase (acetylating)	ec:1.2.1.10	1	map00650
Butanoate metabolism	35	Succinate-semialdehyde dehydrogenase (NAD(P)(+))	ec:1.2.1.16	1	map00650
Butanoate metabolism	35	Succinate-semialdehyde dehydrogenase (NAD(+))	ec:1.2.1.24	1	map00650
Butanoate metabolism	35	Succinate dehydrogenase (quinone)	ec:1.3.5.1	4	map00650
Butanoate metabolism	35	Acetyl-CoA C-acetyltransferase	ec:2.3.1.9	7	map00650
Butanoate metabolism	35	Hydroxymethylglutaryl-CoA synthase	ec:2.3.3.10	1	map00650
Butanoate metabolism	35	4-aminobutyrate--2-oxoglutarate transaminase	ec:2.6.1.19	1	map00650
Butanoate metabolism	35	3-oxoacid CoA-transferase	ec:2.8.3.5	3	map00650
Butanoate metabolism	35	Hydroxymethylglutaryl-CoA lyase	ec:4.1.3.4	1	map00650
Butanoate metabolism	35	Enoyl-CoA hydratase	ec:4.2.1.17	4	map00650
Butirosin and neomycin biosynthesis	6	Hexokinase	ec:2.7.1.1	6	map00524
Butirosin and neomycin biosynthesis	6	Glucokinase	ec:2.7.1.2	3	map00524
C5-Branched dibasic acid metabolism	2	Succinate--CoA ligase (ADP-forming)	ec:6.2.1.5	2	map00660
Caffeine metabolism	6	Unspecific monooxygenase	ec:1.14.14.1	3	map00232
Caffeine metabolism	6	Xanthine oxidase	ec:1.17.3.2	2	map00232
Caffeine metabolism	6	Factor independent urate hydroxylase	ec:1.7.3.3	1	map00232
Caprolactam degradation	21	Alcohol dehydrogenase (NADP(+))	ec:1.1.1.2	4	map00930
Caprolactam degradation	21	3-hydroxyacyl-CoA dehydrogenase	ec:1.1.1.35	13	map00930
Caprolactam degradation	21	Gluconolactonase	ec:3.1.1.17	1	map00930
Caprolactam degradation	21	Enoyl-CoA hydratase	ec:4.2.1.17	4	map00930
Carbapenem biosynthesis	1	Glutamate-5-semialdehyde dehydrogenase	ec:1.2.1.41	1	map00332
Carbapenem biosynthesis	1	Glutamate 5-kinase	ec:2.7.2.11	1	map00332
Carbon fixation in photosynthetic organisms	24	Malate dehydrogenase	ec:1.1.1.37	3	map00710
Carbon fixation in photosynthetic organisms	24	Malate dehydrogenase (decarboxylating)	ec:1.1.1.39	4	map00710
Carbon fixation in photosynthetic organisms	24	Malate dehydrogenase (oxaloacetate-decarboxylating) (NADP(+))	ec:1.1.1.40	2	map00710
Carbon fixation in photosynthetic organisms	24	Glyceraldehyde-3-phosphate dehydrogenase (phosphorylating)	ec:1.2.1.12	1	map00710
Carbon fixation in photosynthetic organisms	24	Aspartate transaminase	ec:2.6.1.1	4	map00710
Carbon fixation in photosynthetic organisms	24	Sedoheptulokinase	ec:2.7.1.14	1	map00710
Carbon fixation in photosynthetic organisms	24	Phosphoglycerate kinase	ec:2.7.2.3	2	map00710
Carbon fixation in photosynthetic organisms	24	Fructose-bisphosphatase	ec:3.1.3.11	1	map00710
Carbon fixation in photosynthetic organisms	24	Fructose-bisphosphate aldolase	ec:4.1.2.13	4	map00710
Carbon fixation in photosynthetic organisms	24	Ribulose-phosphate 3-epimerase	ec:5.1.3.1	1	map00710
Carbon fixation in photosynthetic organisms	24	Triose-phosphate isomerase	ec:5.3.1.1	2	map00710
Carbon fixation in photosynthetic organisms	24	Ribose-5-phosphate isomerase	ec:5.3.1.6	1	map00710
Carbon fixation pathways in prokaryotes	58	3-hydroxyacyl-CoA dehydrogenase	ec:1.1.1.35	13	map00720
Carbon fixation pathways in prokaryotes	58	Malate dehydrogenase	ec:1.1.1.37	3	map00720
Carbon fixation pathways in prokaryotes	58	Isocitrate dehydrogenase (NADP(+))	ec:1.1.1.42	2	map00720
Carbon fixation pathways in prokaryotes	58	Succinate dehydrogenase (quinone)	ec:1.3.5.1	4	map00720
Carbon fixation pathways in prokaryotes	58	Methylenetetrahydrofolate reductase (NAD(P)H)	ec:1.5.1.20	1	map00720
Carbon fixation pathways in prokaryotes	58	Methylenetetrahydrofolate dehydrogenase (NADP(+))	ec:1.5.1.5	8	map00720
Carbon fixation pathways in prokaryotes	58	Acetyl-CoA C-acetyltransferase	ec:2.3.1.9	7	map00720
Carbon fixation pathways in prokaryotes	58	ATP citrate synthase	ec:2.3.3.8	2	map00720
Carbon fixation pathways in prokaryotes	58	Methenyltetrahydrofolate cyclohydrolase	ec:3.5.4.9	5	map00720
Carbon fixation pathways in prokaryotes	58	Enoyl-CoA hydratase	ec:4.2.1.17	4	map00720
Carbon fixation pathways in prokaryotes	58	Fumarate hydratase	ec:4.2.1.2	1	map00720
Carbon fixation pathways in prokaryotes	58	Aconitate hydratase	ec:4.2.1.3	3	map00720
Carbon fixation pathways in prokaryotes	58	Acetate--CoA ligase	ec:6.2.1.1	2	map00720
Carbon fixation pathways in prokaryotes	58	Succinate--CoA ligase (ADP-forming)	ec:6.2.1.5	2	map00720
Carbon fixation pathways in prokaryotes	58	Formate--tetrahydrofolate ligase	ec:6.3.4.3	5	map00720
Carbon fixation pathways in prokaryotes	58	Pyruvate carboxylase	ec:6.4.1.1	4	map00720
Carbon fixation pathways in prokaryotes	58	Acetyl-CoA carboxylase	ec:6.4.1.2	4	map00720
Carbon fixation pathways in prokaryotes	58	Propionyl-CoA carboxylase	ec:6.4.1.3	3	map00720
Chloroalkane and chloroalkene degradation	28	Alcohol dehydrogenase	ec:1.1.1.1	21	map00625
Chloroalkane and chloroalkene degradation	28	Aldehyde dehydrogenase (NAD(+))	ec:1.2.1.3	7	map00625
Citrate cycle (TCA cycle)	43	Malate dehydrogenase	ec:1.1.1.37	3	map00020
Citrate cycle (TCA cycle)	43	Isocitrate dehydrogenase (NAD(+))	ec:1.1.1.41	5	map00020
Citrate cycle (TCA cycle)	43	Isocitrate dehydrogenase (NADP(+))	ec:1.1.1.42	2	map00020
Citrate cycle (TCA cycle)	43	Pyruvate dehydrogenase (acetyl-transferring)	ec:1.2.4.1	6	map00020
Citrate cycle (TCA cycle)	43	Oxoglutarate dehydrogenase (succinyl-transferring)	ec:1.2.4.2	4	map00020
Citrate cycle (TCA cycle)	43	Succinate dehydrogenase (quinone)	ec:1.3.5.1	4	map00020
Citrate cycle (TCA cycle)	43	Dihydrolipoyl dehydrogenase	ec:1.8.1.4	1	map00020
Citrate cycle (TCA cycle)	43	Dihydrolipoyllysine-residue acetyltransferase	ec:2.3.1.12	3	map00020
Citrate cycle (TCA cycle)	43	Dihydrolipoyllysine-residue succinyltransferase	ec:2.3.1.61	2	map00020
Citrate cycle (TCA cycle)	43	Citrate (Si)-synthase	ec:2.3.3.1	1	map00020
Citrate cycle (TCA cycle)	43	ATP citrate synthase	ec:2.3.3.8	2	map00020
Citrate cycle (TCA cycle)	43	Phosphoenolpyruvate carboxykinase (GTP)	ec:4.1.1.32	3	map00020
Citrate cycle (TCA cycle)	43	Fumarate hydratase	ec:4.2.1.2	1	map00020
Citrate cycle (TCA cycle)	43	Aconitate hydratase	ec:4.2.1.3	3	map00020
Citrate cycle (TCA cycle)	43	Succinate--CoA ligase (GDP-forming)	ec:6.2.1.4	3	map00020
Citrate cycle (TCA cycle)	43	Succinate--CoA ligase (ADP-forming)	ec:6.2.1.5	2	map00020
Citrate cycle (TCA cycle)	43	Pyruvate carboxylase	ec:6.4.1.1	4	map00020
Cutin, suberine and wax biosynthesis	6	Long-chain-fatty-acyl-CoA reductase	ec:1.2.1.50	2	map00073
Cutin, suberine and wax biosynthesis	6	Diacylglycerol O-acyltransferase	ec:2.3.1.20	4	map00073
Cyanoamino acid metabolism	16	Glycine hydroxymethyltransferase	ec:2.1.2.1	1	map00460
Cyanoamino acid metabolism	16	Gamma-glutamyltransferase	ec:2.3.2.2	6	map00460
Cyanoamino acid metabolism	16	Beta-glucosidase	ec:3.2.1.21	6	map00460
Cyanoamino acid metabolism	16	Asparaginase	ec:3.5.1.1	3	map00460
Cysteine and methionine metabolism	42	L-lactate dehydrogenase	ec:1.1.1.27	1	map00270
Cysteine and methionine metabolism	42	Malate dehydrogenase	ec:1.1.1.37	3	map00270
Cysteine and methionine metabolism	42	Cysteine dioxygenase	ec:1.13.11.20	2	map00270
Cysteine and methionine metabolism	42	Acireductone dioxygenase (Fe(2+)-requiring)	ec:1.13.11.54	2	map00270
Cysteine and methionine metabolism	42	Homocysteine S-methyltransferase	ec:2.1.1.10	4	map00270
Cysteine and methionine metabolism	42	DNA (cytosine-5-)-methyltransferase	ec:2.1.1.37	1	map00270
Cysteine and methionine metabolism	42	S-methyl-5'-thioadenosine phosphorylase	ec:2.4.2.28	3	map00270
Cysteine and methionine metabolism	42	Spermidine synthase	ec:2.5.1.16	2	map00270
Cysteine and methionine metabolism	42	Spermine synthase	ec:2.5.1.22	1	map00270
Cysteine and methionine metabolism	42	Cysteine synthase	ec:2.5.1.47	5	map00270
Cysteine and methionine metabolism	42	Methionine adenosyltransferase	ec:2.5.1.6	1	map00270
Cysteine and methionine metabolism	42	Aspartate transaminase	ec:2.6.1.1	4	map00270
Cysteine and methionine metabolism	42	Tyrosine transaminase	ec:2.6.1.5	4	map00270
Cysteine and methionine metabolism	42	Aromatic-amino-acid transaminase	ec:2.6.1.57	4	map00270
Cysteine and methionine metabolism	42	Aspartate kinase	ec:2.7.2.4	1	map00270
Cysteine and methionine metabolism	42	Acireductone synthase	ec:3.1.3.77	1	map00270
Cysteine and methionine metabolism	42	Adenosylhomocysteinase	ec:3.3.1.1	1	map00270
Cysteine and methionine metabolism	42	Adenosylmethionine decarboxylase	ec:4.1.1.50	2	map00270
Cysteine and methionine metabolism	42	Methylthioribulose 1-phosphate dehydratase	ec:4.2.1.109	2	map00270
Cysteine and methionine metabolism	42	Cystathionine beta-synthase	ec:4.2.1.22	2	map00270
Cysteine and methionine metabolism	42	Cystathionine gamma-lyase	ec:4.4.1.1	2	map00270
Cysteine and methionine metabolism	42	S-methyl-5-thioribose-1-phosphate isomerase	ec:5.3.1.23	3	map00270
D-Arginine and D-ornithine metabolism	3	D-amino-acid oxidase	ec:1.4.3.3	3	map00472
D-Glutamine and D-glutamate metabolism	2	Glutamate dehydrogenase (NAD(P)(+))	ec:1.4.1.3	1	map00471
D-Glutamine and D-glutamate metabolism	2	Glutaminase	ec:3.5.1.2	1	map00471
Dioxin degradation	1	Acetaldehyde dehydrogenase (acetylating)	ec:1.2.1.10	1	map00621
Diterpenoid biosynthesis	3	Gibberellin 2-beta-dioxygenase	ec:1.14.11.13	3	map00904
Drug metabolism - cytochrome P450	67	Alcohol dehydrogenase	ec:1.1.1.1	21	map00982
Drug metabolism - cytochrome P450	67	Flavin-containing monooxygenase	ec:1.14.13.8	5	map00982
Drug metabolism - cytochrome P450	67	Unspecific monooxygenase	ec:1.14.14.1	3	map00982
Drug metabolism - cytochrome P450	67	Aldehyde dehydrogenase (NAD(P)(+))	ec:1.2.1.5	1	map00982
Drug metabolism - cytochrome P450	67	Glucuronosyltransferase	ec:2.4.1.17	5	map00982
Drug metabolism - cytochrome P450	67	Glutathione transferase	ec:2.5.1.18	32	map00982
Drug metabolism - other enzymes	115	IMP dehydrogenase	ec:1.1.1.205	1	map00983
Drug metabolism - other enzymes	115	Xanthine oxidase	ec:1.17.3.2	2	map00983
Drug metabolism - other enzymes	115	Dihydropyrimidine dehydrogenase (NADP(+))	ec:1.3.1.2	5	map00983
Drug metabolism - other enzymes	115	Glucuronosyltransferase	ec:2.4.1.17	5	map00983
Drug metabolism - other enzymes	115	Orotate phosphoribosyltransferase	ec:2.4.2.10	2	map00983
Drug metabolism - other enzymes	115	Uridine phosphorylase	ec:2.4.2.3	4	map00983
Drug metabolism - other enzymes	115	Thymidine kinase	ec:2.7.1.21	2	map00983
Drug metabolism - other enzymes	115	Uridine kinase	ec:2.7.1.48	1	map00983
Drug metabolism - other enzymes	115	Carboxylesterase	ec:3.1.1.1	86	map00983
Drug metabolism - other enzymes	115	Beta-ureidopropionase	ec:3.5.1.6	1	map00983
Drug metabolism - other enzymes	115	Cytidine deaminase	ec:3.5.4.5	2	map00983
Drug metabolism - other enzymes	115	Nucleoside-triphosphate diphosphatase	ec:3.6.1.19	2	map00983
Drug metabolism - other enzymes	115	GMP synthase (glutamine-hydrolyzing)	ec:6.3.5.2	2	map00983
Ether lipid metabolism	16	2-hydroxyacylsphingosine 1-beta-galactosyltransferase	ec:2.4.1.45	1	map00565
Ether lipid metabolism	16	Ethanolaminephosphotransferase	ec:2.7.8.1	1	map00565
Ether lipid metabolism	16	Diacylglycerol cholinephosphotransferase	ec:2.7.8.2	3	map00565
Ether lipid metabolism	16	Phospholipase A(2)	ec:3.1.1.4	6	map00565
Ether lipid metabolism	16	1-alkyl-2-acetylglycerophosphocholine esterase	ec:3.1.1.47	1	map00565
Ether lipid metabolism	16	Phosphatidate phosphatase	ec:3.1.3.4	5	map00565
Ethylbenzene degradation	9	Acetyl-CoA C-acyltransferase	ec:2.3.1.16	9	map00642
Fatty acid biosynthesis	31	3-oxoacyl-[acyl-carrier-protein] reductase	ec:1.1.1.100	12	map00061
Fatty acid biosynthesis	31	Enoyl-[acyl-carrier-protein] reductase (NADPH, Si-specific)	ec:1.3.1.10	4	map00061
Fatty acid biosynthesis	31	[Acyl-carrier-protein] S-malonyltransferase	ec:2.3.1.39	5	map00061
Fatty acid biosynthesis	31	Beta-ketoacyl-[acyl-carrier-protein] synthase I	ec:2.3.1.41	6	map00061
Fatty acid biosynthesis	31	Fatty-acid synthase	ec:2.3.1.85	18	map00061
Fatty acid biosynthesis	31	Oleoyl-[acyl-carrier-protein] hydrolase	ec:3.1.2.14	4	map00061
Fatty acid biosynthesis	31	3-hydroxyacyl-[acyl-carrier-protein] dehydratase	ec:4.2.1.59	4	map00061
Fatty acid biosynthesis	31	Long-chain-fatty-acid--CoA ligase	ec:6.2.1.3	9	map00061
Fatty acid biosynthesis	31	Acetyl-CoA carboxylase	ec:6.4.1.2	4	map00061
Fatty acid degradation	77	Alcohol dehydrogenase	ec:1.1.1.1	21	map00071
Fatty acid degradation	77	Long-chain-3-hydroxyacyl-CoA dehydrogenase	ec:1.1.1.211	3	map00071
Fatty acid degradation	77	3-hydroxyacyl-CoA dehydrogenase	ec:1.1.1.35	13	map00071
Fatty acid degradation	77	Unspecific monooxygenase	ec:1.14.14.1	3	map00071
Fatty acid degradation	77	Alkane 1-monooxygenase	ec:1.14.15.3	1	map00071
Fatty acid degradation	77	Aldehyde dehydrogenase (NAD(+))	ec:1.2.1.3	7	map00071
Fatty acid degradation	77	Acyl-CoA oxidase	ec:1.3.3.6	9	map00071
Fatty acid degradation	77	Acetyl-CoA C-acyltransferase	ec:2.3.1.16	9	map00071
Fatty acid degradation	77	Carnitine O-palmitoyltransferase	ec:2.3.1.21	2	map00071
Fatty acid degradation	77	Acetyl-CoA C-acetyltransferase	ec:2.3.1.9	7	map00071
Fatty acid degradation	77	Enoyl-CoA hydratase	ec:4.2.1.17	4	map00071
Fatty acid degradation	77	Dodecenoyl-CoA isomerase	ec:5.3.3.8	2	map00071
Fatty acid degradation	77	Long-chain-fatty-acid--CoA ligase	ec:6.2.1.3	9	map00071
Fatty acid elongation	26	Long-chain-3-hydroxyacyl-CoA dehydrogenase	ec:1.1.1.211	3	map00062
Fatty acid elongation	26	3-hydroxyacyl-CoA dehydrogenase	ec:1.1.1.35	13	map00062
Fatty acid elongation	26	Acetyl-CoA C-acyltransferase	ec:2.3.1.16	9	map00062
Fatty acid elongation	26	Palmitoyl-protein hydrolase	ec:3.1.2.22	3	map00062
Fatty acid elongation	26	Enoyl-CoA hydratase	ec:4.2.1.17	4	map00062
Folate biosynthesis	21	Sepiapterin reductase (L-erythro-7,8-dihydrobiopterin forming)	ec:1.1.1.153	2	map00790
Folate biosynthesis	21	6,7-dihydropteridine reductase	ec:1.5.1.34	1	map00790
Folate biosynthesis	21	Pyrimidodiazepine synthase	ec:1.5.4.1	3	map00790
Folate biosynthesis	21	Alkaline phosphatase	ec:3.1.3.1	10	map00790
Folate biosynthesis	21	GTP cyclohydrolase I	ec:3.5.4.16	2	map00790
Folate biosynthesis	21	6-pyruvoyltetrahydropterin synthase	ec:4.2.3.12	1	map00790
Folate biosynthesis	21	Tetrahydrofolate synthase	ec:6.3.2.17	2	map00790
Fructose and mannose metabolism	37	L-iditol 2-dehydrogenase	ec:1.1.1.14	2	map00051
Fructose and mannose metabolism	37	Aldehyde reductase	ec:1.1.1.21	3	map00051
Fructose and mannose metabolism	37	GDP-L-fucose synthase	ec:1.1.1.271	3	map00051
Fructose and mannose metabolism	37	Hexokinase	ec:2.7.1.1	6	map00051
Fructose and mannose metabolism	37	6-phosphofructo-2-kinase	ec:2.7.1.105	6	map00051
Fructose and mannose metabolism	37	6-phosphofructokinase	ec:2.7.1.11	1	map00051
Fructose and mannose metabolism	37	Fructokinase	ec:2.7.1.4	3	map00051
Fructose and mannose metabolism	37	Protein-N(pi)-phosphohistidine--sugar phosphotransferase	ec:2.7.1.69	2	map00051
Fructose and mannose metabolism	37	Mannokinase	ec:2.7.1.7	3	map00051
Fructose and mannose metabolism	37	Mannose-1-phosphate guanylyltransferase	ec:2.7.7.13	2	map00051
Fructose and mannose metabolism	37	Fructose-bisphosphatase	ec:3.1.3.11	1	map00051
Fructose and mannose metabolism	37	Fructose-2,6-bisphosphate 2-phosphatase	ec:3.1.3.46	6	map00051
Fructose and mannose metabolism	37	Fructan beta-fructosidase	ec:3.2.1.80	1	map00051
Fructose and mannose metabolism	37	Fructose-bisphosphate aldolase	ec:4.1.2.13	4	map00051
Fructose and mannose metabolism	37	Triose-phosphate isomerase	ec:5.3.1.1	2	map00051
Fructose and mannose metabolism	37	Ribose-5-phosphate isomerase	ec:5.3.1.6	1	map00051
Fructose and mannose metabolism	37	Phosphomannomutase	ec:5.4.2.8	3	map00051
Galactose metabolism	50	Aldehyde reductase	ec:1.1.1.21	3	map00052
Galactose metabolism	50	Hexokinase	ec:2.7.1.1	6	map00052
Galactose metabolism	50	6-phosphofructokinase	ec:2.7.1.11	1	map00052
Galactose metabolism	50	Glucokinase	ec:2.7.1.2	3	map00052
Galactose metabolism	50	Galactokinase	ec:2.7.1.6	3	map00052
Galactose metabolism	50	Protein-N(pi)-phosphohistidine--sugar phosphotransferase	ec:2.7.1.69	2	map00052
Galactose metabolism	50	UDP-glucose--hexose-1-phosphate uridylyltransferase	ec:2.7.7.12	1	map00052
Galactose metabolism	50	UTP-monosaccharide-1-phosphate uridylyltransferase	ec:2.7.7.64	2	map00052
Galactose metabolism	50	UTP--glucose-1-phosphate uridylyltransferase	ec:2.7.7.9	2	map00052
Galactose metabolism	50	Alpha-glucosidase	ec:3.2.1.20	14	map00052
Galactose metabolism	50	Alpha-galactosidase	ec:3.2.1.22	4	map00052
Galactose metabolism	50	Beta-galactosidase	ec:3.2.1.23	5	map00052
Galactose metabolism	50	Beta-fructofuranosidase	ec:3.2.1.26	1	map00052
Galactose metabolism	50	N-acetylglucosamine-6-phosphate deacetylase	ec:3.5.1.25	2	map00052
Galactose metabolism	50	Galactonate dehydratase	ec:4.2.1.6	1	map00052
Galactose metabolism	50	UDP-glucose 4-epimerase	ec:5.1.3.2	4	map00052
Galactose metabolism	50	Aldose 1-epimerase	ec:5.1.3.3	1	map00052
Galactose metabolism	50	Phosphoglucomutase (alpha-D-glucose-1,6-bisphosphate-dependent)	ec:5.4.2.2	1	map00052
Geraniol degradation	24	3-hydroxyacyl-CoA dehydrogenase	ec:1.1.1.35	13	map00281
Geraniol degradation	24	Acetyl-CoA C-acyltransferase	ec:2.3.1.16	9	map00281
Geraniol degradation	24	Hydroxymethylglutaryl-CoA lyase	ec:4.1.3.4	1	map00281
Geraniol degradation	24	Enoyl-CoA hydratase	ec:4.2.1.17	4	map00281
Glucosinolate biosynthesis	1	Branched-chain-amino-acid transaminase	ec:2.6.1.42	1	map00966
Glutathione metabolism	77	Isocitrate dehydrogenase (NADP(+))	ec:1.1.1.42	2	map00480
Glutathione metabolism	77	Phosphogluconate dehydrogenase (NADP(+)-dependent, decarboxylating)	ec:1.1.1.44	4	map00480
Glutathione metabolism	77	Glucose-6-phosphate dehydrogenase (NADP(+))	ec:1.1.1.49	3	map00480
Glutathione metabolism	77	Peroxiredoxin	ec:1.11.1.15	9	map00480
Glutathione metabolism	77	Glutathione peroxidase	ec:1.11.1.9	11	map00480
Glutathione metabolism	77	Ribonucleoside-diphosphate reductase	ec:1.17.4.1	2	map00480
Glutathione metabolism	77	Pyrimidodiazepine synthase	ec:1.5.4.1	3	map00480
Glutathione metabolism	77	Glutathione-disulfide reductase	ec:1.8.1.7	1	map00480
Glutathione metabolism	77	Glutathione dehydrogenase (ascorbate)	ec:1.8.5.1	3	map00480
Glutathione metabolism	77	Gamma-glutamyltransferase	ec:2.3.2.2	6	map00480
Glutathione metabolism	77	Gamma-glutamylcyclotransferase	ec:2.3.2.4	4	map00480
Glutathione metabolism	77	Spermidine synthase	ec:2.5.1.16	2	map00480
Glutathione metabolism	77	Glutathione transferase	ec:2.5.1.18	32	map00480
Glutathione metabolism	77	Spermine synthase	ec:2.5.1.22	1	map00480
Glutathione metabolism	77	Glutathione hydrolase	ec:3.4.19.13	1	map00480
Glutathione metabolism	77	Ornithine decarboxylase	ec:4.1.1.17	4	map00480
Glycerolipid metabolism	63	Alcohol dehydrogenase (NADP(+))	ec:1.1.1.2	4	map00561
Glycerolipid metabolism	63	Aldehyde reductase	ec:1.1.1.21	3	map00561
Glycerolipid metabolism	63	Aldehyde dehydrogenase (NAD(+))	ec:1.2.1.3	7	map00561
Glycerolipid metabolism	63	Glycerol-3-phosphate 1-O-acyltransferase	ec:2.3.1.15	3	map00561
Glycerolipid metabolism	63	Diacylglycerol O-acyltransferase	ec:2.3.1.20	4	map00561
Glycerolipid metabolism	63	2-acylglycerol O-acyltransferase	ec:2.3.1.22	1	map00561
Glycerolipid metabolism	63	1-acylglycerol-3-phosphate O-acyltransferase	ec:2.3.1.51	8	map00561
Glycerolipid metabolism	63	Diacylglycerol kinase (ATP)	ec:2.7.1.107	3	map00561
Glycerolipid metabolism	63	Glycerone kinase	ec:2.7.1.29	2	map00561
Glycerolipid metabolism	63	Glycerol kinase	ec:2.7.1.30	2	map00561
Glycerolipid metabolism	63	Glycerate 3-kinase	ec:2.7.1.31	1	map00561
Glycerolipid metabolism	63	Triacylglycerol lipase	ec:3.1.1.3	20	map00561
Glycerolipid metabolism	63	Phosphatidate phosphatase	ec:3.1.3.4	5	map00561
Glycerolipid metabolism	63	Alpha-galactosidase	ec:3.2.1.22	4	map00561
Glycerophospholipid metabolism	50	Glycerol-3-phosphate dehydrogenase (NAD(+))	ec:1.1.1.8	5	map00564
Glycerophospholipid metabolism	50	Glycerol-3-phosphate dehydrogenase (NAD(P)(+))	ec:1.1.1.94	5	map00564
Glycerophospholipid metabolism	50	Glycerol-3-phosphate dehydrogenase	ec:1.1.5.3	2	map00564
Glycerophospholipid metabolism	50	Glycerol-3-phosphate 1-O-acyltransferase	ec:2.3.1.15	3	map00564
Glycerophospholipid metabolism	50	1-acylglycerophosphocholine O-acyltransferase	ec:2.3.1.23	1	map00564
Glycerophospholipid metabolism	50	1-acylglycerol-3-phosphate O-acyltransferase	ec:2.3.1.51	8	map00564
Glycerophospholipid metabolism	50	Choline O-acetyltransferase	ec:2.3.1.6	1	map00564
Glycerophospholipid metabolism	50	Diacylglycerol kinase (ATP)	ec:2.7.1.107	3	map00564
Glycerophospholipid metabolism	50	Choline kinase	ec:2.7.1.32	1	map00564
Glycerophospholipid metabolism	50	Ethanolamine kinase	ec:2.7.1.82	1	map00564
Glycerophospholipid metabolism	50	Ethanolamine-phosphate cytidylyltransferase	ec:2.7.7.14	1	map00564
Glycerophospholipid metabolism	50	Choline-phosphate cytidylyltransferase	ec:2.7.7.15	1	map00564
Glycerophospholipid metabolism	50	Ethanolaminephosphotransferase	ec:2.7.8.1	1	map00564
Glycerophospholipid metabolism	50	CDP-diacylglycerol--inositol 3-phosphatidyltransferase	ec:2.7.8.11	1	map00564
Glycerophospholipid metabolism	50	Diacylglycerol cholinephosphotransferase	ec:2.7.8.2	3	map00564
Glycerophospholipid metabolism	50	CDP-diacylglycerol--serine O-phosphatidyltransferase	ec:2.7.8.8	1	map00564
Glycerophospholipid metabolism	50	Phospholipase A(1)	ec:3.1.1.32	2	map00564
Glycerophospholipid metabolism	50	Phospholipase A(2)	ec:3.1.1.4	6	map00564
Glycerophospholipid metabolism	50	Lysophospholipase	ec:3.1.1.5	1	map00564
Glycerophospholipid metabolism	50	Phosphatidate phosphatase	ec:3.1.3.4	5	map00564
Glycerophospholipid metabolism	50	Glycerophosphodiester phosphodiesterase	ec:3.1.4.46	5	map00564
Glycine, serine and threonine metabolism	80	Alcohol dehydrogenase	ec:1.1.1.1	21	map00260
Glycine, serine and threonine metabolism	80	Glycerate dehydrogenase	ec:1.1.1.29	1	map00260
Glycine, serine and threonine metabolism	80	Hydroxypyruvate reductase	ec:1.1.1.81	1	map00260
Glycine, serine and threonine metabolism	80	Phosphoglycerate dehydrogenase	ec:1.1.1.95	2	map00260
Glycine, serine and threonine metabolism	80	Choline dehydrogenase	ec:1.1.99.1	21	map00260
Glycine, serine and threonine metabolism	80	D-amino-acid oxidase	ec:1.4.3.3	3	map00260
Glycine, serine and threonine metabolism	80	Glycine dehydrogenase (aminomethyl-transferring)	ec:1.4.4.2	1	map00260
Glycine, serine and threonine metabolism	80	Sarcosine dehydrogenase	ec:1.5.8.3	1	map00260
Glycine, serine and threonine metabolism	80	Dihydrolipoyl dehydrogenase	ec:1.8.1.4	1	map00260
Glycine, serine and threonine metabolism	80	Glycine/sarcosine N-methyltransferase	ec:2.1.1.156	1	map00260
Glycine, serine and threonine metabolism	80	Glycine N-methyltransferase	ec:2.1.1.20	1	map00260
Glycine, serine and threonine metabolism	80	Glycine hydroxymethyltransferase	ec:2.1.2.1	1	map00260
Glycine, serine and threonine metabolism	80	Phosphoribosylaminoimidazolecarboxamide formyltransferase	ec:2.1.2.10	8	map00260
Glycine, serine and threonine metabolism	80	Glycine C-acetyltransferase	ec:2.3.1.29	1	map00260
Glycine, serine and threonine metabolism	80	5-aminolevulinate synthase	ec:2.3.1.37	1	map00260
Glycine, serine and threonine metabolism	80	Alanine--glyoxylate transaminase	ec:2.6.1.44	3	map00260
Glycine, serine and threonine metabolism	80	Serine--pyruvate transaminase	ec:2.6.1.51	2	map00260
Glycine, serine and threonine metabolism	80	Phosphoserine transaminase	ec:2.6.1.52	1	map00260
Glycine, serine and threonine metabolism	80	Glycerate 3-kinase	ec:2.7.1.31	1	map00260
Glycine, serine and threonine metabolism	80	Aspartate kinase	ec:2.7.2.4	1	map00260
Glycine, serine and threonine metabolism	80	CDP-diacylglycerol--serine O-phosphatidyltransferase	ec:2.7.8.8	1	map00260
Glycine, serine and threonine metabolism	80	Phosphoserine phosphatase	ec:3.1.3.3	3	map00260
Glycine, serine and threonine metabolism	80	L-threonine aldolase	ec:4.1.2.5	2	map00260
Glycine, serine and threonine metabolism	80	Cystathionine beta-synthase	ec:4.2.1.22	2	map00260
Glycine, serine and threonine metabolism	80	Threonine ammonia-lyase	ec:4.3.1.19	3	map00260
Glycine, serine and threonine metabolism	80	Cystathionine gamma-lyase	ec:4.4.1.1	2	map00260
Glycolysis / Gluconeogenesis	76	Alcohol dehydrogenase	ec:1.1.1.1	21	map00010
Glycolysis / Gluconeogenesis	76	Alcohol dehydrogenase (NADP(+))	ec:1.1.1.2	4	map00010
Glycolysis / Gluconeogenesis	76	L-lactate dehydrogenase	ec:1.1.1.27	1	map00010
Glycolysis / Gluconeogenesis	76	Glyceraldehyde-3-phosphate dehydrogenase (phosphorylating)	ec:1.2.1.12	1	map00010
Glycolysis / Gluconeogenesis	76	Aldehyde dehydrogenase (NAD(+))	ec:1.2.1.3	7	map00010
Glycolysis / Gluconeogenesis	76	Aldehyde dehydrogenase (NAD(P)(+))	ec:1.2.1.5	1	map00010
Glycolysis / Gluconeogenesis	76	Pyruvate dehydrogenase (acetyl-transferring)	ec:1.2.4.1	6	map00010
Glycolysis / Gluconeogenesis	76	Dihydrolipoyl dehydrogenase	ec:1.8.1.4	1	map00010
Glycolysis / Gluconeogenesis	76	Dihydrolipoyllysine-residue acetyltransferase	ec:2.3.1.12	3	map00010
Glycolysis / Gluconeogenesis	76	Hexokinase	ec:2.7.1.1	6	map00010
Glycolysis / Gluconeogenesis	76	6-phosphofructokinase	ec:2.7.1.11	1	map00010
Glycolysis / Gluconeogenesis	76	Glucokinase	ec:2.7.1.2	3	map00010
Glycolysis / Gluconeogenesis	76	Pyruvate kinase	ec:2.7.1.40	1	map00010
Glycolysis / Gluconeogenesis	76	Protein-N(pi)-phosphohistidine--sugar phosphotransferase	ec:2.7.1.69	2	map00010
Glycolysis / Gluconeogenesis	76	Phosphoglycerate kinase	ec:2.7.2.3	2	map00010
Glycolysis / Gluconeogenesis	76	Glucose-1-phosphatase	ec:3.1.3.10	1	map00010
Glycolysis / Gluconeogenesis	76	Fructose-bisphosphatase	ec:3.1.3.11	1	map00010
Glycolysis / Gluconeogenesis	76	Phosphoenolpyruvate carboxykinase (GTP)	ec:4.1.1.32	3	map00010
Glycolysis / Gluconeogenesis	76	Fructose-bisphosphate aldolase	ec:4.1.2.13	4	map00010
Glycolysis / Gluconeogenesis	76	Phosphopyruvate hydratase	ec:4.2.1.11	2	map00010
Glycolysis / Gluconeogenesis	76	Aldose 1-epimerase	ec:5.1.3.3	1	map00010
Glycolysis / Gluconeogenesis	76	Triose-phosphate isomerase	ec:5.3.1.1	2	map00010
Glycolysis / Gluconeogenesis	76	Glucose-6-phosphate isomerase	ec:5.3.1.9	2	map00010
Glycolysis / Gluconeogenesis	76	Phosphoglucomutase (alpha-D-glucose-1,6-bisphosphate-dependent)	ec:5.4.2.2	1	map00010
Glycolysis / Gluconeogenesis	76	Acetate--CoA ligase	ec:6.2.1.1	2	map00010
Glycosaminoglycan biosynthesis - chondroitin sulfate / dermatan sulfate	4	Xylosylprotein 4-beta-galactosyltransferase	ec:2.4.1.133	1	map00532
Glycosaminoglycan biosynthesis - chondroitin sulfate / dermatan sulfate	4	Protein xylosyltransferase	ec:2.4.2.26	3	map00532
Glycosaminoglycan biosynthesis - heparan sulfate / heparin	5	Xylosylprotein 4-beta-galactosyltransferase	ec:2.4.1.133	1	map00534
Glycosaminoglycan biosynthesis - heparan sulfate / heparin	5	Glucuronosyl-N-acetylglucosaminyl-proteoglycan 4-alpha-N-acetylglucosaminyltransferase	ec:2.4.1.224	1	map00534
Glycosaminoglycan biosynthesis - heparan sulfate / heparin	5	N-acetylglucosaminyl-proteoglycan 4-beta-glucuronosyltransferase	ec:2.4.1.225	1	map00534
Glycosaminoglycan biosynthesis - heparan sulfate / heparin	5	Protein xylosyltransferase	ec:2.4.2.26	3	map00534
Glycosaminoglycan degradation	11	N-acetylgalactosamine-4-sulfatase	ec:3.1.6.12	1	map00531
Glycosaminoglycan degradation	11	N-acetylglucosamine-6-sulfatase	ec:3.1.6.14	3	map00531
Glycosaminoglycan degradation	11	Beta-galactosidase	ec:3.2.1.23	5	map00531
Glycosaminoglycan degradation	11	Beta-N-acetylhexosaminidase	ec:3.2.1.52	2	map00531
Glycosphingolipid biosynthesis - ganglio series	7	Beta-galactosidase	ec:3.2.1.23	5	map00604
Glycosphingolipid biosynthesis - ganglio series	7	Beta-N-acetylhexosaminidase	ec:3.2.1.52	2	map00604
Glycosphingolipid biosynthesis - globo series	6	Alpha-galactosidase	ec:3.2.1.22	4	map00603
Glycosphingolipid biosynthesis - globo series	6	Alpha-N-acetylgalactosaminidase	ec:3.2.1.49	1	map00603
Glycosphingolipid biosynthesis - globo series	6	Beta-N-acetylhexosaminidase	ec:3.2.1.52	2	map00603
Glycosphingolipid biosynthesis - lacto and neolacto series	1	3-galactosyl-N-acetylglucosaminide 4-alpha-L-fucosyltransferase	ec:2.4.1.65	1	map00601
Glycosylphosphatidylinositol(GPI)-anchor biosynthesis	7	Phosphatidylinositol N-acetylglucosaminyltransferase	ec:2.4.1.198	7	map00563
Glyoxylate and dicarboxylate metabolism	39	Glycerate dehydrogenase	ec:1.1.1.29	1	map00630
Glyoxylate and dicarboxylate metabolism	39	Acetoacetyl-CoA reductase	ec:1.1.1.36	2	map00630
Glyoxylate and dicarboxylate metabolism	39	Malate dehydrogenase	ec:1.1.1.37	3	map00630
Glyoxylate and dicarboxylate metabolism	39	2-hydroxy-3-oxopropionate reductase	ec:1.1.1.60	1	map00630
Glyoxylate and dicarboxylate metabolism	39	Glyoxylate reductase (NADP(+))	ec:1.1.1.79	3	map00630
Glyoxylate and dicarboxylate metabolism	39	Hydroxypyruvate reductase	ec:1.1.1.81	1	map00630
Glyoxylate and dicarboxylate metabolism	39	(S)-2-hydroxy-acid oxidase	ec:1.1.3.15	1	map00630
Glyoxylate and dicarboxylate metabolism	39	Catalase	ec:1.11.1.6	1	map00630
Glyoxylate and dicarboxylate metabolism	39	Glycine hydroxymethyltransferase	ec:2.1.2.1	1	map00630
Glyoxylate and dicarboxylate metabolism	39	Acetyl-CoA C-acetyltransferase	ec:2.3.1.9	7	map00630
Glyoxylate and dicarboxylate metabolism	39	Citrate (Si)-synthase	ec:2.3.3.1	1	map00630
Glyoxylate and dicarboxylate metabolism	39	Malate synthase	ec:2.3.3.9	1	map00630
Glyoxylate and dicarboxylate metabolism	39	Glycerate 3-kinase	ec:2.7.1.31	1	map00630
Glyoxylate and dicarboxylate metabolism	39	Phosphoglycolate phosphatase	ec:3.1.3.18	2	map00630
Glyoxylate and dicarboxylate metabolism	39	Arylformamidase	ec:3.5.1.9	4	map00630
Glyoxylate and dicarboxylate metabolism	39	Oxalyl-CoA decarboxylase	ec:4.1.1.8	2	map00630
Glyoxylate and dicarboxylate metabolism	39	Aconitate hydratase	ec:4.2.1.3	3	map00630
Glyoxylate and dicarboxylate metabolism	39	Hydroxypyruvate isomerase	ec:5.3.1.22	1	map00630
Glyoxylate and dicarboxylate metabolism	39	Glutamate--ammonia ligase	ec:6.3.1.2	2	map00630
Glyoxylate and dicarboxylate metabolism	39	Propionyl-CoA carboxylase	ec:6.4.1.3	3	map00630
Histidine metabolism	13	Aldehyde dehydrogenase (NAD(+))	ec:1.2.1.3	7	map00340
Histidine metabolism	13	Aldehyde dehydrogenase (NAD(P)(+))	ec:1.2.1.5	1	map00340
Histidine metabolism	13	Histidinol-phosphate transaminase	ec:2.6.1.9	4	map00340
Histidine metabolism	13	Aromatic-L-amino-acid decarboxylase	ec:4.1.1.28	1	map00340
Indole alkaloid biosynthesis	3	Aromatic-L-amino-acid decarboxylase	ec:4.1.1.28	1	map00901
Indole alkaloid biosynthesis	3	Strictosidine synthase	ec:4.3.3.2	2	map00901
Inositol phosphate metabolism	21	Inositol oxygenase	ec:1.13.99.1	2	map00562
Inositol phosphate metabolism	21	Malonate-semialdehyde dehydrogenase (acetylating)	ec:1.2.1.18	2	map00562
Inositol phosphate metabolism	21	Inositol-trisphosphate 3-kinase	ec:2.7.1.127	6	map00562
Inositol phosphate metabolism	21	Phosphatidylinositol 3-kinase	ec:2.7.1.137	2	map00562
Inositol phosphate metabolism	21	1-phosphatidylinositol-5-phosphate 4-kinase	ec:2.7.1.149	1	map00562
Inositol phosphate metabolism	21	1-phosphatidylinositol-4-phosphate 5-kinase	ec:2.7.1.68	1	map00562
Inositol phosphate metabolism	21	CDP-diacylglycerol--inositol 3-phosphatidyltransferase	ec:2.7.8.11	1	map00562
Inositol phosphate metabolism	21	Inositol-polyphosphate 5-phosphatase	ec:3.1.3.56	1	map00562
Inositol phosphate metabolism	21	Inositol-1,4-bisphosphate 1-phosphatase	ec:3.1.3.57	1	map00562
Inositol phosphate metabolism	21	Multiple inositol-polyphosphate phosphatase	ec:3.1.3.62	2	map00562
Inositol phosphate metabolism	21	Phosphatidylinositol-3,4,5-trisphosphate 3-phosphatase	ec:3.1.3.67	1	map00562
Inositol phosphate metabolism	21	Phosphoinositide phospholipase C	ec:3.1.4.11	1	map00562
Inositol phosphate metabolism	21	Triose-phosphate isomerase	ec:5.3.1.1	2	map00562
Insect hormone biosynthesis	1	Juvenile-hormone esterase	ec:3.1.1.59	1	map00981
Isoquinoline alkaloid biosynthesis	11	Tyrosine 3-monooxygenase	ec:1.14.16.2	3	map00950
Isoquinoline alkaloid biosynthesis	11	Tyrosinase	ec:1.14.18.1	3	map00950
Isoquinoline alkaloid biosynthesis	11	Aspartate transaminase	ec:2.6.1.1	4	map00950
Isoquinoline alkaloid biosynthesis	11	Tyrosine transaminase	ec:2.6.1.5	4	map00950
Isoquinoline alkaloid biosynthesis	11	Aromatic-amino-acid transaminase	ec:2.6.1.57	4	map00950
Isoquinoline alkaloid biosynthesis	11	Aromatic-L-amino-acid decarboxylase	ec:4.1.1.28	1	map00950
Limonene and pinene degradation	11	Aldehyde dehydrogenase (NAD(+))	ec:1.2.1.3	7	map00903
Limonene and pinene degradation	11	Enoyl-CoA hydratase	ec:4.2.1.17	4	map00903
Linoleic acid metabolism	9	Unspecific monooxygenase	ec:1.14.14.1	3	map00591
Linoleic acid metabolism	9	Phospholipase A(2)	ec:3.1.1.4	6	map00591
Lipoic acid metabolism	4	Lipoyl(octanoyl) transferase	ec:2.3.1.181	1	map00785
Lipoic acid metabolism	4	Lipoyl synthase	ec:2.8.1.8	3	map00785
Lysine biosynthesis	11	L-aminoadipate-semialdehyde dehydrogenase	ec:1.2.1.31	3	map00300
Lysine biosynthesis	11	Saccharopine dehydrogenase (NAD(+), L-lysine-forming)	ec:1.5.1.7	1	map00300
Lysine biosynthesis	11	2-aminoadipate transaminase	ec:2.6.1.39	2	map00300
Lysine biosynthesis	11	Aromatic-amino-acid transaminase	ec:2.6.1.57	4	map00300
Lysine biosynthesis	11	Aspartate kinase	ec:2.7.2.4	1	map00300
Lysine degradation	55	3-hydroxyacyl-CoA dehydrogenase	ec:1.1.1.35	13	map00310
Lysine degradation	55	Gamma-butyrobetaine dioxygenase	ec:1.14.11.1	2	map00310
Lysine degradation	55	Procollagen-lysine 5-dioxygenase	ec:1.14.11.4	2	map00310
Lysine degradation	55	Trimethyllysine dioxygenase	ec:1.14.11.8	2	map00310
Lysine degradation	55	Aldehyde dehydrogenase (NAD(+))	ec:1.2.1.3	7	map00310
Lysine degradation	55	L-aminoadipate-semialdehyde dehydrogenase	ec:1.2.1.31	3	map00310
Lysine degradation	55	Oxoglutarate dehydrogenase (succinyl-transferring)	ec:1.2.4.2	4	map00310
Lysine degradation	55	Saccharopine dehydrogenase (NAD(+), L-lysine-forming)	ec:1.5.1.7	1	map00310
Lysine degradation	55	Histone-lysine N-methyltransferase	ec:2.1.1.43	10	map00310
Lysine degradation	55	Dihydrolipoyllysine-residue succinyltransferase	ec:2.3.1.61	2	map00310
Lysine degradation	55	Acetyl-CoA C-acetyltransferase	ec:2.3.1.9	7	map00310
Lysine degradation	55	2-aminoadipate transaminase	ec:2.6.1.39	2	map00310
Lysine degradation	55	Enoyl-CoA hydratase	ec:4.2.1.17	4	map00310
Melanogenesis	4	L-dopachrome isomerase	ec:5.3.3.12	4	map04916
Metabolism of xenobiotics by cytochrome P450	73	Alcohol dehydrogenase	ec:1.1.1.1	21	map00980
Metabolism of xenobiotics by cytochrome P450	73	Carbonyl reductase (NADPH)	ec:1.1.1.184	3	map00980
Metabolism of xenobiotics by cytochrome P450	73	Unspecific monooxygenase	ec:1.14.14.1	3	map00980
Metabolism of xenobiotics by cytochrome P450	73	Aldehyde dehydrogenase (NAD(P)(+))	ec:1.2.1.5	1	map00980
Metabolism of xenobiotics by cytochrome P450	73	Glucuronosyltransferase	ec:2.4.1.17	5	map00980
Metabolism of xenobiotics by cytochrome P450	73	Glutathione transferase	ec:2.5.1.18	32	map00980
Metabolism of xenobiotics by cytochrome P450	73	Microsomal epoxide hydrolase	ec:3.3.2.9	8	map00980
Methane metabolism	24	S-(hydroxymethyl)glutathione dehydrogenase	ec:1.1.1.284	1	map00680
Methane metabolism	24	Glycerate dehydrogenase	ec:1.1.1.29	1	map00680
Methane metabolism	24	Malate dehydrogenase	ec:1.1.1.37	3	map00680
Methane metabolism	24	Phosphoglycerate dehydrogenase	ec:1.1.1.95	2	map00680
Methane metabolism	24	Glycine hydroxymethyltransferase	ec:2.1.2.1	1	map00680
Methane metabolism	24	Phosphoserine transaminase	ec:2.6.1.52	1	map00680
Methane metabolism	24	6-phosphofructokinase	ec:2.7.1.11	1	map00680
Methane metabolism	24	Glycerone kinase	ec:2.7.1.29	2	map00680
Methane metabolism	24	S-formylglutathione hydrolase	ec:3.1.2.12	1	map00680
Methane metabolism	24	Fructose-bisphosphatase	ec:3.1.3.11	1	map00680
Methane metabolism	24	Phosphoserine phosphatase	ec:3.1.3.3	3	map00680
Methane metabolism	24	Fructose-bisphosphate aldolase	ec:4.1.2.13	4	map00680
Methane metabolism	24	Phosphopyruvate hydratase	ec:4.2.1.11	2	map00680
Methane metabolism	24	Acetate--CoA ligase	ec:6.2.1.1	2	map00680
mTOR signaling pathway	2	[Goodpasture-antigen-binding protein] kinase	ec:2.7.11.9	2	map04150
Naphthalene degradation	21	Alcohol dehydrogenase	ec:1.1.1.1	21	map00626
N-Glycan biosynthesis	12	Dolichyl-phosphate beta-glucosyltransferase	ec:2.4.1.117	1	map00510
N-Glycan biosynthesis	12	GDP-Man:Man(1)GlcNAc(2)-PP-dolichol alpha-1,3-mannosyltransferase	ec:2.4.1.132	1	map00510
N-Glycan biosynthesis	12	Dolichyl-phosphate beta-D-mannosyltransferase	ec:2.4.1.83	1	map00510
N-Glycan biosynthesis	12	Dolichol kinase	ec:2.7.1.108	1	map00510
N-Glycan biosynthesis	12	UDP-N-acetylglucosamine--dolichyl-phosphate N-acetylglucosaminephosphotransferase	ec:2.7.8.15	1	map00510
N-Glycan biosynthesis	12	Mannosyl-oligosaccharide 1,2-alpha-mannosidase	ec:3.2.1.113	5	map00510
N-Glycan biosynthesis	12	Glucan 1,3-alpha-glucosidase	ec:3.2.1.84	1	map00510
N-Glycan biosynthesis	12	Dolichyldiphosphatase	ec:3.6.1.43	1	map00510
Nicotinate and nicotinamide metabolism	24	NAD(P)(+) transhydrogenase (Re/Si-specific)	ec:1.6.1.2	2	map00760
Nicotinate and nicotinamide metabolism	24	Purine-nucleoside phosphorylase	ec:2.4.2.1	1	map00760
Nicotinate and nicotinamide metabolism	24	Nicotinate-nucleotide diphosphorylase (carboxylating)	ec:2.4.2.19	3	map00760
Nicotinate and nicotinamide metabolism	24	Ribosylnicotinamide kinase	ec:2.7.1.22	1	map00760
Nicotinate and nicotinamide metabolism	24	NAD(+) kinase	ec:2.7.1.23	5	map00760
Nicotinate and nicotinamide metabolism	24	5'-nucleotidase	ec:3.1.3.5	9	map00760
Nicotinate and nicotinamide metabolism	24	Purine nucleosidase	ec:3.2.2.1	1	map00760
Nicotinate and nicotinamide metabolism	24	Nucleotide diphosphatase	ec:3.6.1.9	2	map00760
Nitrogen metabolism	19	Glutamate synthase (NADH)	ec:1.4.1.14	3	map00910
Nitrogen metabolism	19	Glutamate dehydrogenase	ec:1.4.1.2	1	map00910
Nitrogen metabolism	19	Glutamate dehydrogenase (NAD(P)(+))	ec:1.4.1.3	1	map00910
Nitrogen metabolism	19	Carbonate dehydratase	ec:4.2.1.1	10	map00910
Nitrogen metabolism	19	Glutamate--ammonia ligase	ec:6.3.1.2	2	map00910
Nitrogen metabolism	19	Carbamoyl-phosphate synthase (ammonia)	ec:6.3.4.16	3	map00910
Novobiocin biosynthesis	4	Aspartate transaminase	ec:2.6.1.1	4	map00401
Novobiocin biosynthesis	4	Tyrosine transaminase	ec:2.6.1.5	4	map00401
Novobiocin biosynthesis	4	Aromatic-amino-acid transaminase	ec:2.6.1.57	4	map00401
Novobiocin biosynthesis	4	Histidinol-phosphate transaminase	ec:2.6.1.9	4	map00401
One carbon pool by folate	24	Methylenetetrahydrofolate dehydrogenase (NAD(+))	ec:1.5.1.15	3	map00670
One carbon pool by folate	24	Methylenetetrahydrofolate reductase (NAD(P)H)	ec:1.5.1.20	1	map00670
One carbon pool by folate	24	Methylenetetrahydrofolate dehydrogenase (NADP(+))	ec:1.5.1.5	8	map00670
One carbon pool by folate	24	Formyltetrahydrofolate dehydrogenase	ec:1.5.1.6	1	map00670
One carbon pool by folate	24	Thymidylate synthase	ec:2.1.1.45	1	map00670
One carbon pool by folate	24	Glycine hydroxymethyltransferase	ec:2.1.2.1	1	map00670
One carbon pool by folate	24	Phosphoribosylaminoimidazolecarboxamide formyltransferase	ec:2.1.2.10	8	map00670
One carbon pool by folate	24	Phosphoribosylaminoimidazolecarboxamide formyltransferase	ec:2.1.2.2	2	map00670
One carbon pool by folate	24	Phosphoribosylaminoimidazolecarboxamide formyltransferase	ec:2.1.2.3	1	map00670
One carbon pool by folate	24	Methionyl-tRNA formyltransferase	ec:2.1.2.9	2	map00670
One carbon pool by folate	24	Methenyltetrahydrofolate cyclohydrolase	ec:3.5.4.9	5	map00670
One carbon pool by folate	24	Formate--tetrahydrofolate ligase	ec:6.3.4.3	5	map00670
Other glycan degradation	28	Beta-galactosidase	ec:3.2.1.23	5	map00511
Other glycan degradation	28	Alpha-mannosidase	ec:3.2.1.24	9	map00511
Other glycan degradation	28	Beta-mannosidase	ec:3.2.1.25	1	map00511
Other glycan degradation	28	Glucosylceramidase	ec:3.2.1.45	5	map00511
Other glycan degradation	28	Alpha-L-fucosidase	ec:3.2.1.51	2	map00511
Other glycan degradation	28	Beta-N-acetylhexosaminidase	ec:3.2.1.52	2	map00511
Other glycan degradation	28	Mannosyl-glycoprotein endo-beta-N-acetylglucosaminidase	ec:3.2.1.96	2	map00511
Other glycan degradation	28	N(4)-(beta-N-acetylglucosaminyl)-L-asparaginase	ec:3.5.1.26	2	map00511
Other types of O-glycan biosynthesis	4	Dolichyl-phosphate-mannose--protein mannosyltransferase	ec:2.4.1.109	2	map00514
Other types of O-glycan biosynthesis	4	Peptide-O-fucosyltransferase	ec:2.4.1.221	1	map00514
Other types of O-glycan biosynthesis	4	O-fucosylpeptide 3-beta-N-acetylglucosaminyltransferase	ec:2.4.1.222	1	map00514
Oxidative phosphorylation	91	Quinol--cytochrome-c reductase	ec:1.10.2.2	7	map00190
Oxidative phosphorylation	91	Succinate dehydrogenase (quinone)	ec:1.3.5.1	4	map00190
Oxidative phosphorylation	91	NADH:ubiquinone reductase (H(+)-translocating)	ec:1.6.5.3	43	map00190
Oxidative phosphorylation	91	NADH dehydrogenase	ec:1.6.99.3	49	map00190
Oxidative phosphorylation	91	Transferred entry: 1.6.5.11	ec:1.6.99.5	43	map00190
Oxidative phosphorylation	91	Cytochrome-c oxidase	ec:1.9.3.1	18	map00190
Oxidative phosphorylation	91	Inorganic diphosphatase	ec:3.6.1.1	1	map00190
Oxidative phosphorylation	91	Proton-exporting ATPase	ec:3.6.3.6	12	map00190
Pantothenate and CoA biosynthesis	17	2-dehydropantoate 2-reductase	ec:1.1.1.169	1	map00770
Pantothenate and CoA biosynthesis	17	Dihydropyrimidine dehydrogenase (NADP(+))	ec:1.3.1.2	5	map00770
Pantothenate and CoA biosynthesis	17	Branched-chain-amino-acid transaminase	ec:2.6.1.42	1	map00770
Pantothenate and CoA biosynthesis	17	Dephospho-CoA kinase	ec:2.7.1.24	2	map00770
Pantothenate and CoA biosynthesis	17	Pantothenate kinase	ec:2.7.1.33	3	map00770
Pantothenate and CoA biosynthesis	17	Pantetheine-phosphate adenylyltransferase	ec:2.7.7.3	1	map00770
Pantothenate and CoA biosynthesis	17	Holo-[acyl-carrier-protein] synthase	ec:2.7.8.7	1	map00770
Pantothenate and CoA biosynthesis	17	Beta-ureidopropionase	ec:3.5.1.6	1	map00770
Pantothenate and CoA biosynthesis	17	Nucleotide diphosphatase	ec:3.6.1.9	2	map00770
Pantothenate and CoA biosynthesis	17	Phosphopantothenoylcysteine decarboxylase	ec:4.1.1.36	1	map00770
Penicillin and cephalosporin biosynthesis	3	D-amino-acid oxidase	ec:1.4.3.3	3	map00311
Pentose and glucuronate interconversions	26	L-xylulose reductase	ec:1.1.1.10	2	map00040
Pentose and glucuronate interconversions	26	2-dehydro-3-deoxy-D-gluconate 5-dehydrogenase	ec:1.1.1.127	1	map00040
Pentose and glucuronate interconversions	26	L-iditol 2-dehydrogenase	ec:1.1.1.14	2	map00040
Pentose and glucuronate interconversions	26	Alcohol dehydrogenase (NADP(+))	ec:1.1.1.2	4	map00040
Pentose and glucuronate interconversions	26	Aldehyde reductase	ec:1.1.1.21	3	map00040
Pentose and glucuronate interconversions	26	Aldehyde dehydrogenase (NAD(+))	ec:1.2.1.3	7	map00040
Pentose and glucuronate interconversions	26	Glucuronosyltransferase	ec:2.4.1.17	5	map00040
Pentose and glucuronate interconversions	26	Ribulokinase	ec:2.7.1.16	1	map00040
Pentose and glucuronate interconversions	26	UTP-monosaccharide-1-phosphate uridylyltransferase	ec:2.7.7.64	2	map00040
Pentose and glucuronate interconversions	26	UTP--glucose-1-phosphate uridylyltransferase	ec:2.7.7.9	2	map00040
Pentose and glucuronate interconversions	26	Mannonate dehydratase	ec:4.2.1.8	1	map00040
Pentose and glucuronate interconversions	26	Ribulose-phosphate 3-epimerase	ec:5.1.3.1	1	map00040
Pentose phosphate pathway	31	Phosphogluconate dehydrogenase (NADP(+)-dependent, decarboxylating)	ec:1.1.1.44	4	map00030
Pentose phosphate pathway	31	Glucose 1-dehydrogenase (NAD(P)(+))	ec:1.1.1.47	1	map00030
Pentose phosphate pathway	31	Glucose-6-phosphate dehydrogenase (NADP(+))	ec:1.1.1.49	3	map00030
Pentose phosphate pathway	31	Glucose oxidase	ec:1.1.3.4	1	map00030
Pentose phosphate pathway	31	Hexose oxidase	ec:1.1.3.5	1	map00030
Pentose phosphate pathway	31	Transaldolase	ec:2.2.1.2	1	map00030
Pentose phosphate pathway	31	6-phosphofructokinase	ec:2.7.1.11	1	map00030
Pentose phosphate pathway	31	Ribokinase	ec:2.7.1.15	1	map00030
Pentose phosphate pathway	31	Protein-N(pi)-phosphohistidine--sugar phosphotransferase	ec:2.7.1.69	2	map00030
Pentose phosphate pathway	31	Ribose-phosphate diphosphokinase	ec:2.7.6.1	4	map00030
Pentose phosphate pathway	31	Gluconolactonase	ec:3.1.1.17	1	map00030
Pentose phosphate pathway	31	6-phosphogluconolactonase	ec:3.1.1.31	1	map00030
Pentose phosphate pathway	31	Fructose-bisphosphatase	ec:3.1.3.11	1	map00030
Pentose phosphate pathway	31	Fructose-bisphosphate aldolase	ec:4.1.2.13	4	map00030
Pentose phosphate pathway	31	Deoxyribose-phosphate aldolase	ec:4.1.2.4	1	map00030
Pentose phosphate pathway	31	Ribulose-phosphate 3-epimerase	ec:5.1.3.1	1	map00030
Pentose phosphate pathway	31	Ribose-5-phosphate isomerase	ec:5.3.1.6	1	map00030
Pentose phosphate pathway	31	Glucose-6-phosphate isomerase	ec:5.3.1.9	2	map00030
Pentose phosphate pathway	31	Phosphoglucomutase (alpha-D-glucose-1,6-bisphosphate-dependent)	ec:5.4.2.2	1	map00030
Peptidoglycan biosynthesis	2	UDP-N-acetylglucosamine 1-carboxyvinyltransferase	ec:2.5.1.7	1	map00550
Peptidoglycan biosynthesis	2	Phospho-N-acetylmuramoyl-pentapeptide-transferase	ec:2.7.8.13	1	map00550
Phenylalanine metabolism	51	3-hydroxybutyryl-CoA dehydrogenase	ec:1.1.1.157	1	map00360
Phenylalanine metabolism	51	Peroxidase	ec:1.11.1.7	26	map00360
Phenylalanine metabolism	51	4-hydroxyphenylpyruvate dioxygenase	ec:1.13.11.27	3	map00360
Phenylalanine metabolism	51	Phenylalanine 4-monooxygenase	ec:1.14.16.1	1	map00360
Phenylalanine metabolism	51	Acetaldehyde dehydrogenase (acetylating)	ec:1.2.1.10	1	map00360
Phenylalanine metabolism	51	Aldehyde dehydrogenase (NAD(P)(+))	ec:1.2.1.5	1	map00360
Phenylalanine metabolism	51	Aspartate transaminase	ec:2.6.1.1	4	map00360
Phenylalanine metabolism	51	Tyrosine transaminase	ec:2.6.1.5	4	map00360
Phenylalanine metabolism	51	Aromatic-amino-acid transaminase	ec:2.6.1.57	4	map00360
Phenylalanine metabolism	51	Histidinol-phosphate transaminase	ec:2.6.1.9	4	map00360
Phenylalanine metabolism	51	Amidase	ec:3.5.1.4	5	map00360
Phenylalanine metabolism	51	Aromatic-L-amino-acid decarboxylase	ec:4.1.1.28	1	map00360
Phenylalanine metabolism	51	Enoyl-CoA hydratase	ec:4.2.1.17	4	map00360
Phenylalanine metabolism	51	Phenylpyruvate tautomerase	ec:5.3.2.1	2	map00360
Phenylalanine metabolism	51	4-coumarate--CoA ligase	ec:6.2.1.12	2	map00360
Phenylalanine, tyrosine and tryptophan biosynthesis	5	Phenylalanine 4-monooxygenase	ec:1.14.16.1	1	map00400
Phenylalanine, tyrosine and tryptophan biosynthesis	5	Aspartate transaminase	ec:2.6.1.1	4	map00400
Phenylalanine, tyrosine and tryptophan biosynthesis	5	Tyrosine transaminase	ec:2.6.1.5	4	map00400
Phenylalanine, tyrosine and tryptophan biosynthesis	5	Aromatic-amino-acid transaminase	ec:2.6.1.57	4	map00400
Phenylalanine, tyrosine and tryptophan biosynthesis	5	Histidinol-phosphate transaminase	ec:2.6.1.9	4	map00400
Phenylpropanoid biosynthesis	34	Peroxidase	ec:1.11.1.7	26	map00940
Phenylpropanoid biosynthesis	34	Beta-glucosidase	ec:3.2.1.21	6	map00940
Phenylpropanoid biosynthesis	34	4-coumarate--CoA ligase	ec:6.2.1.12	2	map00940
Phosphatidylinositol signaling system	26	Diacylglycerol kinase (ATP)	ec:2.7.1.107	3	map04070
Phosphatidylinositol signaling system	26	Inositol-trisphosphate 3-kinase	ec:2.7.1.127	6	map04070
Phosphatidylinositol signaling system	26	Phosphatidylinositol 3-kinase	ec:2.7.1.137	2	map04070
Phosphatidylinositol signaling system	26	1-phosphatidylinositol-5-phosphate 4-kinase	ec:2.7.1.149	1	map04070
Phosphatidylinositol signaling system	26	1-phosphatidylinositol-4-phosphate 5-kinase	ec:2.7.1.68	1	map04070
Phosphatidylinositol signaling system	26	Protein kinase C	ec:2.7.11.13	10	map04070
Phosphatidylinositol signaling system	26	CDP-diacylglycerol--inositol 3-phosphatidyltransferase	ec:2.7.8.11	1	map04070
Phosphatidylinositol signaling system	26	Inositol-polyphosphate 5-phosphatase	ec:3.1.3.56	1	map04070
Phosphatidylinositol signaling system	26	Inositol-1,4-bisphosphate 1-phosphatase	ec:3.1.3.57	1	map04070
Phosphatidylinositol signaling system	26	Phosphatidylinositol-3,4,5-trisphosphate 3-phosphatase	ec:3.1.3.67	1	map04070
Phosphatidylinositol signaling system	26	Phosphoinositide phospholipase C	ec:3.1.4.11	1	map04070
Phosphonate and phosphinate metabolism	5	Ethanolamine-phosphate cytidylyltransferase	ec:2.7.7.14	1	map00440
Phosphonate and phosphinate metabolism	5	Choline-phosphate cytidylyltransferase	ec:2.7.7.15	1	map00440
Phosphonate and phosphinate metabolism	5	Ethanolaminephosphotransferase	ec:2.7.8.1	1	map00440
Phosphonate and phosphinate metabolism	5	Diacylglycerol cholinephosphotransferase	ec:2.7.8.2	3	map00440
Polyketide sugar unit biosynthesis	1	dTDP-glucose 4,6-dehydratase	ec:4.2.1.46	1	map00523
Porphyrin and chlorophyll metabolism	31	Heme oxygenase (biliverdin-producing)	ec:1.14.99.3	1	map00860
Porphyrin and chlorophyll metabolism	31	Ferroxidase	ec:1.16.3.1	3	map00860
Porphyrin and chlorophyll metabolism	31	Biliverdin reductase	ec:1.3.1.24	1	map00860
Porphyrin and chlorophyll metabolism	31	Protochlorophyllide reductase	ec:1.3.1.33	4	map00860
Porphyrin and chlorophyll metabolism	31	Coproporphyrinogen oxidase	ec:1.3.3.3	1	map00860
Porphyrin and chlorophyll metabolism	31	Protoporphyrinogen oxidase	ec:1.3.3.4	2	map00860
Porphyrin and chlorophyll metabolism	31	5-aminolevulinate synthase	ec:2.3.1.37	1	map00860
Porphyrin and chlorophyll metabolism	31	Glucuronosyltransferase	ec:2.4.1.17	5	map00860
Porphyrin and chlorophyll metabolism	31	Hydroxymethylbilane synthase	ec:2.5.1.61	2	map00860
Porphyrin and chlorophyll metabolism	31	Uroporphyrinogen decarboxylase	ec:4.1.1.37	1	map00860
Porphyrin and chlorophyll metabolism	31	Porphobilinogen synthase	ec:4.2.1.24	2	map00860
Porphyrin and chlorophyll metabolism	31	Uroporphyrinogen-III synthase	ec:4.2.1.75	1	map00860
Porphyrin and chlorophyll metabolism	31	Holocytochrome-c synthase	ec:4.4.1.17	1	map00860
Porphyrin and chlorophyll metabolism	31	Ferrochelatase	ec:4.99.1.1	1	map00860
Porphyrin and chlorophyll metabolism	31	Glutamate--tRNA ligase	ec:6.1.1.17	5	map00860
Primary bile acid biosynthesis	17	3-hydroxyacyl-CoA dehydrogenase	ec:1.1.1.35	13	map00120
Primary bile acid biosynthesis	17	Propanoyl-CoA C-acyltransferase	ec:2.3.1.176	1	map00120
Primary bile acid biosynthesis	17	3-alpha,7-alpha,12-alpha-trihydroxy-5-beta-cholest-24-enoyl-CoA hydratase	ec:4.2.1.107	1	map00120
Primary bile acid biosynthesis	17	Alpha-methylacyl-CoA racemase	ec:5.1.99.4	1	map00120
Primary bile acid biosynthesis	17	Cholate--CoA ligase	ec:6.2.1.7	1	map00120
Propanoate metabolism	27	L-lactate dehydrogenase	ec:1.1.1.27	1	map00640
Propanoate metabolism	27	Malonate-semialdehyde dehydrogenase (acetylating)	ec:1.2.1.18	2	map00640
Propanoate metabolism	27	Methylmalonate-semialdehyde dehydrogenase (CoA acylating)	ec:1.2.1.27	2	map00640
Propanoate metabolism	27	Acetyl-CoA C-acetyltransferase	ec:2.3.1.9	7	map00640
Propanoate metabolism	27	4-aminobutyrate--2-oxoglutarate transaminase	ec:2.6.1.19	1	map00640
Propanoate metabolism	27	3-hydroxyisobutyryl-CoA hydrolase	ec:3.1.2.4	1	map00640
Propanoate metabolism	27	Enoyl-CoA hydratase	ec:4.2.1.17	4	map00640
Propanoate metabolism	27	Acetate--CoA ligase	ec:6.2.1.1	2	map00640
Propanoate metabolism	27	Succinate--CoA ligase (GDP-forming)	ec:6.2.1.4	3	map00640
Propanoate metabolism	27	Succinate--CoA ligase (ADP-forming)	ec:6.2.1.5	2	map00640
Propanoate metabolism	27	Acetyl-CoA carboxylase	ec:6.4.1.2	4	map00640
Propanoate metabolism	27	Propionyl-CoA carboxylase	ec:6.4.1.3	3	map00640
Purine metabolism	564	IMP dehydrogenase	ec:1.1.1.205	1	map00230
Purine metabolism	564	Xanthine dehydrogenase	ec:1.17.1.4	2	map00230
Purine metabolism	564	Xanthine oxidase	ec:1.17.3.2	2	map00230
Purine metabolism	564	Ribonucleoside-diphosphate reductase	ec:1.17.4.1	2	map00230
Purine metabolism	564	Factor independent urate hydroxylase	ec:1.7.3.3	1	map00230
Purine metabolism	564	Phosphoribosylaminoimidazolecarboxamide formyltransferase	ec:2.1.2.2	2	map00230
Purine metabolism	564	Phosphoribosylaminoimidazolecarboxamide formyltransferase	ec:2.1.2.3	1	map00230
Purine metabolism	564	Purine-nucleoside phosphorylase	ec:2.4.2.1	1	map00230
Purine metabolism	564	Amidophosphoribosyltransferase	ec:2.4.2.14	1	map00230
Purine metabolism	564	Adenine phosphoribosyltransferase	ec:2.4.2.7	1	map00230
Purine metabolism	564	Adenylyl-sulfate kinase	ec:2.7.1.25	2	map00230
Purine metabolism	564	Pyruvate kinase	ec:2.7.1.40	1	map00230
Purine metabolism	564	Nucleoside-triphosphate--adenylate kinase	ec:2.7.4.10	1	map00230
Purine metabolism	564	Adenylate kinase	ec:2.7.4.3	5	map00230
Purine metabolism	564	Nucleoside-diphosphate kinase	ec:2.7.4.6	2	map00230
Purine metabolism	564	Guanylate kinase	ec:2.7.4.8	2	map00230
Purine metabolism	564	Ribose-phosphate diphosphokinase	ec:2.7.6.1	4	map00230
Purine metabolism	564	GTP diphosphokinase	ec:2.7.6.5	3	map00230
Purine metabolism	564	Sulfate adenylyltransferase	ec:2.7.7.4	2	map00230
Purine metabolism	564	DNA-directed RNA polymerase	ec:2.7.7.6	43	map00230
Purine metabolism	564	DNA-directed DNA polymerase	ec:2.7.7.7	19	map00230
Purine metabolism	564	Polyribonucleotide nucleotidyltransferase	ec:2.7.7.8	1	map00230
Purine metabolism	564	5'-nucleotidase	ec:3.1.3.5	9	map00230
Purine metabolism	564	3',5'-cyclic-nucleotide phosphodiesterase	ec:3.1.4.17	2	map00230
Purine metabolism	564	Purine nucleosidase	ec:3.2.2.1	1	map00230
Purine metabolism	564	Hydroxyisourate hydrolase	ec:3.5.2.17	1	map00230
Purine metabolism	564	Allantoicase	ec:3.5.3.4	3	map00230
Purine metabolism	564	IMP cyclohydrolase	ec:3.5.4.10	1	map00230
Purine metabolism	564	Guanine deaminase	ec:3.5.4.3	1	map00230
Purine metabolism	564	Adenosine deaminase	ec:3.5.4.4	5	map00230
Purine metabolism	564	AMP deaminase	ec:3.5.4.6	3	map00230
Purine metabolism	564	Nucleoside-triphosphate phosphatase	ec:3.6.1.15	435	map00230
Purine metabolism	564	Nucleoside-triphosphate diphosphatase	ec:3.6.1.19	2	map00230
Purine metabolism	564	Bis(5'-adenosyl)-triphosphatase	ec:3.6.1.29	1	map00230
Purine metabolism	564	Adenosinetriphosphatase	ec:3.6.1.3	251	map00230
Purine metabolism	564	Nucleoside diphosphate phosphatase	ec:3.6.1.6	2	map00230
Purine metabolism	564	Nucleotide diphosphatase	ec:3.6.1.9	2	map00230
Purine metabolism	564	Phosphoribosylaminoimidazole carboxylase	ec:4.1.1.21	1	map00230
Purine metabolism	564	Adenylosuccinate lyase	ec:4.3.2.2	1	map00230
Purine metabolism	564	Adenylate cyclase	ec:4.6.1.1	1	map00230
Purine metabolism	564	Guanylate cyclase	ec:4.6.1.2	6	map00230
Purine metabolism	564	Phosphoglucomutase (alpha-D-glucose-1,6-bisphosphate-dependent)	ec:5.4.2.2	1	map00230
Purine metabolism	564	5-(carboxyamino)imidazole ribonucleotide mutase	ec:5.4.99.18	1	map00230
Purine metabolism	564	Phosphoribosylaminoimidazolesuccinocarboxamide synthase	ec:6.3.2.6	1	map00230
Purine metabolism	564	Phosphoribosylformylglycinamidine cyclo-ligase	ec:6.3.3.1	2	map00230
Purine metabolism	564	Phosphoribosylamine--glycine ligase	ec:6.3.4.13	2	map00230
Purine metabolism	564	GMP synthase (glutamine-hydrolyzing)	ec:6.3.5.2	2	map00230
Purine metabolism	564	Phosphoribosylformylglycinamidine synthase	ec:6.3.5.3	1	map00230
Pyrimidine metabolism	108	Ribonucleoside-diphosphate reductase	ec:1.17.4.1	2	map00240
Pyrimidine metabolism	108	Dihydropyrimidine dehydrogenase (NADP(+))	ec:1.3.1.2	5	map00240
Pyrimidine metabolism	108	Dihydroorotate dehydrogenase (quinone)	ec:1.3.5.2	6	map00240
Pyrimidine metabolism	108	Thioredoxin-disulfide reductase	ec:1.8.1.9	2	map00240
Pyrimidine metabolism	108	Thymidylate synthase	ec:2.1.1.45	1	map00240
Pyrimidine metabolism	108	Aspartate carbamoyltransferase	ec:2.1.3.2	5	map00240
Pyrimidine metabolism	108	Purine-nucleoside phosphorylase	ec:2.4.2.1	1	map00240
Pyrimidine metabolism	108	Orotate phosphoribosyltransferase	ec:2.4.2.10	2	map00240
Pyrimidine metabolism	108	Uridine phosphorylase	ec:2.4.2.3	4	map00240
Pyrimidine metabolism	108	Thymidine kinase	ec:2.7.1.21	2	map00240
Pyrimidine metabolism	108	Uridine kinase	ec:2.7.1.48	1	map00240
Pyrimidine metabolism	108	UMP/CMP kinase	ec:2.7.4.14	2	map00240
Pyrimidine metabolism	108	Nucleoside-diphosphate kinase	ec:2.7.4.6	2	map00240
Pyrimidine metabolism	108	DNA-directed RNA polymerase	ec:2.7.7.6	43	map00240
Pyrimidine metabolism	108	DNA-directed DNA polymerase	ec:2.7.7.7	19	map00240
Pyrimidine metabolism	108	Polyribonucleotide nucleotidyltransferase	ec:2.7.7.8	1	map00240
Pyrimidine metabolism	108	5'-nucleotidase	ec:3.1.3.5	9	map00240
Pyrimidine metabolism	108	Beta-ureidopropionase	ec:3.5.1.6	1	map00240
Pyrimidine metabolism	108	Dihydroorotase	ec:3.5.2.3	3	map00240
Pyrimidine metabolism	108	dCMP deaminase	ec:3.5.4.12	1	map00240
Pyrimidine metabolism	108	Cytidine deaminase	ec:3.5.4.5	2	map00240
Pyrimidine metabolism	108	Nucleoside-triphosphate diphosphatase	ec:3.6.1.19	2	map00240
Pyrimidine metabolism	108	dUTP diphosphatase	ec:3.6.1.23	1	map00240
Pyrimidine metabolism	108	Nucleoside diphosphate phosphatase	ec:3.6.1.6	2	map00240
Pyrimidine metabolism	108	Orotidine-5'-phosphate decarboxylase	ec:4.1.1.23	2	map00240
Pyrimidine metabolism	108	Pseudouridylate synthase	ec:4.2.1.70	1	map00240
Pyrimidine metabolism	108	Carbamoyl-phosphate synthase (glutamine-hydrolyzing)	ec:6.3.5.5	1	map00240
Pyruvate metabolism	64	L-lactate dehydrogenase	ec:1.1.1.27	1	map00620
Pyruvate metabolism	64	Malate dehydrogenase	ec:1.1.1.37	3	map00620
Pyruvate metabolism	64	Malate dehydrogenase (oxaloacetate-decarboxylating)	ec:1.1.1.38	4	map00620
Pyruvate metabolism	64	Malate dehydrogenase (decarboxylating)	ec:1.1.1.39	4	map00620
Pyruvate metabolism	64	Malate dehydrogenase (oxaloacetate-decarboxylating) (NADP(+))	ec:1.1.1.40	2	map00620
Pyruvate metabolism	64	Glyoxylate reductase (NADP(+))	ec:1.1.1.79	3	map00620
Pyruvate metabolism	64	Acetaldehyde dehydrogenase (acetylating)	ec:1.2.1.10	1	map00620
Pyruvate metabolism	64	Aldehyde dehydrogenase (NAD(+))	ec:1.2.1.3	7	map00620
Pyruvate metabolism	64	Pyruvate dehydrogenase (acetyl-transferring)	ec:1.2.4.1	6	map00620
Pyruvate metabolism	64	Dihydrolipoyl dehydrogenase	ec:1.8.1.4	1	map00620
Pyruvate metabolism	64	Dihydrolipoyllysine-residue acetyltransferase	ec:2.3.1.12	3	map00620
Pyruvate metabolism	64	Acetyl-CoA C-acetyltransferase	ec:2.3.1.9	7	map00620
Pyruvate metabolism	64	Malate synthase	ec:2.3.3.9	1	map00620
Pyruvate metabolism	64	Pyruvate kinase	ec:2.7.1.40	1	map00620
Pyruvate metabolism	64	Hydroxyacylglutathione hydrolase	ec:3.1.2.6	4	map00620
Pyruvate metabolism	64	Acylphosphatase	ec:3.6.1.7	3	map00620
Pyruvate metabolism	64	Oxaloacetate decarboxylase	ec:4.1.1.3	1	map00620
Pyruvate metabolism	64	Phosphoenolpyruvate carboxykinase (GTP)	ec:4.1.1.32	3	map00620
Pyruvate metabolism	64	Fumarate hydratase	ec:4.2.1.2	1	map00620
Pyruvate metabolism	64	Lactoylglutathione lyase	ec:4.4.1.5	6	map00620
Pyruvate metabolism	64	Acetate--CoA ligase	ec:6.2.1.1	2	map00620
Pyruvate metabolism	64	Pyruvate carboxylase	ec:6.4.1.1	4	map00620
Pyruvate metabolism	64	Acetyl-CoA carboxylase	ec:6.4.1.2	4	map00620
Retinol metabolism	35	Alcohol dehydrogenase	ec:1.1.1.1	21	map00830
Retinol metabolism	35	All-trans-retinol dehydrogenase (NAD(+))	ec:1.1.1.105	1	map00830
Retinol metabolism	35	Unspecific monooxygenase	ec:1.14.14.1	3	map00830
Retinol metabolism	35	Alkane 1-monooxygenase	ec:1.14.15.3	1	map00830
Retinol metabolism	35	Retinal dehydrogenase	ec:1.2.1.36	4	map00830
Retinol metabolism	35	Glucuronosyltransferase	ec:2.4.1.17	5	map00830
Riboflavin metabolism	26	Tyrosinase	ec:1.14.18.1	3	map00740
Riboflavin metabolism	26	Flavin reductase (NADPH)	ec:1.5.1.30	1	map00740
Riboflavin metabolism	26	Riboflavin reductase (NAD(P)H)	ec:1.5.1.41	1	map00740
Riboflavin metabolism	26	Riboflavin kinase	ec:2.7.1.26	2	map00740
Riboflavin metabolism	26	Acid phosphatase	ec:3.1.3.2	18	map00740
Riboflavin metabolism	26	Nucleotide diphosphatase	ec:3.6.1.9	2	map00740
Selenocompound metabolism	10	Thioredoxin-disulfide reductase	ec:1.8.1.9	2	map00450
Selenocompound metabolism	10	Sulfate adenylyltransferase	ec:2.7.7.4	2	map00450
Selenocompound metabolism	10	Selenide, water dikinase	ec:2.7.9.3	1	map00450
Selenocompound metabolism	10	Cystathionine gamma-lyase	ec:4.4.1.1	2	map00450
Selenocompound metabolism	10	Methionine--tRNA ligase	ec:6.1.1.10	3	map00450
Sphingolipid metabolism	39	Sphingosine N-acyltransferase	ec:2.3.1.24	2	map00600
Sphingolipid metabolism	39	Serine C-palmitoyltransferase	ec:2.3.1.50	3	map00600
Sphingolipid metabolism	39	2-hydroxyacylsphingosine 1-beta-galactosyltransferase	ec:2.4.1.45	1	map00600
Sphingolipid metabolism	39	Ceramide glucosyltransferase	ec:2.4.1.80	1	map00600
Sphingolipid metabolism	39	Ceramide kinase	ec:2.7.1.138	1	map00600
Sphingolipid metabolism	39	Phosphatidate phosphatase	ec:3.1.3.4	5	map00600
Sphingolipid metabolism	39	Sphingomyelin phosphodiesterase	ec:3.1.4.12	10	map00600
Sphingolipid metabolism	39	Sphingomyelin phosphodiesterase D	ec:3.1.4.41	2	map00600
Sphingolipid metabolism	39	Alpha-galactosidase	ec:3.2.1.22	4	map00600
Sphingolipid metabolism	39	Beta-galactosidase	ec:3.2.1.23	5	map00600
Sphingolipid metabolism	39	Glucosylceramidase	ec:3.2.1.45	5	map00600
Starch and sucrose metabolism	61	Glycogen phosphorylase	ec:2.4.1.1	9	map00500
Starch and sucrose metabolism	61	Alpha,alpha-trehalose-phosphate synthase (UDP-forming)	ec:2.4.1.15	3	map00500
Starch and sucrose metabolism	61	Glucuronosyltransferase	ec:2.4.1.17	5	map00500
Starch and sucrose metabolism	61	1,4-alpha-glucan branching enzyme	ec:2.4.1.18	2	map00500
Starch and sucrose metabolism	61	4-alpha-glucanotransferase	ec:2.4.1.25	1	map00500
Starch and sucrose metabolism	61	Hexokinase	ec:2.7.1.1	6	map00500
Starch and sucrose metabolism	61	Glucokinase	ec:2.7.1.2	3	map00500
Starch and sucrose metabolism	61	Fructokinase	ec:2.7.1.4	3	map00500
Starch and sucrose metabolism	61	Protein-N(pi)-phosphohistidine--sugar phosphotransferase	ec:2.7.1.69	2	map00500
Starch and sucrose metabolism	61	Glucose-1-phosphate cytidylyltransferase	ec:2.7.7.33	1	map00500
Starch and sucrose metabolism	61	UTP--glucose-1-phosphate uridylyltransferase	ec:2.7.7.9	2	map00500
Starch and sucrose metabolism	61	Trehalose-phosphatase	ec:3.1.3.12	1	map00500
Starch and sucrose metabolism	61	Alpha-amylase	ec:3.2.1.1	3	map00500
Starch and sucrose metabolism	61	Alpha-glucosidase	ec:3.2.1.20	14	map00500
Starch and sucrose metabolism	61	Beta-glucosidase	ec:3.2.1.21	6	map00500
Starch and sucrose metabolism	61	Beta-fructofuranosidase	ec:3.2.1.26	1	map00500
Starch and sucrose metabolism	61	Alpha,alpha-trehalase	ec:3.2.1.28	4	map00500
Starch and sucrose metabolism	61	Amylo-alpha-1,6-glucosidase	ec:3.2.1.33	1	map00500
Starch and sucrose metabolism	61	Sucrose alpha-glucosidase	ec:3.2.1.48	1	map00500
Starch and sucrose metabolism	61	Nucleotide diphosphatase	ec:3.6.1.9	2	map00500
Starch and sucrose metabolism	61	Glucose-6-phosphate isomerase	ec:5.3.1.9	2	map00500
Starch and sucrose metabolism	61	Phosphoglucomutase (alpha-D-glucose-1,6-bisphosphate-dependent)	ec:5.4.2.2	1	map00500
Steroid biosynthesis	1	Sterol esterase	ec:3.1.1.13	1	map00100
Steroid hormone biosynthesis	12	3-alpha-(17-beta)-hydroxysteroid dehydrogenase (NAD(+))	ec:1.1.1.239	2	map00140
Steroid hormone biosynthesis	12	17-beta-estradiol 17-dehydrogenase	ec:1.1.1.62	4	map00140
Steroid hormone biosynthesis	12	Unspecific monooxygenase	ec:1.14.14.1	3	map00140
Steroid hormone biosynthesis	12	Glucuronosyltransferase	ec:2.4.1.17	5	map00140
Streptomycin biosynthesis	8	Hexokinase	ec:2.7.1.1	6	map00521
Streptomycin biosynthesis	8	Glucokinase	ec:2.7.1.2	3	map00521
Streptomycin biosynthesis	8	dTDP-glucose 4,6-dehydratase	ec:4.2.1.46	1	map00521
Streptomycin biosynthesis	8	Phosphoglucomutase (alpha-D-glucose-1,6-bisphosphate-dependent)	ec:5.4.2.2	1	map00521
Styrene degradation	11	Homogentisate 1,2-dioxygenase	ec:1.13.11.5	1	map00643
Styrene degradation	11	Amidase	ec:3.5.1.4	5	map00643
Styrene degradation	11	Fumarylacetoacetase	ec:3.7.1.2	1	map00643
Styrene degradation	11	Maleylacetoacetate isomerase	ec:5.2.1.2	4	map00643
Sulfur metabolism	8	Cysteine synthase	ec:2.5.1.47	5	map00920
Sulfur metabolism	8	Adenylyl-sulfate kinase	ec:2.7.1.25	2	map00920
Sulfur metabolism	8	Sulfate adenylyltransferase	ec:2.7.7.4	2	map00920
Sulfur metabolism	8	3'(2'),5'-bisphosphate nucleotidase	ec:3.1.3.7	1	map00920
Synthesis and degradation of ketone bodies	12	Acetyl-CoA C-acetyltransferase	ec:2.3.1.9	7	map00072
Synthesis and degradation of ketone bodies	12	Hydroxymethylglutaryl-CoA synthase	ec:2.3.3.10	1	map00072
Synthesis and degradation of ketone bodies	12	3-oxoacid CoA-transferase	ec:2.8.3.5	3	map00072
Synthesis and degradation of ketone bodies	12	Hydroxymethylglutaryl-CoA lyase	ec:4.1.3.4	1	map00072
T cell receptor signaling pathway	58	Non-specific protein-tyrosine kinase	ec:2.7.10.2	3	map04660
T cell receptor signaling pathway	58	Protein-serine/threonine phosphatase	ec:3.1.3.16	55	map04660
Taurine and hypotaurine metabolism	12	Cysteamine dioxygenase	ec:1.13.11.19	2	map00430
Taurine and hypotaurine metabolism	12	Cysteine dioxygenase	ec:1.13.11.20	2	map00430
Taurine and hypotaurine metabolism	12	Glutamate dehydrogenase	ec:1.4.1.2	1	map00430
Taurine and hypotaurine metabolism	12	Gamma-glutamyltransferase	ec:2.3.2.2	6	map00430
Taurine and hypotaurine metabolism	12	Sulfinoalanine decarboxylase	ec:4.1.1.29	1	map00430
Terpenoid backbone biosynthesis	23	4-hydroxy-3-methylbut-2-enyl diphosphate reductase	ec:1.17.1.2	1	map00900
Terpenoid backbone biosynthesis	23	(E)-4-hydroxy-3-methylbut-2-enyl-diphosphate synthase (ferredoxin)	ec:1.17.7.1	1	map00900
Terpenoid backbone biosynthesis	23	Acetyl-CoA C-acetyltransferase	ec:2.3.1.9	7	map00900
Terpenoid backbone biosynthesis	23	Hydroxymethylglutaryl-CoA synthase	ec:2.3.3.10	1	map00900
Terpenoid backbone biosynthesis	23	Dimethylallyltranstransferase	ec:2.5.1.1	3	map00900
Terpenoid backbone biosynthesis	23	(2E,6E)-farnesyl diphosphate synthase	ec:2.5.1.10	2	map00900
Terpenoid backbone biosynthesis	23	Geranylgeranyl diphosphate synthase	ec:2.5.1.29	2	map00900
Terpenoid backbone biosynthesis	23	Ditrans,polycis-undecaprenyl-diphosphate synthase ((2E,6E)-farnesyl-diphosphate specific)	ec:2.5.1.31	1	map00900
Terpenoid backbone biosynthesis	23	Protein farnesyltransferase	ec:2.5.1.58	2	map00900
Terpenoid backbone biosynthesis	23	Mevalonate kinase	ec:2.7.1.36	1	map00900
Terpenoid backbone biosynthesis	23	Isopentenyl-diphosphate Delta-isomerase	ec:5.3.3.2	5	map00900
Tetracycline biosynthesis	4	Acetyl-CoA carboxylase	ec:6.4.1.2	4	map00253
Thiamine metabolism	436	Cysteine desulfurase	ec:2.8.1.7	1	map00730
Thiamine metabolism	436	Nucleoside-triphosphate phosphatase	ec:3.6.1.15	435	map00730
Toluene degradation	14	3-hydroxyacyl-CoA dehydrogenase	ec:1.1.1.35	13	map00623
Toluene degradation	14	Benzaldehyde dehydrogenase (NAD(+))	ec:1.2.1.28	1	map00623
Tropane, piperidine and pyridine alkaloid biosynthesis	7	Senecionine N-oxygenase	ec:1.14.13.101	3	map00960
Tropane, piperidine and pyridine alkaloid biosynthesis	7	Aspartate transaminase	ec:2.6.1.1	4	map00960
Tropane, piperidine and pyridine alkaloid biosynthesis	7	Tyrosine transaminase	ec:2.6.1.5	4	map00960
Tropane, piperidine and pyridine alkaloid biosynthesis	7	Aromatic-amino-acid transaminase	ec:2.6.1.57	4	map00960
Tropane, piperidine and pyridine alkaloid biosynthesis	7	Histidinol-phosphate transaminase	ec:2.6.1.9	4	map00960
Tryptophan metabolism	57	3-hydroxyacyl-CoA dehydrogenase	ec:1.1.1.35	13	map00380
Tryptophan metabolism	57	Catalase	ec:1.11.1.6	1	map00380
Tryptophan metabolism	57	Tryptophan 2,3-dioxygenase	ec:1.13.11.11	3	map00380
Tryptophan metabolism	57	Kynurenine 3-monooxygenase	ec:1.14.13.9	1	map00380
Tryptophan metabolism	57	Unspecific monooxygenase	ec:1.14.14.1	3	map00380
Tryptophan metabolism	57	Tryptophan 5-monooxygenase	ec:1.14.16.4	1	map00380
Tryptophan metabolism	57	Aldehyde dehydrogenase (NAD(+))	ec:1.2.1.3	7	map00380
Tryptophan metabolism	57	Oxoglutarate dehydrogenase (succinyl-transferring)	ec:1.2.4.2	4	map00380
Tryptophan metabolism	57	Acetyl-CoA C-acetyltransferase	ec:2.3.1.9	7	map00380
Tryptophan metabolism	57	Kynurenine--oxoglutarate transaminase	ec:2.6.1.7	3	map00380
Tryptophan metabolism	57	Amidase	ec:3.5.1.4	5	map00380
Tryptophan metabolism	57	Arylformamidase	ec:3.5.1.9	4	map00380
Tryptophan metabolism	57	Kynureninase	ec:3.7.1.3	1	map00380
Tryptophan metabolism	57	Aromatic-L-amino-acid decarboxylase	ec:4.1.1.28	1	map00380
Tryptophan metabolism	57	Enoyl-CoA hydratase	ec:4.2.1.17	4	map00380
Tyrosine metabolism	52	Alcohol dehydrogenase	ec:1.1.1.1	21	map00350
Tyrosine metabolism	52	Iodide peroxidase	ec:1.11.1.8	2	map00350
Tyrosine metabolism	52	4-hydroxyphenylpyruvate dioxygenase	ec:1.13.11.27	3	map00350
Tyrosine metabolism	52	Homogentisate 1,2-dioxygenase	ec:1.13.11.5	1	map00350
Tyrosine metabolism	52	Tyrosine 3-monooxygenase	ec:1.14.16.2	3	map00350
Tyrosine metabolism	52	Tyrosinase	ec:1.14.18.1	3	map00350
Tyrosine metabolism	52	Succinate-semialdehyde dehydrogenase (NAD(P)(+))	ec:1.2.1.16	1	map00350
Tyrosine metabolism	52	Aldehyde dehydrogenase (NAD(P)(+))	ec:1.2.1.5	1	map00350
Tyrosine metabolism	52	Aspartate transaminase	ec:2.6.1.1	4	map00350
Tyrosine metabolism	52	Tyrosine transaminase	ec:2.6.1.5	4	map00350
Tyrosine metabolism	52	Aromatic-amino-acid transaminase	ec:2.6.1.57	4	map00350
Tyrosine metabolism	52	Histidinol-phosphate transaminase	ec:2.6.1.9	4	map00350
Tyrosine metabolism	52	Fumarylacetoacetase	ec:3.7.1.2	1	map00350
Tyrosine metabolism	52	Aromatic-L-amino-acid decarboxylase	ec:4.1.1.28	1	map00350
Tyrosine metabolism	52	5-oxopent-3-ene-1,2,5-tricarboxylate decarboxylase	ec:4.1.1.68	3	map00350
Tyrosine metabolism	52	Maleylacetoacetate isomerase	ec:5.2.1.2	4	map00350
Tyrosine metabolism	52	Phenylpyruvate tautomerase	ec:5.3.2.1	2	map00350
Tyrosine metabolism	52	5-carboxymethyl-2-hydroxymuconate Delta-isomerase	ec:5.3.3.10	3	map00350
Tyrosine metabolism	52	L-dopachrome isomerase	ec:5.3.3.12	4	map00350
Ubiquinone and other terpenoid-quinone biosynthesis	10	4-hydroxyphenylpyruvate dioxygenase	ec:1.13.11.27	3	map00130
Ubiquinone and other terpenoid-quinone biosynthesis	10	3-demethylubiquinol 3-O-methyltransferase	ec:2.1.1.64	1	map00130
Ubiquinone and other terpenoid-quinone biosynthesis	10	Tyrosine transaminase	ec:2.6.1.5	4	map00130
Ubiquinone and other terpenoid-quinone biosynthesis	10	4-coumarate--CoA ligase	ec:6.2.1.12	2	map00130
Valine, leucine and isoleucine biosynthesis	4	Branched-chain-amino-acid transaminase	ec:2.6.1.42	1	map00290
Valine, leucine and isoleucine biosynthesis	4	Threonine ammonia-lyase	ec:4.3.1.19	3	map00290
Valine, leucine and isoleucine degradation	53	3-hydroxy-2-methylbutyryl-CoA dehydrogenase	ec:1.1.1.178	1	map00280
Valine, leucine and isoleucine degradation	53	3-hydroxyisobutyrate dehydrogenase	ec:1.1.1.31	2	map00280
Valine, leucine and isoleucine degradation	53	3-hydroxyacyl-CoA dehydrogenase	ec:1.1.1.35	13	map00280
Valine, leucine and isoleucine degradation	53	Methylmalonate-semialdehyde dehydrogenase (CoA acylating)	ec:1.2.1.27	2	map00280
Valine, leucine and isoleucine degradation	53	Aldehyde dehydrogenase (NAD(+))	ec:1.2.1.3	7	map00280
Valine, leucine and isoleucine degradation	53	3-methyl-2-oxobutanoate dehydrogenase (2-methylpropanoyl-transferring)	ec:1.2.4.4	2	map00280
Valine, leucine and isoleucine degradation	53	Dihydrolipoyl dehydrogenase	ec:1.8.1.4	1	map00280
Valine, leucine and isoleucine degradation	53	Acetyl-CoA C-acyltransferase	ec:2.3.1.16	9	map00280
Valine, leucine and isoleucine degradation	53	Dihydrolipoyllysine-residue (2-methylpropanoyl)transferase	ec:2.3.1.168	1	map00280
Valine, leucine and isoleucine degradation	53	Acetyl-CoA C-acetyltransferase	ec:2.3.1.9	7	map00280
Valine, leucine and isoleucine degradation	53	Hydroxymethylglutaryl-CoA synthase	ec:2.3.3.10	1	map00280
Valine, leucine and isoleucine degradation	53	Branched-chain-amino-acid transaminase	ec:2.6.1.42	1	map00280
Valine, leucine and isoleucine degradation	53	3-oxoacid CoA-transferase	ec:2.8.3.5	3	map00280
Valine, leucine and isoleucine degradation	53	3-hydroxyisobutyryl-CoA hydrolase	ec:3.1.2.4	1	map00280
Valine, leucine and isoleucine degradation	53	Hydroxymethylglutaryl-CoA lyase	ec:4.1.3.4	1	map00280
Valine, leucine and isoleucine degradation	53	Enoyl-CoA hydratase	ec:4.2.1.17	4	map00280
Valine, leucine and isoleucine degradation	53	Propionyl-CoA carboxylase	ec:6.4.1.3	3	map00280
Valine, leucine and isoleucine degradation	53	Methylcrotonoyl-CoA carboxylase	ec:6.4.1.4	6	map00280
Various types of N-glycan biosynthesis	10	GDP-Man:Man(1)GlcNAc(2)-PP-dolichol alpha-1,3-mannosyltransferase	ec:2.4.1.132	1	map00513
Various types of N-glycan biosynthesis	10	Glycoprotein 3-alpha-L-fucosyltransferase	ec:2.4.1.214	1	map00513
Various types of N-glycan biosynthesis	10	Initiation-specific alpha-1,6-mannosyltransferase	ec:2.4.1.232	1	map00513
Various types of N-glycan biosynthesis	10	N-acetyl-beta-glucosaminyl-glycoprotein 4-beta-N-acetylgalactosaminyltransferase	ec:2.4.1.244	1	map00513
Various types of N-glycan biosynthesis	10	Mannosyl-oligosaccharide 1,2-alpha-mannosidase	ec:3.2.1.113	5	map00513
Various types of N-glycan biosynthesis	10	Beta-N-acetylhexosaminidase	ec:3.2.1.52	2	map00513
Vitamin B6 metabolism	7	Pyridoxine 4-oxidase	ec:1.1.3.12	1	map00750
Vitamin B6 metabolism	7	Pyridoxal 5'-phosphate synthase	ec:1.4.3.5	4	map00750
Vitamin B6 metabolism	7	Phosphoserine transaminase	ec:2.6.1.52	1	map00750
Vitamin B6 metabolism	7	Pyridoxal kinase	ec:2.7.1.35	1	map00750
Xylene degradation	2	Acetaldehyde dehydrogenase (acetylating)	ec:1.2.1.10	1	map00622
Xylene degradation	2	Benzaldehyde dehydrogenase (NAD(+))	ec:1.2.1.28	1	map00622
