# Supplementary material for: Functional characterization of the Hyles euphorbiae hawkmoth transcriptome reveals strong expression of phorbol ester detoxification and seasonal cold hardiness genes
Source: Front Zool. 2018 May 1;15:20. doi: 10.1186/s12983-018-0252-2 (PMC5930835; doi:10.1186/s12983-018-0252-2)
Supplement: Supplementary file 5 — Figure S3. Distribution among ortholog hit ratio (OHR) classes. This is taken from BLASTX against Lepidoptera databases for (a) all protein annotated H. euphorbiae transcripts, and (b) only transcripts that were best BLASTN hits for differentially expressed DeepSuperSAGE tags in detoxification or cold treatments. (ZIP 33 kb) [file 12983_2018_252_MOESM5_ESM.zip]

Archive with 2 entries (2 files):
- Additional Fig S3a_Barth_etal.jpg
- Additional Fig S3b_Barth_etal.jpg
