# Supplementary material for: Functional characterization of the Hyles euphorbiae hawkmoth transcriptome reveals strong expression of phorbol ester detoxification and seasonal cold hardiness genes
Source: Front Zool. 2018 May 1;15:20. doi: 10.1186/s12983-018-0252-2 (PMC5930835; doi:10.1186/s12983-018-0252-2)
Supplement: Supplementary file 6 — Figure S4. Distribution of DeepSuperSAGE tag frequencies and p-value vs. fold change (FC) of tags. Left panel: Normalized tag counts per million tags (tpm) in treatment and control libraries. Right panel: Relationship between tag FC (ratio of tpm counts) and p-value of significance. Up- and down-regulated tags (p < 10− 10, − 1 > Log2FC > 1) are marked in red and green, respectively. Of those, the best BLASTN hits to a transcript, according to bit score and e-value, were used to assess the transcript expression value. (a) cooled (C) vs. uncooled (UC) library. (b) TPA treated (T) vs. untreated (UT) library. (ZIP 946 kb) [file 12983_2018_252_MOESM6_ESM.zip]

Archive with 2 entries (2 files):
- Additional Fig S4a_Barth_etal.jpg
- Additional Fig S4b_Barth_etal.jpg
