# Supplementary material for: Functional characterization of the Hyles euphorbiae hawkmoth transcriptome reveals strong expression of phorbol ester detoxification and seasonal cold hardiness genes
Source: Front Zool. 2018 May 1;15:20. doi: 10.1186/s12983-018-0252-2 (PMC5930835; doi:10.1186/s12983-018-0252-2)
Supplement: Supplementary file 7 — Table S3. Table of 389 detoxification related differentially expressed H. euphorbiae tags. Assignment with BLASTN transcript hits and annotated protein sequence descriptions (nr protein database version 09/2016). (XLSX 152 kb) [file 12983_2018_252_MOESM7_ESM.xlsx]

## Sheet: tag frequ. and transcript hits
			Supplementary Table S3
			Table of 389 detoxification related differentially expressed H. euphorbiae tags assigned with BLASTN transcript hits and annotated protein sequence descriptions. Plus 304 more differently expressed tags after applying a less stringend Bonferroni corrected p-value threshold are listed.
down-regulated (> 2fold, p < 1.0E-10)			down-regulated in cold						locus with more than one down-regulated isoform transcripts
up-regulated (> 2fold, p < 1.0E-10)			up-regulated in cold						locus with more than one up-regulated isoform transcripts
diff. expr. Bonferroni corrected p < 9.9E-6									locus with up- and down-regulated transcript isoforms
			DeepSuperSAGE tag statistics						tag to H. euphorbiae transcript BLASTN statistics and protein sequence description
tag ID	tag sequence		tag count	tpm in T	tpm in UT	p-value	Log2FC		Categorized protein sequence description		Seq. ID	Locus	Iso	e-value	Identity	Length	Bit score	Direction	NCBI Accession	Species
tag04100	CATGAACCGGGGGGAGGAACAAAAAC		999	0	354.79	1.22e-168	-12.7928		cell cycle	PREDICTED: regucalcin isoform X2	s3383	3864	1	2.72679e-07	100	26	48.5142	rev	XP_004930717.1	Bombyx mori
tag10754	CATGACCCCTATGACCTACCCCTGGA		116	0	41.1969	4.17e-20	-9.68639			PREDICTED: mitochondria fission 1 protein	s525	410	1	2.72679e-07	100	26	48.5142	rev	XP_004925822.1	Bombyx mori
tag55454	CATGGTCCTTGGACTTGGTGTGAAAG		76	0	26.9911	2.23e-13	-9.07634			regucalcin	s6377	14895	0	2.72679e-07	100	26	48.5142	fwd	BAM19641.1	Papilio xuthus
tag82341	CATGTTGCAGGAAAAAGCCGCGACTT		95	1.5015	33.0285	1.52e-13	-4.4592			PREDICTED: ribonuclease H2 subunit A	C69513	-		2.72679e-07	100	26	48.5142	rev	XP_004932741.1	Bombyx mori
tag83984	CATGTTTAACATAGCTTTATATTTTA		921	96.849	281.275	1.32e-36	-1.53817			AChain A, Nucleosome, Histone	C78346	-		2.72679e-07	100	26	48.5142	fwd	XP_003999137.2
tag09376	CATGACAATTTTATAACTCATATCTT		645	243.249	114.002	1.6e-21	1.09338			calcium-binding protein	C81518	-		2.72679e-07	100	26	48.5142	fwd	NP_001108408.1	Bombyx mori
tag32114	CATGCCGTTTTCCCGTGGAGCAATAT		762	337.845	110.805	1.34e-52	1.60834			inhibitor of apoptosis protein	s1666	1483	1	2.72679e-07	100	26	48.5142	rev	AAN46650.1	Bombyx mori
tag44668	CATGGAGCGCGAGGCCGAGTCCAACC		631	282.289	90.5621	1.61e-45	1.64019			sparc	s5951	12040	0	2.72679e-07	100	26	48.5142	rev	BAM18905.1	Papilio polytes
tag41750	CATGGAACAGCATCCGGAAATGGACT		95	50.3014	9.9441	1.8e-14	2.33869			nuclear migration protein nudC	s4379	5541	0	2.72679e-07	100	26	48.5142	fwd	EHJ73933.1	Danaus plexippus
tag20528	CATGATGAAGAACCAGAGAGAGGTGG		50	29.2799	3.9066	2.84e-11	2.90593			PREDICTED: synaptonemal complex protein 1	C78340	-		2.72679e-07	100	26	48.5142	fwd	XP_004930378.1	Bombyx mori
tag28790	CATGCATTCTCAAAGCCTCCTGGTAT		54	39.0399	0.7103	9.96e-24	5.7804			putative Apoptosis inhibitor 5	C82878	-		2.72679e-07	100	26	48.5142	rev	EHJ66027.1	Danaus plexippus
tag58607	CATGTAAAAAGTATATAGATTTACAA		765	30.0307	257.48	3.2e-75	-3.09995		cytoskeletal	Collagen	C78058	-		2.72679e-07	100	26	48.5142	fwd	CAA83002.1	Bombyx mori
tag08331	CATGAATTATAATAAATTTCGAATGA		487	40.5415	153.778	1.89e-27	-1.92338			PREDICTED: collagen alpha-2(IV) chain	s2632	2737	0	2.72679e-07	100	26	48.5142	fwd	XP_004927598.1	Bombyx mori
tag62616	CATGTAGAAACAATTTTAACTATTTA		286	25.5261	89.4966	2.12e-15	-1.80986			PREDICTED: actin-related protein	s6447	15501	0	2.72679e-07	100	26	48.5142	fwd	XP_004931702.1	Bombyx mori
tag01397	CATGAAACCCTACGTGGAGCCGAAAA		664	73.5752	201.012	1.47e-24	-1.44999			PREDICTED: spectrin alpha chain	s6372	14824	0	2.72679e-07	100	26	48.5142	rev	XP_004928677.1	Bombyx mori
tag65745	CATGTATTTAAATCAGATAAACCTAA		1529	201.957	447.483	1.38e-37	-1.14779			muscle LIM protein	s6157	13256	0	2.72679e-07	100	26	48.5142	rev	NP_001103762.1	Bombyx mori
tag74895	CATGTGGGCCAGGGATCTTTTTGAAT		844	310.067	153.068	3.93e-24	1.01841			troponin C	s2330	2235	0	2.72679e-07	100	26	48.5142	rev	NP_001040443.1	Bombyx mori
tag69731	CATGTCGTTCTACAAGGACCAGAAGG		493	181.686	89.1415	5.32e-15	1.02728			PREDICTED: spectrin beta chain	s4249	5296	0	2.72679e-07	100	26	48.5142	rev	XP_004928438.1	Bombyx mori
tag43147	CATGGACACTGGTGACCACCTGAAGG		10296	3801.89	1858.12	7.29e-282	1.03287			muscle LIM protein	C73786	-		2.72679e-07	100	26	48.5142	fwd	BAM18487.1	Papilio xuthus
tag21679	CATGATGTATAGAGATTTTTTAAGAT		1034	382.141	186.451	3.96e-30	1.0353			profilin	s6217	13683	0	2.72679e-07	100	26	48.5142	rev	AFP36379.1	Spodoptera frugiperda
tag22714	CATGATTCCAAGGTTATATATAGTAT		1501	564.577	266.004	3.76e-47	1.08572			myosin light chain cytoplasmic	s836	678	1	2.72679e-07	100	26	48.5142	rev	BAM19084.1	Papilio polytes
tag57598	CATGGTTCTAGAACATCGGATTAAAC		17600	6828.23	3020.51	0	1.17672			myosin 3 light chain	C80326	-		2.72679e-07	100	26	48.5142	rev	AAV91413.1	Lonomia obliqua
tag10735	CATGACCCCCGAGAGAAAGAAGAAGC		809	321.329	135.31	3.01e-34	1.24778			troponin C	s2764	2935	2	2.72679e-07	100	26	48.5142	fwd	ACN86370.1	Bombyx mandarina
tag61886	CATGTACCCCGGTATCGCCGACAGGA		3424	1372.4	566.812	3.21e-145	1.27576			actin	s1270	1085	4	2.72679e-07	100	26	48.5142	rev	XP_001659963.1	Aedes aegypti
tag55536	CATGGTCGAGGCTGACTTGGAGCGCG		3104	1320.6	477.671	6.15e-174	1.46711			tropomyosin 1	s5376	8862	0	2.72679e-07	100	26	48.5142	fwd	BAM18902.1	Papilio polytes
tag50424	CATGGCTTAATCGGGACCATCTTGCC		234	102.855	34.4491	9.6e-17	1.57808			putative parvin	C81388	-		2.72679e-07	100	26	48.5142	fwd	EHJ67845.1	Danaus plexippus
tag64899	CATGTATGGTTTGTGAATGTTTTACC		160	78.0798	19.8881	1.59e-17	1.97304			filamin	s5035	7254	1	2.72679e-07	100	26	48.5142	rev	EHJ66053.1	Danaus plexippus
tag22080	CATGATGTTTTCCTTCACCGTTTTAG		60	38.2892	3.1963	2.57e-17	3.58246			PREDICTED: actin protein 6A	s703	578	4	3.38902e-06	100	24	44.8786	fwd	XP_004933329.1	Bombyx mori
tag01579	CATGAAACTCCTACTCCTAACAGCCC		67	50.3014	0	5.7e-34	9.97446			cuticular protein PpolCPR6	s1426	1245	0	2.72679e-07	100	26	48.5142	fwd	BAM19101.1	Papilio polytes
tag27803	CATGCAGTCTATGATTATCCTCGCAG		169	2.2523	58.9541	4.48e-24	-4.71012		development	cuticular protein	C76418	-		2.72679e-07	100	26	48.5142	fwd	NP_001166748.1	Bombyx mori
tag06435	CATGAAGTGAGCCGGATCGTAACTCG		175	3.0031	60.7299	1.01e-23	-4.3379			pupal cuticle protein precursor	C79410	-		2.72679e-07	100	26	48.5142	rev	NP_001119729.1	Bombyx mori
tag33888	CATGCGATCTATACATATAGACAGTA		212	9.0092	71.0291	5.63e-21	-2.97894			PREDICTED: lethal(3)malignant blood neoplasm 1	s1632	1454	0	2.72679e-07	100	26	48.5142	fwd	XP_004931882.1	Bombyx mori
tag51302	CATGGGACTAATATTCCATTTCAGAA		299	16.5169	98.3753	7.34e-25	-2.57435			juvenile hormone binding protein	s5631	10275	0	2.72679e-07	100	26	48.5142	rev	AAF43151.1	Manduca sexta
tag15682	CATGAGGCAATCCTTCGCGCCCTGAA		232	13.5138	76.0011	7.1e-19	-2.49159			cuticular protein CPR2	s5425	9147	0	3.38902e-06	100	24	44.8786	rev	BAG30800.1	Papilio xuthus
tag48285	CATGGCCGCCCCCGCCACCCCCGACG		4323	341.599	1373.7	1.56e-245	-2.00769			cuticle protein 12	C79042	-		2.72679e-07	100	26	48.5142	fwd	P45589.1
tag00524	CATGAAAACACTCTCAGGAAAATAAA		4029	515.777	1186.9	5.27e-104	-1.20237			Y-box protein	s4655	6166	0	2.72679e-07	100	26	48.5142	rev	NP_001036897.1	Bombyx mori
tag11757	CATGACGGATGCATCACTCCTGGCAA		2141	303.31	616.888	5.12e-43	-1.02421			farnesoic acid O-methyltransferase	s4132	5059	0	2.72679e-07	100	26	48.5142	fwd	AGS17914.1	Bombyx mori
tag72083	CATGTGACTTCTGAAAGTATTTATAG		483	210.215	72.0945	1.71e-31	1.5439			slowmo	C83504	-		2.72679e-07	100	26	48.5142	fwd	NP_001037094.1	Bombyx mori
tag13690	CATGAGAAGTTAATCGATAGAGCTAT		871	393.402	123.236	1.25e-64	1.67459			PREDICTED: juvenile hormone esterase	s767	628	2	2.72679e-07	100	26	48.5142	rev	XP_004921681.1	Bombyx mori
tag26574	CATGCACTAGTCAGCGGCGCTCCGCT		13972	6480.63	1896.48	0	1.77281			arginine kinase	C81584	-		2.72679e-07	100	26	48.5142	fwd	AGH14259.1	Spodoptera frugiperda
tag53576	CATGGGTCTTGGCCACTGACTACAAG		163	76.5783	21.6639	1.53e-15	1.82164			insecticyanin	s2608	2714	1	2.72679e-07	100	26	48.5142	rev	BAF47403.1	Agrius convolvuli
tag39498	CATGCTGTCAGGAAAGATGAAGAAGC		2968	1572.11	310.397	0	2.34051			PREDICTED: CREG1 isoform X1	s1688	1519	0	2.72679e-07	100	26	48.5142	fwd	XP_004930569.1	Bombyx mori
tag45307	CATGGAGTGGGTGGACCCCGCTCCCT		69	38.2892	6.3926	1.15e-12	2.58246			Juvenile hormone acid O-methyltransferase	s4105	5009	2	2.72679e-07	100	26	48.5142	rev	BAM20323.1	Papilio polytes
tag80135	CATGTTCAATTTTAAAAAGGACTGTA		259	0	91.9827	3.67e-44	-10.8452		gene expression	4EBP protein	s2556	2648	1	2.72679e-07	100	26	48.5142	fwd	ACC97566.1	Manduca sexta
tag43325	CATGGACCAAGCGTCCAGCGTCGAGT		129	0	45.8138	2.71e-22	-9.83964			PREDICTED: translation initiation factor 5B	s6590	16905	0	2.72679e-07	100	26	48.5142	rev	XP_004927950.1	Bombyx mori
tag49075	CATGGCGCTGCTGGAGGAGGGCGCGC		159	7.5077	52.9167	3.6e-15	-2.81728			PREDICTED: translational activator GCN1	C79466	-		2.72679e-07	100	26	48.5142	fwd	XP_004921659.1	Bombyx mori
tag11156	CATGACGAAAGCAGAAGACAAAATAA		408	24.0246	133.535	6.27e-32	-2.47463			PREDICTED: myb protein X	s6315	14338	0	2.72679e-07	100	26	48.5142	fwd	XP_004922152.1	Bombyx mori
tag86316	CATGTTTTATACAAACACCAAAAAAA		524	32.283	170.825	3.28e-39	-2.40367			translation factor pixie	C83266	-		4.21208e-05	100	22	41.243	fwd	BAM18097.1	Papilio xuthus
tag87193	CATGTTTTTGTAAAAAAAAAAAAAAA		1800	112.615	585.99	2.95e-129	-2.37947			translation factor SUI1	C76038	-		1.19477e-05	100	23	43.0608	fwd	NP_001037082.1	Bombyx mori
tag82144	CATGTTGATGAAATAACAATATTTTT		1429	138.892	441.801	3.07e-63	-1.66943			translation initiation factor 5C	s2466	2486	1	2.72679e-07	100	26	48.5142	fwd	ACD74811.1	Helicoverpa armigera
tag48306	CATGGCCGCTACCCCCTGCACATCTG		285	32.283	85.9452	6.43e-11	-1.41264			TAR DNA binding protein	C79320	-		2.72679e-07	100	26	48.5142	fwd	NP_001037606.1	Bombyx mori
tag42364	CATGGAAGTGACAACCACTTCCACAA		473	54.806	142.058	1.52e-16	-1.37407			translation initiation factor 3	s6294	14197	0	2.72679e-07	100	26	48.5142	rev	BAM18089.1	Papilio xuthus
tag01648	CATGAAACTTGAAAAGCAATATATTT		983	117.12	293.705	4.71e-31	-1.32638			kayak isoform A	s5581	9987	0	2.72679e-07	100	26	48.5142	rev	EHJ73792.1	Danaus plexippus
tag02601	CATGAAATATGTGTATAGATGATTTT		457	56.3076	135.666	3.07e-14	-1.26865			PREDICTED: protein bunched, class 2/F/G	s3274	3701	2	2.72679e-07	100	26	48.5142	rev	XP_004932392.1	Bombyx mori
tag19042	CATGATCAACAAAGCTAGATATAAAG		672	253.76	118.619	1.68e-22	1.09713			DEAD box RNA helicase	C68376	-		2.72679e-07	100	26	48.5142	fwd	BAM20650.1	Papilio polytes
tag04708	CATGAACTTCGCAGCAATGGAAGACG		482	182.436	84.8798	8.73e-17	1.1039			PREDICTED: mRNA-processing-splicing factor 8	s1887	1733	0	2.72679e-07	100	26	48.5142	fwd	XP_004927366.1	Bombyx mori
tag20882	CATGATGATGAGGAATGTGAATGAAC		940	364.873	161.236	2.35e-35	1.17822			mRNA export protein	s3025	3302	0	2.72679e-07	100	26	48.5142	fwd	EHJ77417.1	Danaus plexippus
tag24421	CATGCAAACTGTCGACAATCTTATCG		1652	655.42	276.658	1.12e-67	1.24431			translation initiation factor 5A	s5487	9421	0	2.72679e-07	100	26	48.5142	rev	BAG30779.1	Papilio xuthus
tag22623	CATGATTCACATCGCGGACACTAAGG		683	289.046	105.833	7.52e-39	1.4495			PREDICTED: translation initiation factor 3L	C83024	-		2.72679e-07	100	26	48.5142	fwd	XP_004932950.1	Bombyx mori
tag29810	CATGCCAGAACCAAACCTTCCACCGC		522	225.23	78.8423	1.09e-32	1.51436			glutamyl-tRNA amidotransferase	s3710	4356	0	2.72679e-07	100	26	48.5142	rev	NP_001040315.1	Bombyx mori
tag40541	CATGCTTGTTACCAAAGTGACTCCTC		219	94.5967	33.0285	1.01e-14	1.51808			putative Enhancer of yellow 2	s5088	7461	0	2.72679e-07	100	26	48.5142	rev	EHJ64474.1	Danaus plexippus
tag39854	CATGCTTACAAACCCCGCTTCCCTCT		263	114.868	39.066	3.73e-18	1.55598			surfeit locus protein	s4563	5968	1	2.72679e-07	100	26	48.5142	fwd	BAM19438.1	Papilio xuthus
tag73773	CATGTGCGCACCATTGAAATGGATGG		6131	2691.5	904.2	0	1.5737			translation elongation factor 1 beta	C75782	-		2.72679e-07	100	26	48.5142	rev	ABX54737.1	Spodoptera exigua
tag30252	CATGCCATTAATTCCAACATTGTTGT		103	51.0522	12.4301	1.8e-12	2.03814			ets DNA-binding protein pokkuri	s5668	10445	0	2.72679e-07	100	26	48.5142	fwd	NP_001266436.1	Bombyx mori
tag19324	CATGATCATACTGTGGTATTTAGCCT		224	111.114	26.9911	2.37e-25	2.04148			PREDICTED: translation elongation factor 1	s3348	3816	1	2.72679e-07	100	26	48.5142	rev	XP_004922383.1	Bombyx mori
tag76506	CATGTGTGTAAACTGTAAGTTGTAAC		215	110.363	24.1499	1.43e-27	2.19217			PREDICTED: transcription factor jun-D	C83536	-		2.72679e-07	100	26	48.5142	fwd	XP_004924268.1	Bombyx mori
tag49290	CATGGCGGTCGAAGGACGCTCCATCC		62	46.5476	0	1.67e-31	9.86256			PREDICTED: translation initiation factor 3A	C82550	-		2.72679e-07	100	26	48.5142	rev	XP_004928941.1	Bombyx mori
tag81144	CATGTTCTACGAGGATGTGTCGGTCT		34548	0	12269.6	0	-17.9047		metabolism	Arylphorin alpha	s5650	10368	0	2.72679e-07	100	26	48.5142	rev	P14296.1	Manduca sexta
tag35111	CATGCGGCGCCGATTCCGGCGGCCCT		3784	0	1343.87	0	-14.7141			PREDICTED: trypsin protease	s1533	1344	1	2.72679e-07	100	26	48.5142	fwd	XP_004929525.1	Bombyx mori
tag52439	CATGGGCTATACAGCCTACCTGCGTA		1394	0	495.073	4.37e-235	-13.2734			neutral lipase	s1591	1413	1	1.19477e-05	96.1538	26	43.0608	rev	AFI64310.1	Helicoverpa armigera
tag31791	CATGCCGGCCGGGTACGCGCGCGTCA		1103	0	391.725	3.9e-186	-12.9356			PREDICTED: collagenase	s5954	12050	0	2.72679e-07	100	26	48.5142	rev	XP_004923933.1	Bombyx mori
tag38832	CATGCTGCGTTAAATTAATATTTTAT		691	0	245.405	7.87e-117	-12.261			aminopeptidase 3	s5315	8605	0	2.72679e-07	100	26	48.5142	fwd	AAM18718.1	Manduca sexta
tag12144	CATGACGTTTTTAAACTAATTTCTTC		435	0	154.488	9.1e-74	-11.5933			chymotrypsin	s479	375	0	2.72679e-07	100	26	48.5142	fwd	AFM28256.1	Heliothis virescens
tag56563	CATGGTGGCCATCGCCAAGAAACACA		336	0	119.329	4.1e-57	-11.2207			PREDICTED: aldo-keto reductase	C79820	-		2.72679e-07	100	26	48.5142	fwd	XP_004933320.1	Bombyx mori
tag01056	CATGAAAATGTGTCCAAAGTTGCAAA		250	0	88.7864	1.2e-42	-10.7942			phosphoribosyl pyrophosphate synthetase	C80542	-		2.72679e-07	100	26	48.5142	fwd	NP_001040481.1	Bombyx mori
tag02523	CATGAAATAGTTACATCGGCAATCTG		158	0	56.113	3.59e-27	-10.1322			sterol carrier protein 2	s1012	828	3	1.19477e-05	96.1538	26	43.0608	rev	ADJ17342.1	Manduca sexta
tag00172	CATGAAAAAACCTAAATTAAGTGAAA		145	0	51.4961	5.52e-25	-10.0083			putative phosphoglycerate kinase	C81598	-		2.72679e-07	100	26	48.5142	fwd	EHJ66818.1	Danaus plexippus
tag10624	CATGACCATCGAAGCGCTGAACATAC		133	0	47.2343	5.76e-23	-9.88369			Glutathione S-transferase 1	s243	202	0	2.72679e-07	100	26	48.5142	rev	P46430.1	Manduca sexta
tag34801	CATGCGCTGGAAAAGGAATGTGCTTC		132	0	46.8792	8.48e-23	-9.8728			PREDICTED: protease, ATP-dependent Clp	C77202	-		2.72679e-07	100	26	48.5142	fwd	XP_004921785.1	Bombyx mori
tag52409	CATGGGCTAACGGTAATAACAACAAT		103	0	36.58	6.41e-18	-9.51491			cytochrome b5 reductase 1	s3402	3898	3	2.72679e-07	100	26	48.5142	fwd	ADY89570.1	Helicoverpa armigera
tag28042	CATGCATAATATTACTTCTGTAAATA		91	0	32.3182	6.69e-16	-9.3362			PREDICTED: myrosinase 1	C82958	-		2.72679e-07	100	26	48.5142	rev	XP_004922022.1	Bombyx mori
tag74019	CATGTGCTCGACACATCGACTGGAAA		80	0	28.4116	4.74e-14	-9.15034			transthyretin family protein	s863	703	0	2.72679e-07	100	26	48.5142	rev	EHJ65291.1	Danaus plexippus
tag76718	CATGTGTTACAGTTACAAAACAGATC		73	0	25.9256	7.13e-13	-9.01823			NADH dehydrogenase [ubiquinone] subunit 8	s3372	3853	1	9.6131e-07	100	25	46.6964	fwd	NP_001040316.1	Bombyx mori
tag52971	CATGGGGCTTCTACAATCTACTTAGA		2048	5.2554	724.852	0	-7.10775			PREDICTED: Lactase	s5341	8701	0	2.72679e-07	100	26	48.5142	rev	XP_004933036.1	Bombyx mori
tag48529	CATGGCCTGCGTGGGCAGGACGTACA		504	3.0031	177.573	3.07e-77	-5.88583			PREDICTED: trypsin protease	s453	357	1	2.72679e-07	100	26	48.5142	rev	XP_004923290.1	Bombyx mori
tag79026	CATGTTAGTAGCTTGTTAGTGTACGC		1166	7.5077	410.548	6.99e-176	-5.77304			seminal fluid protein	C83080	-		2.72679e-07	100	26	48.5142	rev	AEW46867.1	Chilo suppressalis
tag13894	CATGAGACCGTCGTCTAATGCCGTTC		1447	11.2615	508.568	1.32e-213	-5.49697			seminal fluid protein	s6586	16814	0	2.72679e-07	100	26	48.5142	fwd	AEW46867.1	Chilo suppressalis
tag81575	CATGTTCTTGTACGCTTGGGGAAACA		382	3.0031	134.245	3.39e-57	-5.48229			carboxypeptidase	C81134	-		2.72679e-07	100	26	48.5142	rev	CAF25189.2	Helicoverpa armigera
tag43023	CATGGACAAGTACATCGCGCTGCTCG		88	0.7508	30.8977	9.21e-14	-5.36299			PREDICTED: hexokinase HKDC1	s1206	1021	2	2.72679e-07	100	26	48.5142	rev	XP_004923503.1	Bombyx mori
tag15560	CATGAGGAGTGATGTCCAGTTACAAA		116	1.5015	40.4866	6.56e-17	-4.75293			PREDICTED: carboxylesterase	s3414	3909	0	2.72679e-07	100	26	48.5142	fwd	XP_004925500.1	Bombyx mori
tag18870	CATGATATTTAGACACGACAGCCACT		235	4.5046	81.3283	1.07e-30	-4.17428			myo-inositol oxygenase	s3585	4150	0	2.72679e-07	100	26	48.5142	rev	NP_001093275.1	Bombyx mori
tag71125	CATGTCTTTGGCTACTAGTTTGTTAT		105	2.2523	36.2248	6.41e-14	-4.00751			carboxypeptidase	s4142	5079	1	2.72679e-07	100	26	48.5142	fwd	AFD99126.1	Bombyx mori
tag84745	CATGTTTATTCTTGCGCACAAAGTTC		188	6.0061	63.9262	3.09e-21	-3.4119			PREDICTED: cytochrome b5	s6264	14002	0	2.72679e-07	100	26	48.5142	rev	XP_004930937.1	Bombyx mori
tag47522	CATGGCATACACTATCGAAGGAGGAG		336	13.5138	112.936	2.02e-33	-3.063			PREDICTED: short-chain dehydrogenases	s1039	858	2	2.72679e-07	100	26	48.5142	rev	XP_004933847.1	Bombyx mori]
tag48887	CATGGCGCAAGTGGCTCTCGGCAAGA		238	9.76	79.9077	8.08e-24	-3.03338			UDP-glucose 4-epimerase	s1787	1625	0	2.72679e-07	100	26	48.5142	rev	ETN64140.1	Anopheles darlingi
tag17404	CATGATAAATAAACTAAAATTCAACA		172	7.5077	57.5336	5.17e-17	-2.93797			PREDICTED: iron-sulfur protein NUBPL	s4562	5968	0	2.72679e-07	100	26	48.5142	fwd	XP_004928667.1	Bombyx mori
tag24273	CATGCAAAATACTGGATTAAACATTA		157	9.0092	51.4961	2.63e-13	-2.51499			PREDICTED: Fatty acid amide hydrolase	s5006	7163	1	2.72679e-07	100	26	48.5142	rev	XP_004923964.1	Bombyx mori
tag50720	CATGGCTTTGTGACTTACTGTCCGTT		7455	454.214	2432.75	0	-2.42114			fructose 1,6-bisphosphate aldolase	s3808	4509	1	2.72679e-07	100	26	48.5142	fwd	EHJ65759.1	Danaus plexippus
tag00440	CATGAAAAATGTCCTTGAGTTCAATA		543	36.7876	175.442	1.8e-37	-2.2537			myo-inositol oxygenase	C80112	-		2.72679e-07	100	26	48.5142	fwd	NP_001093275.1	Bombyx mori
tag83877	CATGTTTAAATAAAATTGAATAACGA		12303	849.118	3967.68	0	-2.22426			peritrophin 1	s5975	12176	0	2.72679e-07	100	26	48.5142	fwd	AAP33177.1	Mamestra configurata
tag80870	CATGTTCGCTAGGGTCAGCGCCTTCC		8601	611.876	2765.16	0	-2.17605			chymotrypsinogen 1	C76734	-		2.72679e-07	100	26	48.5142	fwd	CAL92020.1	Manduca sexta
tag14204	CATGAGAGTTGAACGAAGGCCTTTTA		270	19.52	86.6555	3.05e-18	-2.15034			PREDICTED: bile salt-activated lipase	s2978	3207	3	1.19477e-05	96.1538	26	43.0608	rev	XP_004930124.1	Bombyx mori
tag26558	CATGCACTACGGACCTTTCGCCTTCA		820	62.3137	261.742	5.77e-50	-2.07052			metallopeptidase, astacin	C77112	-		1.19477e-05	96.1538	26	43.0608	rev	AEA76313.1	Mamestra configurata
tag48614	CATGGCCTTTGTGTTAAAGTGAATAA		3287	282.289	1033.83	1.33e-169	-1.87275			ornithine transferase	s3626	4223	0	2.72679e-07	100	26	48.5142	fwd	NP_001037028.1	Bombyx mori
tag78920	CATGTTAGATTATTTAGTTTTAAATA		653	56.3076	205.274	7.95e-35	-1.86615			Tyrosinase	s5892	11705	0	2.72679e-07	100	26	48.5142	rev	NP_001037335.1	Bombyx mori
tag82886	CATGTTGGCGTATTGTGTATGACGGG		248	21.7723	77.7768	8.56e-14	-1.83685			cytochrome P450 4G49	s4687	6263	1	2.72679e-07	100	26	48.5142	rev	ADE05583.1	Manduca sexta
tag54954	CATGGTATTCAAAGAAAAAGATTTAA		194	17.2677	60.7299	6.82e-11	-1.81433			glutamine synthetase 2	C81542	-		2.72679e-07	100	26	48.5142	fwd	BAM17922.1	Papilio xuthus
tag04446	CATGAACGTGCCAAAGCCAAATTCTG		281	25.5261	87.7209	7.84e-15	-1.78095			coproporphirynogen oxidase	s6478	15756	0	2.72679e-07	100	26	48.5142	rev	NP_001040239.1	Bombyx mori
tag59811	CATGTAACCACAATATAATTACTAAA		475	43.5445	148.096	7.6e-24	-1.76597			PREDICTED: Alpha-mannosidase	s4421	5631	0	2.72679e-07	100	26	48.5142	fwd	XP_004929874.1	Bombyx mori
tag61418	CATGTACACACACTTTGTTTTTATAA		583	54.0553	181.479	1.66e-28	-1.7473			glutathione S-transferase theta	s3498	4035	2	2.72679e-07	100	26	48.5142	fwd	ACB36909.1	Antheraea pernyi
tag04951	CATGAAGAAGAAGGTGGAAGTTAAAG		531	49.5507	165.143	7.13e-26	-1.73674			PREDICTED: chymotrypsin BI	C81802	-		2.72679e-07	100	26	48.5142	fwd	XP_004928997.1	Bombyx mori
tag36011	CATGCGTTCACACTAGTTGCAATCCT		304	29.2799	94.1135	8.91e-15	-1.68449			PREDICTED: gamma-glutamyl hydrolase A	s5658	10406	1	2.72679e-07	100	26	48.5142	fwd	XP_004931467.1	Bombyx mori
tag41545	CATGGAAATATTTTTATTTATATTCA		799	82.5844	244.695	7.41e-33	-1.56704			acyl-CoA dehydrogenase	s3226	3627	1	2.72679e-07	100	26	48.5142	fwd	BAM17923.1	Papilio xuthus
tag16746	CATGAGTGCCAAATTAAAAATTGTTA		985	103.606	300.808	5.03e-39	-1.53774			PREDICTED: 1,4-alpha-glucan-branching enzyme	s3857	4589	0	2.72679e-07	100	26	48.5142	rev	XP_004926310.1	Bombyx mori
tag12905	CATGACTGCTTTGAATAGAGTTAGTG		334	36.0368	101.572	1.26e-13	-1.49495			PREDICTED: short-chain dehydrogenases	C76180	-		2.72679e-07	100	26	48.5142	fwd	XP_004922759.1	Bombyx mori
tag59906	CATGTAACGTGAACTGGCAAGGGACA		276	30.0307	83.8143	2.46e-11	-1.48076			alcohol dehydrogenases	C78266	-		2.72679e-07	100	26	48.5142	rev	AGQ45606.1	Agrotis ipsilon
tag09065	CATGACAACTGAATAAAGTAATTTTA		593	64.566	180.059	9.19e-23	-1.47962			GMCbeta2	s139	100	0	2.72679e-07	100	26	48.5142	rev	AFN71166.1	Bombyx mori
tag85080	CATGTTTCCATATCTATGTAGAATAA		2074	228.233	628.607	2.73e-74	-1.46165			putative C1A cysteine protease	s341	268	1	2.72679e-07	100	26	48.5142	fwd	CAX16634.1	Manduca sexta
tag55599	CATGGTCGGAGTGGTCAGCTTCGGTC		6438	708.725	1951.17	1.25e-226	-1.46104			protease 35kDa precursor	s6181	13434	0	2.72679e-07	100	26	48.5142	fwd	NP_001037037.1	Bombyx mori
tag07012	CATGAATAATTGAAATAAATATCAAA		742	84.086	223.742	3.41e-26	-1.4119			PREDICTED: retinol dehydrogenase 12	C77552	-		2.72679e-07	100	26	48.5142	fwd	XP_004921649.1	Bombyx mori
tag21819	CATGATGTGAATGGATTAAGCAAACG		582	66.0676	175.442	8.5e-21	-1.40898			PREDICTED: pterin-4-alpha-carbinolamine dehydratase	s347	270	0	2.72679e-07	100	26	48.5142	fwd	XP_004924567.1	Bombyx mori
tag74919	CATGTGGGCGACATTTGGCAGTGCTA		550	65.3168	164.432	3.86e-18	-1.33197			silk gland derived serine protease	s2871	3082	1	2.72679e-07	100	26	48.5142	fwd	NP_001155191.1	Bombyx mori
tag84560	CATGTTTATAGGACACCGAAATATTT		708	84.8367	211.311	1.57e-22	-1.31661			Tyrosinase	C82980	-		2.72679e-07	100	26	48.5142	rev	Q25519.3	Manduca sexta
tag72319	CATGTGAGTTTTGGTAAGAATGTCAA		357	42.7938	106.544	4.82e-12	-1.31597			spase 22/23	s5036	7259	0	2.72679e-07	100	26	48.5142	rev	BAM18249.1	Papilio xuthus
tag43344	CATGGACCAGAGGATTACTCCATCGT		925	114.117	274.527	2.84e-27	-1.26644			isocitrate dehydrogenase	C81706	-		2.72679e-07	100	26	48.5142	fwd	BAM18085.1	Papilio xuthus
tag52537	CATGGGCTGCTTCAGACACTATAAGA		444	56.3076	131.049	4.57e-13	-1.2187			adenosylmethionine synthetase	s3643	4250	0	2.72679e-07	100	26	48.5142	rev	NP_001040509.1	Bombyx mori
tag05852	CATGAAGGAATTCGAACGTGAACGCC		804	102.104	237.237	1.92e-22	-1.21628			NADH dehydrogenase	C67996	-		2.72679e-07	100	26	48.5142	rev	BAM18681.1	Papilio xuthus
tag09293	CATGACAATGTTTGGAGATTAAGTTT		1860	240.996	546.569	1.46e-47	-1.18139			cathepsin D	s4709	6318	0	2.72679e-07	100	26	48.5142	rev	EHJ77155.1	Danaus plexippus
tag49766	CATGGCTATCTTCGCAATGTTTATGT		456	59.3106	133.89	1.15e-12	-1.17468			Aminopeptidase N3	C83786	-		2.72679e-07	100	26	48.5142	fwd	AFK85019.1	Bombyx mori
tag15357	CATGAGGAAAGCCCTTCAGCTGCTGA		564	73.5752	165.498	3.11e-15	-1.16952			PREDICTED: NADH dehydrogenase [ubiquinone] 1 beta subcomplex subunit 9	C67083	-		2.72679e-07	100	26	48.5142	fwd	XP_004922580.1	Bombyx mori]
tag77747	CATGTTAACAATAGCTCCACTGATCA		396	51.803	116.133	4.93e-11	-1.16467			PREDICTED: GMP synthase	s5905	11796	0	2.72679e-07	100	26	48.5142	rev	XP_004923976.1	Bombyx mori]
tag60834	CATGTAATGGATGCGTTAGTTCGACA		1714	225.981	501.82	3.96e-42	-1.15097			cytochrome c oxidase	s5282	8469	0	2.72679e-07	100	26	48.5142	rev	NP_001106742.1	Bombyx mori
tag85314	CATGTTTCTCTTCCATAATGTCTCGA		608	81.0829	177.573	1.73e-15	-1.13094			adenosylhomocysteinase	C82442	-		2.72679e-07	100	26	48.5142	fwd	BAM17916.1	Papilio xuthus
tag76450	CATGTGTGGATGATGTGAAACATTTA		771	106.609	223.387	1.42e-17	-1.06721			NADH dehydrogenase 1	s3757	4430	1	2.72679e-07	100	26	48.5142	rev	NP_001040477.1	Bombyx mori
tag08503	CATGAATTGGAGCCCGACCTGTAGAA		6879	975.998	1981.36	9.92e-134	-1.02154			Cytochrome b5	s2966	3194	1	2.72679e-07	100	26	48.5142	fwd	YP_003795656.1	Gomphocerippus rufus
tag35868	CATGCGTGGTCAACTCCGCTGGTTGA		551	78.8306	158.395	7.53e-12	-1.0067			PREDICTED: Lactase	C82224	-		2.72679e-07	100	26	48.5142	fwd	XP_004926196.1	Bombyx mori
tag15071	CATGAGCGTCACCGAGACCTGTCTGG		1284	469.981	233.686	4.09e-35	1.00803			PREDICTED: thyroglobulin	C81380	-		2.72679e-07	100	26	48.5142	rev	XP_004932955.1	Bombyx mori
tag75025	CATGTGGGTGAACACATACGAGCACG		6180	2310.11	1102.02	6.88e-182	1.06782			Aldehyde dehydrogenase	s872	709	1	2.72679e-07	100	26	48.5142	fwd	EHJ66210.1	Danaus plexippus
tag80184	CATGTTCACCAATCTCTCTGTGTATG		4992	1872.41	887.153	4.49e-150	1.07764			Lysosomal acid lipase	s1490	1317	1	2.72679e-07	100	26	48.5142	rev	AFI64312.1	Helicoverpa armigera
tag40400	CATGCTTGGAGAGAATGGAGTGTTCT		359	135.138	63.571	1.45e-12	1.08799			PREDICTED: fatty acid amide hydrolase 2B	C83212	-		2.72679e-07	100	26	48.5142	rev	XP_004931785.1	Bombyx mori
tag60438	CATGTAATAAGTGTTTGGTCTGTAAG		873	329.587	154.133	1.07e-28	1.09648			sterol carrier protein 2	s1010	828	1	2.72679e-07	100	26	48.5142	rev	ADJ17343.1	Manduca sexta
tag81358	CATGTTCTGCGTCGGCCGTGCCCAGA		5414	2051.1	952.5	1.57e-171	1.1066			diverged serine protease	s2430	2413	0	2.72679e-07	100	26	48.5142	fwd	CAA72953.1	Helicoverpa armigera
tag81374	CATGTTCTGGTTCTTCGGAACTGGCT		3071	1172.7	535.914	2.47e-102	1.12976			PREDICTED: cytochrome c oxidase 7C	s4258	5314	0	2.72679e-07	100	26	48.5142	rev	XP_004933260.1	Bombyx mori
tag31927	CATGCCGTACGCGCGCTCACTCGAGG		383	146.4	66.7673	2.59e-14	1.1327			pyruvate dehydrogenase	C80842	-		2.72679e-07	100	26	48.5142	rev	EHJ74184.1	Danaus plexippus
tag41550	CATGGAAATCAATTTGGCTAAGCAGA		628	240.246	109.385	1.54e-22	1.1351			PREDICTED: Maltase	s980	795	4	2.72679e-07	100	26	48.5142	fwd	XP_004929317.1	Bombyx mori
tag40201	CATGCTTCGCTTCGCAACTGGCTATC		622	237.993	108.319	2.33e-22	1.13563			triosephosphate isomerase	s5432	9181	0	2.72679e-07	100	26	48.5142	rev	AAU84716.2	Helicoverpa armigera
tag23310	CATGATTGTGTTCCGGCGTGTATGAG		463	177.181	80.618	4.55e-17	1.13605			PREDICTED: dolichyl-diphosphooligosaccharide glycosyltransferase	s2960	3188	0	2.72679e-07	100	26	48.5142	fwd	XP_004926247.1	Bombyx mori
tag83449	CATGTTGTGCTCCGGATGGCTCGATG		45949	17595.7	7995.03	0	1.13805			trypsin protease	s1048	870	1	2.72679e-07	100	26	48.5142	rev	AAA29341.1	Manduca sexta
tag20859	CATGATGATCGGCGTGTTCCTCTTCT		808	310.067	140.282	5.84e-29	1.14425			Oligosaccharyltransferase	s869	707	1	2.72679e-07	100	26	48.5142	rev	BAM20498.1	Papilio polytes
tag24350	CATGCAAACAACGCATCGATGAATAT		1900	729.746	329.575	5.63e-66	1.14679			PREDICTED: short-chain dehydrogenases	C82862	-		2.72679e-07	100	26	48.5142	fwd	XP_004931115.1	Bombyx mori
tag20281	CATGATCTGGGAGAGGCGTCACGGCC		713	275.532	122.88	1.19e-26	1.16496			NADH dehydrogenase ubiquinone 1 beta 10	s1035	856	0	2.72679e-07	100	26	48.5142	rev	NP_001040478.1	Bombyx mori]
tag54983	CATGGTATTGGCAATCCACAGGGGTA		25298	9798.27	4349.47	0	1.17169			Alpha amylase	s2290	2169	0	2.72679e-07	100	26	48.5142	fwd	NP_001166624.1	Bombyx mori
tag57888	CATGGTTGGTCTATCTTCGGATCTAT		4995	1939.98	856.256	2.82e-180	1.17993			PREDICTED: mucin-2	s4775	6480	0	2.72679e-07	100	26	48.5142	fwd	XP_004933382.1	Bombyx mori
tag81976	CATGTTGACTGGATACAGAATTGTAG		852	331.839	145.61	9.56e-33	1.18838			ATP synthase	s3568	4128	2	2.72679e-07	100	26	48.5142	rev	NP_001040169.1	Bombyx mori
tag27615	CATGCAGGGCAAACTGTGATACATAT		279	109.612	47.2343	2.91e-12	1.2145			PREDICTED: peroxisomal acyl-coenzyme A oxidase 1	s3635	4241	1	2.72679e-07	100	26	48.5142	fwd	XP_004932403.1	Bombyx mori
tag51174	CATGGGACATAAACAGAATCCTATGG		1698	667.432	287.313	2.02e-66	1.216			putative acetyltransferase	C82702	-		2.72679e-07	100	26	48.5142	fwd	NP_001182381.1	Bombyx mori
tag53218	CATGGGTAACGGTGTTCTCACCAAAC		930	366.375	156.974	1.32e-37	1.22279			neutral lipase	s5060	7375	1	2.72679e-07	100	26	48.5142	rev	AFI64307.1	Helicoverpa armigera
tag49382	CATGGCGTATCAGCTACTGCAGCATA		2460	969.241	415.165	1.75e-96	1.22317			Cytochrome P450	s5116	7551	0	2.72679e-07	100	26	48.5142	fwd	ACJ37388.1	Helicoverpa armigera
tag27546	CATGCAGGCGAAACTATGATAATATT		234	93.0952	39.066	4.09e-11	1.25279			PREDICTED: peroxisomal acyl-coenzyme A oxidase 1	s3118	3452	1	2.72679e-07	100	26	48.5142	rev	XP_004932404.1	Bombyx mori
tag63334	CATGTAGGTTTTTGGAGAAGAAGGAC		244	97.5998	40.4866	8.49e-12	1.26943			aldehyde dehydrogenase	s3833	4559	0	2.72679e-07	100	26	48.5142	fwd	NP_001040290.1	Bombyx mori
tag11296	CATGACGACAGGTGCTCCTGTGGTCG		310	125.378	50.7858	2.69e-15	1.30379			PREDICTED: carboxyltransferase	s3053	3345	0	2.72679e-07	100	26	48.5142	rev	XP_004924613.1	Bombyx mori
tag05759	CATGAAGCTTACAATCCTTGTCCTGT		711	291.298	114.712	5.8e-35	1.34448			chymotrypsin protease	C80718	-		2.72679e-07	100	26	48.5142	fwd	CAA72966.1	Helicoverpa armigera
tag69661	CATGTCGTGCCAGTAAAAATAGTTAC		18593	7650.32	2984.29	0	1.35813			PREDICTED: trypsin protease	s2050	1892	2	2.72679e-07	100	26	48.5142	rev	XP_004927140.1	Bombyx mori
tag43299	CATGGACATTCTTATGTACTCGCATC		579	238.744	92.693	1.25e-29	1.36493			NADH ubiquinone oxidoreductase B14,7	C76500	-		2.72679e-07	100	26	48.5142	fwd	BAM18217.1	Papilio xuthus
tag53109	CATGGGGTCAGAGTGAACTCTGTGAG		529	218.473	84.5246	2.08e-27	1.37001			PREDICTED: 17-beta-hydroxysteroid dehydrogenase 14	s5148	7698	0	2.72679e-07	100	26	48.5142	fwd	XP_004922777.1	Bombyx mori
tag09259	CATGACAATGATTGACTTACATATAT		274	114.117	43.3277	1.62e-15	1.39715			lipid storage droplet protein 1	C83388	-		2.72679e-07	100	26	48.5142	rev	ACF24761.1	Manduca sexta
tag03502	CATGAACAACGAGCCTATGCTGGAGC		1102	460.221	173.666	4.89e-58	1.40601			PREDICTED: cytochrome b-c1 complex	C61670	-		2.72679e-07	100	26	48.5142	rev	XP_004927891.1	Bombyx mori
tag53407	CATGGGTATTCCTGGAATGATTGTAC		284	118.621	44.7483	3.22e-16	1.40646			1-acylglycerol-3-phosphate O-acyltransferase 2	C75294	-		2.72679e-07	100	26	48.5142	fwd	NP_001266388.1	Bombyx mori
tag44923	CATGGAGGATGCGAAAGACCAGAACT		197	83.3352	30.5425	2.46e-12	1.44811			aldo-keto reductase	C79986	-		2.72679e-07	100	26	48.5142	rev	EHJ72113.1	Danaus plexippus
tag38227	CATGCTCTTTGTAAATTTGGTCATTG		482	207.212	73.16	7.49e-30	1.50198			ATP synthase	s3567	4128	1	2.72679e-07	100	26	48.5142	rev	NP_001040169.1	Bombyx mori
tag69268	CATGTCGCTGGGCCAAACTGTGGAAC		4802	2070.62	725.917	2.06e-284	1.51218			carboxylesterase CXE14	s5	3	2	2.72679e-07	100	26	48.5142	rev	AEJ38205.1	Spodoptera exigua
tag12227	CATGACTAATCTTGCCGCCCCACACC		248	107.36	37.2903	1.3e-16	1.52558			PREDICTED: short-chain dehydrogenases	C76556	-		2.72679e-07	100	26	48.5142	fwd	XP_004931809.1	Bombyx mori]
tag69420	CATGTCGGGAGCGTGACGTGGGTATT		300	129.883	45.1035	9.11e-20	1.5259			PREDICTED: glucosylceramidase	s28	16	0	2.72679e-07	100	26	48.5142	rev	XP_004928022.1	Bombyx mori
tag48145	CATGGCCCTGGGCATCAGATCCCCCG		3267	1415.95	490.456	1.35e-198	1.52957			3-hydroxyisobutyrate dehydrogenase	s4889	6794	0	2.72679e-07	100	26	48.5142	rev	NP_001124349.1	Bombyx mori
tag03287	CATGAAATTTAATTTCATCATTAGGG		48017	20878.1	7176.78	0	1.54058			cytochrome c oxidase	s1951	1795	0	2.72679e-07	100	26	48.5142	rev	CCA31002.1	Hyles euphorbiae
tag52111	CATGGGCCTCGGTAACAGTTCGTGAT		287	125.378	42.6175	1.11e-19	1.55677			chitinase	s2242	2114	1	2.72679e-07	100	26	48.5142	fwd	ABB88891.1	Manduca sexta
tag30371	CATGCCCAAAGTTGTGTACCACTACT		267	117.871	39.066	3.3e-19	1.59322			glutathione S-transferase sigma 1	s3856	4587	1	2.72679e-07	100	26	48.5142	fwd	NP_001037077.1	Bombyx mori
tag49359	CATGGCGTACGCCGGCGCACGACTCA		414	183.187	60.3747	3.81e-29	1.6013			putative malate dehydrogenase	s1210	1027	1	2.72679e-07	100	26	48.5142	rev	EHJ79241.1	Danaus plexippus
tag61526	CATGTACAGAGTGAACACCCAAAGAA		2711	1204.98	392.791	4.13e-184	1.61718			PREDICTED: Lipase	C45391	-		2.72679e-07	100	26	48.5142	rev	XP_004929630.1	Bombyx mori
tag29986	CATGCCAGGGTGTGCTACTACTGTGT		4921	2190.74	711.356	0	1.62277			Lipase	C78972	-		2.72679e-07	100	26	48.5142	rev	ACB54944.1	Helicoverpa armigera
tag67660	CATGTCATCATTCTTTATTTTGTTAG		356	160.664	50.4306	2.24e-27	1.67168			Fumarate hydratase	s6327	14435	0	2.72679e-07	100	26	48.5142	rev	EHJ75369.1	Danaus plexippus
tag10319	CATGACATTTCGCTGTTAGCAACGCT		510	231.236	71.7394	3.38e-39	1.68853			PREDICTED: 5-aminolevulinate synthase	s6473	15723	0	2.72679e-07	100	26	48.5142	fwd	XP_004922915.1	Bombyx mori
tag30710	CATGCCCGACGAGGGCGGTCGCGTGC		155	70.5722	21.6639	3.03e-13	1.70381			PREDICTED: sorting and assembly machinery	s5525	9678	0	2.72679e-07	100	26	48.5142	fwd	XP_004930753.1	Bombyx mori
tag47300	CATGGCAGACCTTCCCTACGGACCCC		2570	1179.46	354.79	1.29e-199	1.73308			ATP synthase subunit e	s5210	8006	0	2.72679e-07	100	26	48.5142	rev	EHJ71421.1	Danaus plexippus
tag42325	CATGGAAGTCACCACGGCTGAGGACG		140	65.3168	18.8227	3.12e-13	1.79498			carboxyl/cholinesterase 7	C78378	-		1.19477e-05	96.1538	26	43.0608	rev	NP_001182393.1	Bombyx mori
tag11839	CATGACGGTACGAGGGGACCCCACCT		146	68.3199	19.533	6.98e-14	1.80639			PREDICTED: saccharopine, dehydrogenase	C80794	-		2.72679e-07	100	26	48.5142	rev	XP_004926544.1	Bombyx mori
tag02711	CATGAAATCCTTCGGCACACTCCCCT		704	332.59	92.693	6.18e-63	1.84321			PREDICTED: sterol regulatory binding protein	s6629	18066	0	2.72679e-07	100	26	48.5142	fwd	XP_004927875.1	Bombyx mori
tag55084	CATGGTCAACCGCCACCAGAGCATAT		559	264.27	73.5151	1.73e-50	1.8459			Aminopeptidase N	s3281	3713	0	2.72679e-07	100	26	48.5142	rev	P91885.2	Manduca sexta
tag21077	CATGATGCCCAACAAGCTGTTCGACT		439	207.963	57.5336	2.38e-40	1.85385			PREDICTED: succinate dehydrogenase	s1954	1803	1	2.72679e-07	100	26	48.5142	rev	XP_004923404.1	Bombyx mori]
tag20799	CATGATGAGTTTGAGGTATACCCGAT		331	156.91	43.3277	6.21e-31	1.85658			PREDICTED: delta(24)-sterol reductase	s386	306	2	2.72679e-07	100	26	48.5142	rev	XP_004926865.1	Bombyx mori
tag75711	CATGTGTAGATCTAAGGAAAATAAAT		284	135.889	36.58	9.82e-28	1.8933			Cytochrome P450	C83008	-		2.72679e-07	100	26	48.5142	rev	AFP20591.1	Spodoptera littoralis
tag11951	CATGACGTCACAGTATTTCGTTTGGT		140	67.5691	17.7573	6.17e-15	1.92795			PREDICTED: GPI mannosyltransferase 1	s5715	10684	0	4.21208e-05	96	25	41.243	rev	XP_004923117.1	Bombyx mori
tag10494	CATGACCAATTTATCTAGTTACCCGC		495	244.75	60.0196	2.79e-53	2.02781			PREDICTED: phosphodiesterase	s6521	16022	0	2.72679e-07	100	26	48.5142	rev	XP_004932641.1	Bombyx mori
tag85897	CATGTTTGTCGTTATTATTGTTGTTG		515	257.513	61.085	9.89e-58	2.07576			Cytochrome P450	s5173	7811	0	2.72679e-07	100	26	48.5142	rev	ADE05586.1	Manduca sexta
tag57836	CATGGTTGGACCCATTGAAGAAGTGG		6544	3302.63	761.787	0	2.11615			ATP synthase-beta	s1226	1037	2	2.72679e-07	100	26	48.5142	fwd	BAM19030.1	Papilio polytes
tag81514	CATGTTCTTCGATACTGGCGTCTTCT		295	150.904	33.3837	9.78e-37	2.17642			glutathione S-transferase epsilon 2	s6185	13506	0	2.72679e-07	100	26	48.5142	rev	ACZ73898.1	Spodoptera litura
tag43671	CATGGACGCAATGGACGACGACGCTC		99	51.803	10.6544	1.93e-14	2.28159			adipose triglyceride lipase	s961	783	1	2.72679e-07	100	26	48.5142	fwd	AEJ33048.1	Manduca sexta
tag13100	CATGACTTACCCTAGCAATGTGATCG		3960	2111.91	407.352	0	2.3742			putative chymotrypsin 8	s2222	2090	1	2.72679e-07	100	26	48.5142	fwd	AFM77767.1	Ostrinia nubilalis
tag09019	CATGACAACCCAATTCCAGATCCCTT		104	55.5568	10.6544	3.63e-16	2.38252			aldo-keto reductase	C80720	-		2.72679e-07	100	26	48.5142	rev	BAM18252.1	Papilio xuthus
tag72579	CATGTGATCAAGAGAGGTCTGCATTA		421	227.483	41.9072	6.51e-63	2.44049			PREDICTED: dihydropyrimidine dehydrogenase	s1364	1171	3	2.72679e-07	100	26	48.5142	rev	XP_004932559.1	Bombyx mori]
tag32821	CATGCCTGTAGTTGTGGTCCCTGACC		68	36.7876	6.7478	1.54e-11	2.44674			putative 2-deoxyglucose-6-phosphate phosphatase	C78994	-		2.72679e-07	100	26	48.5142	fwd	EHJ64206.1	Danaus plexippus
tag51826	CATGGGCAACGATATTCTCACCAAGT		11710	6363.51	1148.54	0	2.47002			PREDICTED: Lipase	C54060	-		2.72679e-07	100	26	48.5142	rev	XP_004929630.1	Bombyx mori
tag43423	CATGGACCGCTACTGGACTCGGTGCC		956	519.531	93.7584	2.36e-143	2.47019			dipeptidyl-peptidase	s1883	1727	1	2.72679e-07	100	26	48.5142	rev	EHJ72660.1	Danaus plexippus
tag61519	CATGTACAGACTGAACACCGAAAGGA		4812	2681.74	440.38	0	2.60635			PREDICTED: Lipase	s638	508	2	2.72679e-07	100	26	48.5142	fwd	XP_004929630.1	Bombyx mori
tag45930	CATGGATCGTCGCCAATGATGTTGCT		125	69.8214	11.3647	3.47e-22	2.61912			elastase	s2932	3161	1	2.72679e-07	100	26	48.5142	rev	AAA67842.1	Manduca sexta
tag50461	CATGGCTTATGTTTACTTGAAAGGAA		103	60.0614	8.1683	2.35e-21	2.87832			glucose-6-phosphate isomerase	s6004	12335	0	2.72679e-07	100	26	48.5142	fwd	ACV97159.1	Spodoptera exigua
tag26329	CATGCACCTTGTTGGTTTCTCCTTGG		74	43.5445	5.6823	3.12e-16	2.93794			PREDICTED: Lipase	s640	508	4	2.72679e-07	100	26	48.5142	fwd	XP_004929630.1	Bombyx mori
tag74075	CATGTGCTGCGCTCTGCTGCTGGCCT		87	51.803	6.3926	1.51e-19	3.01856			ubiquinol-cytochrome c reductase	C82204	-		1.19477e-05	96.1538	26	43.0608	rev	NP_001106225.1	Bombyx mori
tag30487	CATGCCCAGATTTCAGACTTGTTTTA		58	34.5353	4.2617	1.58e-13	3.01856			cytochrome P450	C73934	-		2.72679e-07	100	26	48.5142	fwd	BAM73828.1	Bombyx mori
tag06124	CATGAAGGTGGTGGACCCCGGAGACG		255	154.658	17.4021	1.2e-57	3.15175			PREDICTED: short-chain dehydrogenases	s4101	5007	0	2.72679e-07	100	26	48.5142	rev	XP_004923883.1	Bombyx mori
tag29985	CATGCCAGGGTGACTCCGGTGGTCCT		5512	3393.47	352.304	0	3.26787			serine protease 11	C81080	-		2.72679e-07	100	26	48.5142	rev	ACR15986.2	Mamestra configurata
tag56155	CATGGTGATATGTGGTTTGGATACAT		50	31.5322	2.8412	3.85e-14	3.47227			acyltransferase	s3997	4835	0	2.72679e-07	100	26	48.5142	fwd	AGG55014.1	Heliothis subflexa
tag26160	CATGCACATCATCGGTTTCTCCTTGG		8329	5328.2	437.539	0	3.60616			PREDICTED: Lipase	C73752	-		2.72679e-07	100	26	48.5142	fwd	XP_004929630.1	Bombyx mori
tag44010	CATGGACTCCTTTAACAGCGGAGTCT		45	29.2799	2.1309	3.64e-14	3.7804			carboxylesterase	s613	491	0	2.72679e-07	100	26	48.5142	fwd	AGG20205.1	Bombyx mori
tag47657	CATGGCATTGGCAAAGCCAGGAAGCA		115	76.5783	4.6169	1.17e-36	4.05194			PREDICTED: carboxylesterase	s3415	3909	1	2.72679e-07	100	26	48.5142	fwd	XP_004925500.1	Bombyx mori
tag48598	CATGGCCTTTCTAAATGGATCGCACC		1172	811.58	32.3182	0	4.65031			PREDICTED: Triglyceride lipase H	C80796	-		2.72679e-07	100	26	48.5142	rev	XP_004932346.1	Bombyx mori
tag37618	CATGCTCCGTATGTAAACCGTCTCTT		5607	4039.13	80.618	0	5.6468			methionine-rich storage protein 2	s2315	2222	1	2.72679e-07	100	26	48.5142	fwd	AAA29321.1	Manduca sexta
tag32980	CATGCCTTCAGTCATCAGAGGAAACA		225	165.169	1.7757	1.3e-100	6.53939			PREDICTED: glucose-1-dehydrogenase	s6592	16935	0	2.72679e-07	100	26	48.5142	fwd	XP_004928920.1	Bombyx mori]
tag29976	CATGCCAGGGCCTGCTACGGAGGCTA		23	17.2677	0	2.89e-12	8.43193			PREDICTED: aminopeptidase	s3418	3917	1	2.72679e-07	100	26	48.5142	fwd	XP_004922257.1	Bombyx mori
tag00746	CATGAAAAGGTAAATTAAACACCAGT		24	18.0184	0	9.29e-13	8.49333			GMCbeta2	s140	100	1	2.72679e-07	100	26	48.5142	rev	AFN71166.1	Bombyx mori
tag80583	CATGTTCCCGGCCGTTCGACACTGGT		26	19.52	0	9.58e-14	8.60881			PREDICTED: N-acetylglucosamine-6-sulfatase	s3968	4791	2	1.19477e-05	96.1538	26	43.0608	fwd	XP_004928865.1	Bombyx mori
tag40288	CATGCTTGAAAAATTCACAAAAGCTT		44	33.0338	0	1.26e-22	9.3678			PREDICTED: Carbonyl reductase	s4962	7005	2	2.72679e-07	100	26	48.5142	fwd	XP_004931489.1	Bombyx mori
tag27861	CATGCAGTGGGACGAACAGTACTTCC		45	33.7845	0	4.06e-23	9.40022			cytochrome CYP324A1	s1089	906	1	2.72679e-07	100	26	48.5142	rev	AFP20597.1	Spodoptera littoralis
tag67105	CATGTCACCGGATCTTAGTATGCTTT		48	36.0368	0	1.34e-24	9.49333			PREDICTED: retinal dehydrogenase 1	s3243	3655	0	2.72679e-07	100	26	48.5142	fwd	XP_004931115.1	Bombyx mori
tag43589	CATGGACGAAAATACCCACGAACCTC		52	39.0399	0	1.43e-26	9.60881			PREDICTED: sarcosine dehydrogenase	s3381	3862	1	2.72679e-07	100	26	48.5142	rev	XP_004928559.1	Bombyx mori
tag73669	CATGTGCCTTCAATATTTGGCTGCCA		63	47.2984	0	5.36e-32	9.88565			receptor expression protein	s3548	4100	1	9.6131e-07	100	25	46.6964	fwd	NP_001040329.1	Bombyx mori
tag32037	CATGCCGTGTCCACTAGCGGCCTGCT		68	51.0522	0	1.83e-34	9.99583			serine protease 38	C76724	-		9.6131e-07	100	25	46.6964	fwd	ACR15993.2	Mamestra configurata
tag57225	CATGGTTAAGCGACATATTGTTATAT		87	65.3168	0	7.75e-44	10.3513			lacunin	s710	585	1	2.72679e-07	100	26	48.5142	fwd	AAF04457.1	Manduca sexta
tag49286	CATGGCGGTCATCAAACAACTAGTGA		112	84.086	0	3.6e-56	10.7157			NADH dehydrogenase ubiquinone 1 alpha 2	C56706	-		2.72679e-07	100	26	48.5142	fwd	NP_001040303.1	Bombyx mori]
tag06232	CATGAAGTACGCTCGAGTTGAACTGG		143	107.36	0	1.84e-71	11.0682			ATP synthase subunit g	s5101	7496	0	2.72679e-07	100	26	48.5142	rev	ADV36663.1	Antheraea yamamai
tag06332	CATGAAGTCAGTGCCCAAAAAGGCAG		187	140.394	0	3.61e-93	11.4553			PREDICTED: sulfotransferase 1C4	s6394	15007	0	2.72679e-07	100	26	48.5142	fwd	XP_004930400.1	Bombyx mori
tag47217	CATGGCACGGTCCAGTGACACGTTTG		244	183.187	0	2.75e-121	11.8391			hatching enzyme protein	C83826	-		2.72679e-07	100	26	48.5142	fwd	AEL12457.1	Antheraea pernyi
tag48705	CATGGCGACCCCACTGACTGGAAGAC		275	206.461	0	1.4e-136	12.0117			PREDICTED: hydroxylysine kinase	s776	633	0	2.72679e-07	100	26	48.5142	rev	XP_004924354.1	Bombyx mori
tag20270	CATGATCTGCGCTGGTCTTCTGGACA		324	243.249	0	9.41e-161	12.2482			trypsinogen protein 1	C77528	-		2.72679e-07	100	26	48.5142	rev	CAM84320.1	Manduca sexta
tag53480	CATGGGTCCGTTTGAATTGGCTGACT		339	254.51	0	3.75e-168	12.3135			3-hydroxyacyl-CoA dehydrogenase	s618	494	3	2.72679e-07	100	26	48.5142	rev	NP_001040414.1	Bombyx mori
tag55733	CATGGTCTCCCACAGGTCTGGTGAGA		479	359.618	0	3.24e-237	12.8122			phosphopyruvate hydratase	C82832	-		2.72679e-07	100	26	48.5142	fwd	AGQ53952.1	Spodoptera litura
tag10851	CATGACCGAGGCCGGAGTGAGAGGGG		724	543.556	0	0	13.4082			PREDICTED: uridine phosphorylase	s19	11	3	2.72679e-07	100	26	48.5142	fwd	XP_004923436.1	Bombyx mori
tag35797	CATGCGTGATGTTCCCGGATGGGAGG		1447	1086.36	0	0	14.4072			NADH dehydrogenase ubiquinone 1 alpha 13	s1607	1432	0	2.72679e-07	100	26	48.5142	rev	ADM64320.1	Helicoverpa armigera
tag35114	CATGCGGCGCCGATTCCGGCGGTCCT		2102	1578.11	0	0	14.9459			PREDICTED: trypsin protease	s1534	1344	2	2.72679e-07	100	26	48.5142	fwd	XP_004929525.1	Bombyx mori
tag22013	CATGATGTTGGCCATACATATAGGAC		3857	2895.71	0	0	15.8216			PREDICTED: alpha-amylase 4N	s6066	12650	0	2.72679e-07	100	26	48.5142	fwd	XP_004933429.1	Bombyx mori
tag19980	CATGATCTATCTGCCTAACGCTGTTC		4470	3355.93	0	0	16.0344			serine protease 17	C77376	-		1.19477e-05	96.1538	26	43.0608	rev	ACR15969.2	Mamestra configurata
tag48319	CATGGCCGCTGACGCTTTAACATCCA		7679	5765.14	0	0	16.8151			mucin 4	s6035	12487	0	2.72679e-07	100	26	48.5142	rev	ACB54955.1	Helicoverpa armigera
tag66942	CATGTCAATTATAATACTCAAAAGTT		325	0	115.422	2.9e-55	-11.1727		protein regulation	peptidase inhibitor 1 precursor	s4008	4856	1	2.72679e-07	100	26	48.5142	fwd	NP_001040294.1	Bombyx mori
tag39692	CATGCTGTTCGTACTACCAAACGCGA		235	0	83.4592	4e-40	-10.7049			serpin 1	s2863	3075	4	2.72679e-07	100	26	48.5142	rev	AAC47335.1	Manduca sexta
tag33952	CATGCGATTATGGTATTCGTGATGCA		157	0	55.7578	5.28e-27	-10.123			PREDICTED: T-complex protein 1 gamma	C83498	-		2.72679e-07	100	26	48.5142	rev	XP_004929712.1	Bombyx mori
tag15629	CATGAGGATGAGAGTGTGTATGCTGA		134	0	47.5895	3.91e-23	-9.8945			prohibitin 2	C80118	-		2.72679e-07	100	26	48.5142	rev	ADQ90002.1	Spodoptera frugiperda
tag27265	CATGCAGCCGCGCAGCACGCGCTGCA		127	4.5046	42.9726	3.98e-14	-3.25394			PREDICTED: Glycosylphosphatidylinositol (GPI) biosynthesis class S	s2250	2128	1	2.72679e-07	100	26	48.5142	fwd	XP_004928972.1	Bombyx mori
tag04002	CATGAACCCAGTCAACGTTGAACAAA		563	39.0399	181.479	5.4e-38	-2.21678			PREDICTED: WAP four-disulfide core domain 18	s2084	1921	0	2.72679e-07	100	26	48.5142	rev	XP_005077124.1	Mesocricetus auratus
tag51104	CATGGGACAAAGGAAGGGACAGTTCA		507	49.5507	156.619	3.07e-23	-1.66028			PREDICTED: RING finger protein nhl-1	s723	591	1	9.6131e-07	100	25	46.6964	rev	XP_004933397.1	Bombyx mori
tag77701	CATGTTAAATTAAAAGTTTCCTATAA		1840	200.455	558.644	2.68e-67	-1.47865			Bax inhibitor-1	s4728	6370	0	2.72679e-07	100	26	48.5142	rev	NP_001091820.2	Bombyx mori
tag23563	CATGATTTCATAATATTGCAACGTAT		196	84.086	29.8322	5.51e-13	1.49499			chaperonin subunit 4 delta	C78510	-		2.72679e-07	100	26	48.5142	fwd	NP_001040107.1	Bombyx mori
tag55234	CATGGTCAGTATTGGGAACAGAGTAC		79	40.5415	8.8786	4.22e-11	2.19099			putative prefoldin	s5382	8882	0	2.72679e-07	100	26	48.5142	fwd	EHJ71003.1	Danaus plexippus
tag55518	CATGGTCGAGACGCTGTTTCGTCGGT		431	227.483	45.4586	3.42e-59	2.32313			DnaJ-5	C82848	-		2.72679e-07	100	26	48.5142	rev	EHJ65096.1	Danaus plexippus
tag44135	CATGGACTTCATTAAGTTTGAATCAG		1157	10.5107	405.931	7.67e-168	-5.2713		ribosome organization	ribosomal protein S4	s4976	7074	0	2.72679e-07	100	26	48.5142	rev	ACY95325.1	Manduca sexta
tag07271	CATGAATATCATATTCTTCTTAGAAA		127	6.7569	41.9072	1.57e-11	-2.63276			PREDICTED: ribosomal protein L51	C73302	-		2.72679e-07	100	26	48.5142	fwd	XP_004928556.1	Bombyx mori
tag31639	CATGCCGCGCGAAATCAAAGATATCA		3636	357.365	1122.26	1.41e-155	-1.65093			ribosomal protein L38	s4330	5466	1	2.72679e-07	100	26	48.5142	rev	EHJ67727.1	Danaus plexippus
tag81658	CATGTTGAAAATGCTTGACTTCAATA		10591	1298.08	3147.3	5.35e-299	-1.27774			ribosomal protein S17	C66402	-		2.72679e-07	100	26	48.5142	fwd	NP_001037267.1	Bombyx mori
tag75296	CATGTGGTGTTCATTGGAGACCGTAA		3684	481.993	1080.35	2.54e-90	-1.16442			ribosomal protein S7	C75142	-		2.72679e-07	100	26	48.5142	rev	P48155.1	Manduca sexta
tag15437	CATGAGGAATTACCACTTGAGGAGAA		7448	988.01	2177.75	1.99e-174	-1.14024			ribosomal protein L27A	C68008	-		2.72679e-07	100	26	48.5142	rev	ACY95342.1	Manduca sexta
tag52616	CATGGGCTTCGGTCTCTTTGATTAAA		15597	2104.4	4543.73	0	-1.11047			ribosomal protein P2	C68616	-		2.72679e-07	100	26	48.5142	rev	ACY95371.1	Manduca sexta
tag19375	CATGATCATTGTCCCCGAAATGGTTG		6994	969.992	2025.04	2.88e-145	-1.06191			ribosomal protein S15	s5777	11067	0	2.72679e-07	100	26	48.5142	fwd	ACY95351.1	Manduca sexta
tag06496	CATGAAGTGGTTCCAACAGAAGTACG		2815	403.162	809.021	3.01e-54	-1.00482			ribosomal protein L11	C73524	-		2.72679e-07	100	26	48.5142	fwd	BAM17801.1	Papilio xuthus
tag68298	CATGTCCCTGCAGGATTACATCTCCG		6884	2518.83	1253.31	1.08e-179	1.00701			ribosomal protein S5	s3588	4154	0	2.72679e-07	100	26	48.5142	rev	ACY95347.1	Manduca sexta
tag43571	CATGGACCTTGTCAAGACTGCCCGCT		3628	1328.11	660.215	6.38e-96	1.00836			ribosomal protein S19a	s654	528	0	2.72679e-07	100	26	48.5142	fwd	BAM17854.1	Papilio xuthus
tag47149	CATGGCACCCCCACAGCCGAAGCCGG		4473	1894.19	692.534	1.6e-244	1.45162			ribosomal protein L6	C74110	-		2.72679e-07	100	26	48.5142	fwd	ACY95311.1	Manduca sexta
tag19091	CATGATCAAGGGTGTCACCAAGGGAT		4136	1780.82	626.476	1.1e-243	1.50721			ribosomal protein L9	C74134	-		2.72679e-07	100	26	48.5142	rev	NP_001037144.1	Bombyx mori
tag70776	CATGTCTGTTCATCTGTCGCCTTGCT		7214	3246.32	1026.37	0	1.66125			ribosomal protein S11	s3627	4224	0	2.72679e-07	100	26	48.5142	rev	AAK59928.1	Heliothis virescens
tag03632	CATGAACACCGCCGCCAAGAGGAGGT		45	28.5292	2.486	4.46e-13	3.52053			PREDICTED: ribonucleoprotein protein IMP4	C78372	-		1.19477e-05	96.1538	26	43.0608	rev	XP_004933023.1	Bombyx mori
tag82036	CATGTTGAGGGTGAGGGCCTGACGTT		47	35.2861	0	4.19e-24	9.46296			ribosomal protein S3	C68022	-		9.6131e-07	100	25	46.6964	fwd	ACY95337.1	Manduca sexta
tag42074	CATGGAAGAGGGCAAGTGCACACCAG		2139	0	759.656	0	-13.8911		signaling	chemosensory protein CSP1	s912	738	1	2.72679e-07	100	26	48.5142	rev	ABM67688.1	Spodoptera exigua
tag34791	CATGCGCTGCGTGGACAAATACGGCC		1002	0	355.856	3.81e-169	-12.7971			PREDICTED: leucine-rich repeat protein 3	s1738	1571	0	2.72679e-07	100	26	48.5142	rev	XP_004927529.1	Bombyx mori
tag43479	CATGGACCGTCCCTTGGTGCGTCCAC		634	0	225.162	3.05e-107	-12.1367			PREDICTED: Twitchin (alt. in Drosophila: Projectin)	s6393	15005	0	2.72679e-07	100	26	48.5142	rev	XP_004923527.1	Bombyx mori
tag00906	CATGAAAATAGTAAAAATTTTATGTT		69	0	24.505	3.36e-12	-8.93693			PREDICTED: serine/threonine-protein kinase	C81996	-		1.19477e-05	96.1538	26	43.0608	rev	XP_004932654.1	Bombyx mori
tag41592	CATGGAAATGCTAGAAGGGTTTCAAC		171	6.7569	57.5336	9.17e-18	-3.08997			odorant-binding protein 4	s5130	7603	1	2.72679e-07	100	26	48.5142	fwd	AGK24580.1	Chilo suppressalis
tag70793	CATGTCTGTTTGTAAGGTGTAATTTT		358	25.5261	115.067	4.65e-24	-2.17243			Importin (Karyopherin beta 3)	C82064	-		2.72679e-07	100	26	48.5142	rev	EHJ70388.1	Danaus plexippus
tag86356	CATGTTTTATATGTATACTATGTGGA		301	24.7753	95.179	1.03e-17	-1.94174			ADP-ribosylation factor	s2577	2667	1	2.72679e-07	100	26	48.5142	fwd	NP_001091755.1	Bombyx mori
tag22568	CATGATTATTTATTTATTAAGTATTG		490	44.2953	153.068	5.33e-25	-1.78894			G-protein gamma subunit	C72794	-		2.72679e-07	100	26	48.5142	fwd	EHJ77877.1	Danaus plexippus
tag57443	CATGGTTATTTTTTTAGTGCCTACCT		554	68.3199	164.432	6.19e-17	-1.26712			GTP-binding protein Rab11	s2572	2664	0	2.72679e-07	100	26	48.5142	rev	NP_001037618.1	Bombyx mori
tag61662	CATGTACATAAGTTTTTGTTTAACTG		625	80.3321	183.965	2.65e-17	-1.19538			GTP-binding protein Ran	C81350	-		2.72679e-07	100	26	48.5142	rev	NP_001040274.1	Bombyx mori
tag06004	CATGAAGGCTATGCTGTGGGATCTGA		4179	549.562	1224.19	6.59e-101	-1.15547			protein kinase C receptor	C80588	-		2.72679e-07	100	26	48.5142	rev	AEB26318.1	Helicoverpa armigera
tag34086	CATGCGCACAGCAGACGGTAGATGCA		996	141.144	286.957	7.91e-21	-1.02367			cytokine	C80234	-		2.72679e-07	100	26	48.5142	rev	BAJ21208.1	Theretra japonica
tag34465	CATGCGCGAGCCGCTCAAGCCGCCCT		489	259.766	50.7858	1.76e-68	2.35471			PREDICTED: signal transducing adapter molecule 1	s1922	1763	0	2.72679e-07	100	26	48.5142	fwd	XP_004925852.1	Bombyx mori
tag55362	CATGGTCCCAACGTCGACCCCTTGGA		1077	0	382.492	9.22e-182	-12.9012		stress related	glutathione peroxidase	s545	424	0	2.72679e-07	100	26	48.5142	rev	NP_001036999.1	Bombyx mori
tag52923	CATGGGGCTCAAGAGGGACGATCTGC		796	0	282.696	1.71e-134	-12.465			lethal(2)essential for life	C78754	-		2.72679e-07	100	26	48.5142	rev	BAM17769.1	Papilio xuthus
tag45383	CATGGAGTTGTCCGAGCGGCTGGGCG		279	0	99.0856	1.59e-47	-10.9525			coatomer protein complex epsilon	C77156	-		2.72679e-07	100	26	48.5142	fwd	EHJ68044.1	Danaus plexippus
tag27919	CATGCAGTTGACTATGCAAGTGTTGC		225	0	79.9077	1.92e-38	-10.6422			eclair	s6127	13058	0	2.72679e-07	100	26	48.5142	rev	BAM18022.1	Papilio xuthus
tag53685	CATGGGTGGAGACTCAGATCTGCGTG		160	0	56.8233	1.65e-27	-10.1503			proteasome 26S rpn7	C80692	-		2.72679e-07	100	26	48.5142	fwd	BAM18063.1	Papilio xuthus
tag44886	CATGGAGGAGATCGAGCGGGAGATCG		141	0	50.0755	2.6e-24	-9.96796			coatomer protein complex beta 2	C79246	-		2.72679e-07	100	26	48.5142	rev	NP_001166610.1	Bombyx mori
tag86600	CATGTTTTCGTTTGGTGGATGTATTC		114	0	40.4866	9.04e-20	-9.6613			PREDICTED: vacuolar protein sorting-associated 13C	C83472	-		2.72679e-07	100	26	48.5142	rev	XP_004925674.1	Bombyx mori
tag58275	CATGGTTTGTGGAATAAAACAAATAA		110	0	39.066	4.26e-19	-9.60977			ubiquitin-conjugating enzyme E2	s6079	12729	0	2.72679e-07	100	26	48.5142	rev	NP_001040407.1	Bombyx mori
tag87462	CATGTTTTTTTTCCTGATGCTATTTC		4056	282.289	1306.94	8.92e-263	-2.21094			lysozyme	s3270	3697	0	4.21208e-05	100	22	41.243	fwd	AAB31190.2	Manduca sexta
tag72779	CATGTGATGTATGTCGACGTCGACGA		178	12.7631	57.1784	1.5e-12	-2.1635			HSP7B	C83376	-		2.72679e-07	100	26	48.5142	fwd	AEI58996.1	Bombyx mori
tag65831	CATGTATTTATTCTAAATAAGATTAA		408	40.5415	125.722	1.55e-18	-1.63276			Titin	s6634	18125	0	2.72679e-07	100	26	48.5142	fwd	BAB85198.1	Bombyx mori
tag37473	CATGCTCATCGGGCATCGCCAGGTCA		12967	1427.96	3929.68	0	-1.46046			Peptidoglycan recognition protein 2	s6420	15249	1	2.72679e-07	100	26	48.5142	fwd	ACX49764.1	Manduca sexta
tag46315	CATGGATGTTGTAAAGCAAGTGGAAG		6516	2436.99	1161.33	3.26e-192	1.06933			peptidyl-prolyl cis-trans isomerase	s4844	6670	0	2.72679e-07	100	26	48.5142	fwd	BAM17991.1	Papilio xuthus
tag43687	CATGGACGCCATCTTGGAGGTCCAGG		553	208.713	97.665	9.34e-19	1.09561			PREDICTED: protease 26S regulatory subunit 6A	s6439	15425	0	2.72679e-07	100	26	48.5142	fwd	XP_004923401.1	Bombyx mori
tag08082	CATGAATGTCAATCAAGTAGGTTCTA		506	204.96	82.7489	4.09e-24	1.30853			PREDICTED: sequestosome-1	s1615	1439	1	2.72679e-07	100	26	48.5142	fwd	XP_004932348.1	Bombyx mori
tag12169	CATGACTAAACTTACTCCAGAGAAAG		425	177.932	66.7673	1.05e-23	1.41411			proteasome 29kD subunit	s769	629	1	2.72679e-07	100	26	48.5142	fwd	BAM18260.1	Papilio xuthus
tag08491	CATGAATTGCTAGAACCATCTATGCC		523	223.729	79.9077	1.41e-31	1.48534			Hsc70/Hsp90	C82678	-		2.72679e-07	100	26	48.5142	rev	EHJ70789.1	Danaus plexippus
tag41714	CATGGAACAAGTGCTAGTCGAACCGG		520	260.516	61.4402	1.08e-58	2.08412			PREDICTED: proteasome, 26S non-ATPase subunit	C83828	-		2.72679e-07	100	26	48.5142	fwd	XP_004928163.1	Bombyx mori
tag27222	CATGCAGCAGTACTCCTCGGTGGTCG		119	60.0614	13.8507	4.41e-15	2.11648			ubiquitin-protein ligase synoviolin	C71059	-		2.72679e-07	100	26	48.5142	fwd	NP_001243990.1	Bombyx mori
tag59863	CATGTAACCTTATTAATGGGAGATAT		283	144.898	31.9631	1.99e-35	2.18056			copper chaperone	C72070	-		2.72679e-07	100	26	48.5142	rev	NP_001037685.1	Bombyx mori
tag07918	CATGAATGCATTCAATTGCGGTAGTT		21	15.7661	0	2.81e-11	8.30068			PREDICTED: ubiquitin modifier-activating enzyme ATG7	C77474	-		2.72679e-07	100	26	48.5142	fwd	XP_004929628.1	Bombyx mori
tag44927	CATGGAGGATGTGAAGAAAGTGTACT		23	17.2677	0	2.89e-12	8.43193			PREDICTED: ruvB 2	s742	609	1	1.19477e-05	96.1538	26	43.0608	rev	XP_004922252.1	Bombyx mori
tag30271	CATGCCATTCAGTGCTTCATATTTTT		28	21.0215	0	9.88e-15	8.71572			PREDICTED: lysozyme	s2317	2223	1	2.72679e-07	100	26	48.5142	rev	XP_004926302.1	Bombyx mori
tag39824	CATGCTTAAGGCAAACGTGTAAATAT		29	21.7723	0	3.17e-15	8.76635			PREDICTED: membralin	C80744	-		2.72679e-07	100	26	48.5142	fwd	XP_004933410.1	Bombyx mori
tag39634	CATGCTGTGTGTGAAGGGCCGCTCGC		35	26.2769	0	3.48e-18	9.03765			antimicrobial scolexin B	C80532	-		1.19477e-05	96.1538	26	43.0608	rev	AAD14592.1	Manduca sexta
tag44608	CATGGAGCCACTTCACCACGCTGTAA		387	289.796	0.3551	6.45e-189	9.67241			Peptidoglycan recognition protein 2	s6419	15249	0	2.72679e-07	100	26	48.5142	fwd	ACX49764.1	Manduca sexta
tag67193	CATGTCACTATATTCTAGGCGTTGAA		77	57.8091	0	6.64e-39	10.1752			PREDICTED: lectin 1 endoplasmic reticulum	s1589	1408	1	2.72679e-07	100	26	48.5142	rev	XP_004929447.1	Bombyx mori
tag18765	CATGATATTAGGAATGAGCGCCTCCA		87	65.3168	0	7.75e-44	10.3513			Transferrin	C83764	-		2.72679e-07	100	26	48.5142	rev	P22297.1	Manduca sexta
tag48720	CATGGCGACCTGGTGCGGGCCGTGCA		253	189.944	0	9.98e-126	11.8914			thioredoxin	s3973	4798	1	2.72679e-07	100	26	48.5142	rev	AAF16695.1	Manduca sexta
tag49658	CATGGCTACCCTACTGGATGGAAACA		186	4.5046	63.9262	4.61e-23	-3.82693		transport	PREDICTED: phosphate cotransporter	C82494	-		1.19477e-05	96.1538	26	43.0608	fwd	XP_004925853.1	Bombyx mori
tag78562	CATGTTACCGCTGGCGGACACCGCGC		295	9.0092	100.506	3.35e-33	-3.47974			zinc/iron transporter	s5138	7656	0	2.72679e-07	100	26	48.5142	fwd	EHJ66056.1	Danaus plexippus
tag59302	CATGTAAATAATACTCAATATTAATA		713	27.7784	240.078	1.8e-70	-3.11147			lipoprotein receptor isoform 1	C83326	-		2.72679e-07	100	26	48.5142	rev	NP_001103795.1	Bombyx mori
tag76049	CATGTGTCCAGTGATTTAGCCGAGAA		442	18.0184	148.451	3.02e-43	-3.04244			Fatty Acid-Binding Protein	C68324	-		2.72679e-07	100	26	48.5142	fwd	P31417.3	Manduca sexta
tag39349	CATGCTGGTGCACATCGATATGGCTC		140	7.5077	46.1689	1.57e-12	-2.62048			PREDICTED: phosphate cotransporter	s2277	2149	1	2.72679e-07	100	26	48.5142	rev	XP_004925372.1	Bombyx mori
tag06812	CATGAATAAAGTTACATTATATGAAA		810	55.5568	261.387	1.51e-54	-2.23415			putative rab gdp-dissociation inhibitor	s5505	9559	0	3.38902e-06	100	24	44.8786	fwd	EHJ69256.1	Danaus plexippus
tag28931	CATGCATTTACAAACATAACGAGTGA		2240	176.43	712.067	1.44e-128	-2.01291			PREDICTED: trehalose transporter Tret1	C76182	-		2.72679e-07	100	26	48.5142	fwd	XP_004932335.1	Bombyx mori
tag54993	CATGGTATTGTATATTGTTTAATTTT		349	30.0307	109.74	2.53e-19	-1.86958			NIPSNAP protein	s5227	8144	0	2.72679e-07	100	26	48.5142	rev	NP_001040139.1	Bombyx mori
tag03707	CATGAACAGCCTGATCGCGTGCTCCA		381	39.0399	116.843	1.23e-16	-1.58155			putative major facilitator S-type transporter	C82512	-		2.72679e-07	100	26	48.5142	rev	EHJ64923.1	Danaus plexippus
tag78261	CATGTTAATTTATTTTGAAAATAAAA		2287	247.753	695.02	4.61e-84	-1.48815			phosphate transport protein	s6547	16248	0	2.72679e-07	100	26	48.5142	fwd	NP_001040482.1	Bombyx mori
tag48220	CATGGCCGACGTCACGTGCTCTCTCA		314	36.7876	94.1135	3.27e-11	-1.35518			PREDICTED: solute carrier family 22 member 6	s4412	5614	2	2.72679e-07	100	26	48.5142	fwd	XP_004927498.1	Bombyx mori
tag15475	CATGAGGACGCCATCAGACGTCACAA		1470	174.178	439.67	3.6e-46	-1.33586			ATPase inhibitor	s3087	3384	0	2.72679e-07	100	26	48.5142	fwd	NP_001091821.1	Bombyx mori
tag40269	CATGCTTCTGTTAATCTTTGCATTCA		477	63.0645	139.572	1.05e-12	-1.14611			PREDICTED: synaptobrevin	s4790	6519	0	2.72679e-07	100	26	48.5142	rev	XP_004927862.1	Bombyx mori
tag83518	CATGTTGTGTGCGTGACAGCGAGCGT		1363	185.44	396.342	3.09e-31	-1.0958			transport protein Sec61 alpha	s5723	10743	0	2.72679e-07	100	26	48.5142	rev	EHJ67611.1	Danaus plexippus
tag69834	CATGTCTAAGTTAATGTTCTCATATC		1254	460.221	227.648	7.81e-35	1.01552			transport protein Sec61	C66957	-		2.72679e-07	100	26	48.5142	fwd	NP_001037674.1	Bombyx mori
tag43712	CATGGACGCGCCTGTGCAGGATGAAA		324	124.627	56.113	1.04e-12	1.15122			PREDICTED: plastin 2	s410	320	1	2.72679e-07	100	26	48.5142	rev	XP_004923511.1	Bombyx mori
tag70821	CATGTCTTAACAGTTCTCCGCAGCAT		3264	1261.29	562.55	1.67e-115	1.16485			Bombyrin precursor	s5819	11344	0	2.72679e-07	100	26	48.5142	rev	NP_001036872.1	Bombyx mori
tag43284	CATGGACATCTAACCTGCTTACATTA		499	198.953	83.104	3.72e-22	1.25944			ferritin heavy chain protein	s5086	7452	0	2.72679e-07	100	26	48.5142	fwd	AAK39636.1	Manduca sexta
tag37164	CATGCTATTTAAAGTGCATCTTGTTT		469	190.695	76.3563	7.4e-23	1.32045			nuclear transport factor 2	s5886	11666	0	2.72679e-07	100	26	48.5142	fwd	AGC92656.1	Heliconius erato
tag65221	CATGTATTACGATCAAGTTACAAAAT		565	231.987	90.9172	2.06e-28	1.35142			V-type proton ATPase	s4414	5620	0	2.72679e-07	100	26	48.5142	rev	P31401.1	Manduca sexta
tag19641	CATGATCGAGAAGGCGGGCGCCTAGG		2621	1090.11	415.165	7.61e-133	1.39272			V-type proton ATPase	C82534	-		2.72679e-07	100	26	48.5142	fwd	BAM20425.1	Papilio polytes]
tag08883	CATGACAAAGCTGTGCCTGGTAAACG		1373	571.334	217.349	1.1e-70	1.39432			PREDICTED: Fatty Acid-Binding Protein	C75474	-		2.72679e-07	100	26	48.5142	rev	XP_004930401.1	Bombyx mori
tag06048	CATGAAGGGGCTGTCGGCGCGGCTGC		171	72.8245	26.2808	3.39e-11	1.47042			glutamate carrier	s5342	8702	0	2.72679e-07	100	26	48.5142	fwd	AEP43794.1	Biston betularia
tag65358	CATGTATTATTAGACGCGAAAACGAC		8003	3419.75	1224.54	0	1.48165			ADP/ATP translocase	s3880	4629	1	2.72679e-07	100	26	48.5142	fwd	AAO32325.1	Manduca sexta
tag16218	CATGAGTAAAGTGCTACACGAAGCCG		511	218.473	78.132	8.09e-31	1.48347			ABC transporter	s6618	17428	0	2.72679e-07	100	26	48.5142	rev	NP_001243945.1	Bombyx mori
tag62152	CATGTACGCCTACGGAGGGGCGATGC		390	168.923	58.599	3e-25	1.52742			PREDICTED: transport protein Sec23A	s2376	2309	0	2.72679e-07	100	26	48.5142	fwd	XP_004923360.1	Bombyx mori
tag09881	CATGACAGCTTGCATTGCAGCTCTCC		402	176.43	59.3093	2.02e-27	1.57277			PREDICTED: solute carrier family 28 member 3	s6600	17038	0	2.72679e-07	100	26	48.5142	rev	XP_004933307.1	Bombyx mori
tag81292	CATGTTCTCGTTAACTGTCGGAATAT		229	103.606	32.3182	2.27e-18	1.68069			PREDICTED: trehalose transporter Tret1	s1273	1091	1	2.72679e-07	100	26	48.5142	fwd	XP_004926978.1	Bombyx mori
tag59279	CATGTAAATAAATGTGACTAAAATGG		364	165.169	51.1409	1.47e-28	1.69139			PREDICTED: membrane protein 12	C80674	-		2.72679e-07	100	26	48.5142	rev	XP_004932221.1	Bombyx mori
tag09645	CATGACACGTATGAATGTGCCTTATA		301	138.141	41.552	5.49e-25	1.73315			PREDICTED: clavesin-1	s3764	4442	0	2.72679e-07	100	26	48.5142	rev	XP_004930906.1	Bombyx mori
tag22056	CATGATGTTTATATCGATATGTTGCG		752	351.359	100.861	3.09e-64	1.80057			PREDICTED: EH domain-containing protein 1	s6628	18035	0	2.72679e-07	100	26	48.5142	fwd	XP_004927463.1	Bombyx mori
tag52660	CATGGGCTTCTTATCTGGAGTGCTGG		811	379.888	108.319	7.93e-70	1.81028			PREDICTED: solute carrier family 22 member 6	s4410	5614	0	2.72679e-07	100	26	48.5142	fwd	XP_004927498.1	Bombyx mori
tag09104	CATGACAAGCTCGGCGTGGGACGGCG		768	390.399	88.0761	1.4e-90	2.14813			Fatty Acid-Binding Protein	C73714	-		9.6131e-07	100	25	46.6964	rev	P31416.1	Manduca sexta
tag26064	CATGCACACGCTTATCGTCGGTCTCG		1796	982.004	173.311	1.87e-273	2.50237			PREDICTED: synaptic vesicle glycoprotein 2B	s6584	16780	0	2.72679e-07	100	26	48.5142	fwd	XP_004931132.1	Bombyx mori
tag24487	CATGCAAAGGTGGCGGGAATTTTCCT		156	117.12	0	7.09e-78	11.1938			membrane protein 14C	s1326	1138	1	1.19477e-05	96.1538	26	43.0608	rev	NP_001093286.1	Bombyx mori
tag84036	CATGTTTAAGAAACCTAACTGCAATT		468	0	166.208	2.56e-79	-11.6988		unidentified/others	hypothetical protein KGM_20046	s120	88	1	2.72679e-07	100	26	48.5142	rev	EHJ75766.1	Danaus plexippus
tag23955	CATGATTTTTAAATTGACTAGATAAT		124	0	44.038	1.88e-21	-9.78261			unknown unsecreted protein	s2858	3073	1	2.72679e-07	100	26	48.5142	rev	BAM18795.1	Papilio xuthus
tag16192	CATGAGTAAAAAAATATTTTTGTAAG		110	0	39.066	4.26e-19	-9.60977			hypothetical protein KGM_06320	s1649	1473	1	2.72679e-07	100	26	48.5142	fwd	EHJ69163.1	Danaus plexippus
tag64296	CATGTATATTTTGTAGATACGGAACA		68	0	24.1499	4.94e-12	-8.91587			similar to CG32276	C76932	-		9.6131e-07	100	25	46.6964	fwd	BAM17799.1	Papilio xuthus
tag04284	CATGAACGATATTCACATTTAAAATT		94	3.0031	31.9631	3.66e-11	-3.4119			hypothetical protein KGM_04480	C80116	-		2.72679e-07	100	26	48.5142	fwd	EHJ77427.1	Danaus plexippus
tag04205	CATGAACCTTATAGTAACGTCCAGAA		114	3.7538	38.7109	3.63e-13	-3.3663			PREDICTED: uncharacterized protein LOC101738121	s5732	10814	0	2.72679e-07	100	26	48.5142	rev	XP_004926587.1	Bombyx mori
tag06830	CATGAATAAATATTTTTTATAAATTA		147	7.5077	48.6549	1.71e-13	-2.69615			hypothetical protein	s1822	1662	1	2.72679e-07	100	26	48.5142	rev	BAM17895.1	Papilio xuthus
tag77880	CATGTTAAGAGATAAAATGTTTAATA		181	10.5107	59.3093	4.95e-15	-2.49639			PREDICTED: leukocyte surface antigen CD53	s30	16	2	2.72679e-07	100	26	48.5142	fwd	XP_004926003.1	Bombyx mori
tag05705	CATGAAGCTATAGCTCTGTGTCGTTT		545	32.283	178.283	5.53e-42	-2.46532			hypothetical protein KGM_19116	C60162	-		2.72679e-07	100	26	48.5142	fwd	EHJ76364.1	Danaus plexippus
tag51081	CATGGGAATTGTCGCCCTTCTGCGGA		153	9.76	49.7204	4.77e-12	-2.34889			unknown	C68526	-		2.72679e-07	100	26	48.5142	fwd	AAF16720.1	Manduca sexta
tag74161	CATGTGCTTCAGTATATTGTAAATTA		199	14.2646	63.9262	6.9e-14	-2.16397			retrotransposable element copia	C83734	-		2.72679e-07	100	26	48.5142	rev	BAB09923.1	Arabidopsis thaliana
tag10205	CATGACATCTTAATTATTCTATTGAA		186	15.0154	58.9541	1.15e-11	-1.97315			hypothetical protein KGM_18427	C83822	-		2.72679e-07	100	26	48.5142	rev	EHJ70067.1	Danaus plexippus
tag58007	CATGGTTGTTTATGTTTGCTGTTGGG		697	59.3106	219.48	1.15e-37	-1.88773			multicystatin	s6110	12928	0	2.72679e-07	100	26	48.5142	fwd	BAE97580.1	Manduca sexta
tag12109	CATGACGTTTACAAAGCCACCTATCG		1063	90.8429	334.547	2.45e-56	-1.88076			PREDICTED: uncharacterized protein LOC101739392	C79374	-		2.72679e-07	100	26	48.5142	rev	XP_004924409.1	Bombyx mori
tag36194	CATGCTAAAATAAATTTTAAATATAG		13925	1266.55	4346.27	0	-1.77888			PREDICTED: uncharacterized protein LOC101735686	C79724	-		2.72679e-07	100	26	48.5142	fwd	XP_004923455.1	Bombyx mori
tag80954	CATGTTCGTAGTCAAAATAAAACAAC		1244	114.868	387.464	2.04e-59	-1.75409			PREDICTED: uncharacterized protein LOC101740647	C83280	-		2.72679e-07	100	26	48.5142	fwd	XP_004929283.1	Bombyx mori
tag31819	CATGCCGGGAGCGACTGCCTACTTCG		278	27.0276	85.9452	1.87e-13	-1.66898			unknown unsecreted protein	C80350	-		2.72679e-07	100	26	48.5142	rev	BAM20599.1	Papilio polytes
tag64029	CATGTATAGGAAATAAGCTAATAGTA		277	27.7784	85.2349	7.53e-13	-1.61748			hypothetical protein KGM_08501	s5002	7150	0	3.38902e-06	100	24	44.8786	fwd	EHJ71650.1	Danaus plexippus
tag83813	CATGTTTAAAATAAAGTTGATTGCAC		323	34.5353	98.3753	2.07e-13	-1.51022			endonuclease-reverse transcriptase	s550	428	0	1.19477e-05	96.1538	26	43.0608	fwd	ADI61818.1	Bombyx mori
tag36360	CATGCTAAGGTGTTATTTGAGTTGGT		768	287.544	136.731	2.15e-24	1.07244			unknown unsecreted protein	s1837	1677	0	2.72679e-07	100	26	48.5142	fwd	BAM18142.1	Papilio xuthus
tag24808	CATGCAACGAAATGTCATCATTGGTT		679	262.018	117.198	2.77e-25	1.16072			PREDICTED: uncharacterized protein LOC101746861	s199	160	1	2.72679e-07	100	26	48.5142	rev	XP_004929918.1	Bombyx mori
tag68450	CATGTCCGTACTATTAGAACTCTGAC		1507	584.848	258.546	1.52e-55	1.17764			PREDICTED: uncharacterized protein LOC101742674	C78870	-		2.72679e-07	100	26	48.5142	rev	XP_004923562.1	Bombyx mori
tag32486	CATGCCTCCTCCGACTAAGGATGAGG		818	330.338	134.245	2.11e-37	1.29907			similar to CG5903	s5082	7435	0	2.72679e-07	100	26	48.5142	rev	BAM18278.1	Papilio xuthus
tag23043	CATGATTGCTGTGGTGAACGCAGTGA		749	316.073	116.488	6.61e-42	1.44008			PREDICTED: antigen CD9	s223	178	1	2.72679e-07	100	26	48.5142	rev	XP_004927782.1	Bombyx mori
tag82150	CATGTTGATGACAACGTTAGATGTAC		409	172.677	63.571	1.04e-23	1.44163			tetraspanin E118	s1547	1358	0	2.72679e-07	100	26	48.5142	rev	AAF90149.1	Manduca sexta
tag77004	CATGTGTTGGCTTCAGTCCTTAGTAC		193	81.8337	29.8322	3.15e-12	1.45582			PREDICTED: uncharacterized protein LOC101742613 isoform X1	s3722	4367	2	9.6131e-07	100	25	46.6964	fwd	XP_004933831.1	Bombyx mori
tag84035	CATGTTTAAGAAACCTAACTGCAATC		1769	758.275	269.555	2.3e-103	1.49214			PREDICTED: uncharacterized protein LOC101739569	s122	88	3	2.72679e-07	100	26	48.5142	fwd	XP_004922088.1	Bombyx mori
tag62149	CATGTACGCCGCGCTGTGGCCCTTCC		370	160.664	55.4027	2.73e-24	1.53602			PREDICTED: basigin	s5522	9641	0	2.72679e-07	100	26	48.5142	rev	XP_004933792.1	Bombyx mori
tag43426	CATGGACCGCTTCTACCAGAGAGATG		186	81.0829	27.7013	3.37e-13	1.54944			hypothetical protein KGM_19166	C73638	-		2.72679e-07	100	26	48.5142	rev	EHJ75038.1	Danaus plexippus
tag07214	CATGAATATAGCTCCTAGATTGATGG		171	75.0768	25.2153	1.35e-12	1.57407			hypothetical protein KGM_12615	C83378	-		2.72679e-07	100	26	48.5142	fwd	EHJ73034.1	Danaus plexippus
tag14118	CATGAGAGGCATTTATTTGTGGCTAT		141	63.0645	20.2433	2.07e-11	1.63938			PREDICTED: uncharacterized protein C3orf33 isoform X1	s6578	16654	0	2.72679e-07	100	26	48.5142	rev	XP_004923350.1	Bombyx mori
tag59861	CATGTAACCTGGGTCTGGGTGTGTAT		139	62.3137	19.8881	2.29e-11	1.64764			unknown	s5997	12277	0	2.72679e-07	100	26	48.5142	rev	AEM44817.1	Pectinophora gossypiella
tag03690	CATGAACAGACTGCGCCCCGCGGGGC		486	222.978	67.1225	3.03e-39	1.73203			simila to CG14435	s6324	14415	0	2.72679e-07	100	26	48.5142	fwd	BAM20584.1	Papilio polytes
tag49756	CATGGCTATCACAGAAATTCAGTGGC		445	209.464	58.9541	6.98e-40	1.82904			unknown protein	s6435	15396	0	2.72679e-07	100	26	48.5142	rev	BAM20678.1	Papilio polytes
tag48827	CATGGCGATCGGCAGCGTGTCACAGC		58	34.5353	4.2617	1.58e-13	3.01856			PREDICTED: uncharacterized protein LOC101746561	C81058	-		2.72679e-07	100	26	48.5142	fwd	XP_004925871.1	Bombyx mori
tag27031	CATGCAGATCCCCGTGCCACTTTACT		696	480.491	19.8881	1.17e-242	4.59453			alkaline nuclease	s5738	10836	0	2.72679e-07	100	26	48.5142	rev	NP_001091744.1	Bombyx mori
tag43635	CATGGACGAGCTGATCACATTCAACA		37	27.7784	0	3.59e-19	9.11782			PREDICTED: uncharacterized protein LOC101735428	C83694	-		2.72679e-07	100	26	48.5142	fwd	XP_004929640.1	Bombyx mori
tag03618	CATGAACACAGCGTCAGCTTGAAAGG		276	206.461	0.3551	2.64e-134	9.18324			PREDICTED: uncharacterized protein LOC101737793	s2731	2886	2	2.72679e-07	100	26	48.5142	rev	XP_004932562.1	Bombyx mori
tag52123	CATGGGCCTGCGACGAGGATACCCCG		53	39.7907	0	4.59e-27	9.63629			hypothetical protein KGM_10296	C80052	-		2.72679e-07	100	26	48.5142	rev	EHJ78859.1	Danaus plexippus
tag81802	CATGTTGAAGCATCGATTTCCAGCAT		54	40.5415	0	1.47e-27	9.66325			PREDICTED: uncharacterized protein LOC101738995	s5554	9844	0	2.72679e-07	100	26	48.5142	rev	XP_004931383.1	Bombyx mori
tag54203	CATGGTAATATGGGTTTTGATCAAAA		60	45.0461	0	1.62e-30	9.81526			hypothetical protein CAPTEDRAFT_71093	s5112	7537	1	2.72679e-07	100	26	48.5142	rev	ELU16033.1	Capitella teleta
tag76375	CATGTGTGCATTAGTTATTGCTTTAG		61	45.7968	0	5.19e-31	9.8391			hypothetical protein KGM_11851	s2485	2519	1	2.72679e-07	100	26	48.5142	rev	EHJ78760.1	Danaus plexippus
tag49777	CATGGCTATGACCTTAACTTTGCTCT		605	454.214	0	2.25e-299	13.1492			ribonuclease	s6205	13599	0	2.72679e-07	100	26	48.5142	fwd	ABK29484.1	Helicoverpa armigera
tag23670	CATGATTTGATATTCTATCTCGCTGT		59	0	20.9536	1.61e-10	-8.71105		down-regulated after Bonferroni correction	juvenile hormone diol kinase	C80246	-	-	1.19477e-05	96.1538	26	43.0608	rev	AGG56523.1	Antheraea yamamai
tag17949	CATGATACAGGGATTCGCTGCATCCG		58	0	20.5984	2.38e-10	-8.68639			PREDICTED: putative inorganic phosphate cotransporter	s6369	14811	0	2.72679e-07	100	26	48.5142	fwd	XP_004925393.1	Bombyx mori
tag75494	CATGTGTAACTAGCAAAGGTAATAAA		55	0	19.533	7.6e-10	-8.60977			hypothetical protein KGM_06034	s5552	9838	0	9.6131e-07	100	25	46.6964	fwd	EHJ71918.1	Danaus plexippus
tag14186	CATGAGAGTGAAGGGATTCTTTGAAT		54	0	19.1779	1.12e-09	-8.5833			larval cuticle protein LCP-30 precursor	C79220	-	-	3.38902e-06	100	24	44.8786	fwd	NP_001037490.1	Bombyx mori
tag46050	CATGGATGAGAAGCATCTAATTTAAT		50	0	17.7573	5.27e-09	-8.47227			PREDICTED: isoleucine--tRNA ligase, cytoplasmic-like	s1321	1130	1	2.72679e-07	100	26	48.5142	fwd	XP_004929693.1	Bombyx mori
tag83660	CATGTTGTTTAATTATTAAAAATAAA		49	0	17.4021	7.77e-09	-8.44312			AGAP002521-PA	s206	166	1	2.72679e-07	100	26	48.5142	rev	XP_312416.4	Anopheles gambiae
tag24290	CATGCAAAATCAGTGTCCAAATCTGA		47	0	16.6918	1.69e-08	-8.383			apyrase	C82586	-	-	2.72679e-07	100	26	48.5142	fwd	ADK90114.1	Helicoverpa zea
tag19096	CATGATCAAGTACGGACTCAACAACA		47	0	16.6918	1.69e-08	-8.383			phenylalanyl-tRNA synthetase alpha subunit	s5984	12213	0	1.19477e-05	96.1538	26	43.0608	rev	NP_001182394.1	Bombyx mori
tag15462	CATGAGGACAGGACGCGGAGGAAGCA		46	0	16.3367	2.48e-08	-8.35197			hypothetical protein KGM_17625	C68961	-	-	2.72679e-07	100	26	48.5142	fwd	EHJ72069.1	Danaus plexippus
tag03407	CATGAACAAAAAGTTTGGGAAAAGAT		43	0	15.2713	7.94e-08	-8.25467			PREDICTED: 3-oxoacyl-acyl-carrier-protein	C45240	-	-	9.6131e-07	100	25	46.6964	fwd	XP_004931809.1	Bombyx mori
tag56961	CATGGTGTGAATGCTACGTTGTAGTG		43	0	15.2713	7.94e-08	-8.25467			thioredoxin peroxidase	s2812	3003	1	1.19477e-05	100	23	43.0608	fwd	NP_001040464.1	Bombyx mori
tag15099	CATGAGCGTTCATATCGCTTACTATC		39	0	13.8507	3.74e-07	-8.11381			putative fatbody protein 3Rev-G1	s4630	6118	1	4.21208e-05	96	25	41.243	fwd	EHJ75572.1	Danaus plexippus
tag35707	CATGCGTCGCTGACGAGACCGGATAC		38	0	13.4955	5.5e-07	-8.07634			cuticular protein RR-1 motif 3 precursor	s2067	1906	0	1.19477e-05	96.1538	26	43.0608	rev	NP_001166744.1	Bombyx mori
tag57454	CATGGTTCAAACTAATACAAATAATG		37	0	13.1404	8.11e-07	-8.03786			PREDICTED: spondin-1-like	s6562	16397	0	4.21208e-05	96	25	41.243	fwd	XP_004927733.1	Bombyx mori
tag20526	CATGATGAAGAAATGAGTTCGGACGA		36	0	12.7852	1.19e-06	-7.99833			hypothetical protein KGM_01391	C73398	-	-	1.19477e-05	96.1538	26	43.0608	rev	EHJ75755.1	Danaus plexippus
tag09205	CATGACAATATTAAAAATCTTAGGGA		36	0	12.7852	1.19e-06	-7.99833			PREDICTED: pancreatic lipase-related protein 2-like	C79950	-	-	2.72679e-07	100	26	48.5142	rev	XP_004926042.1	Bombyx mori
tag44481	CATGGAGATGATGACAGGCGATTAAG		35	0	12.4301	1.76e-06	-7.95769			PREDICTED: troponin C, isoform 2-like	s3812	4524	0	2.72679e-07	100	26	48.5142	rev	XP_004923640.1	Bombyx mori
tag63252	CATGTAGGGAAGGCATTGTAAAAGCA		32	0	11.3647	5.62e-06	-7.82841			nucleoporin	C83750	-	-	2.72679e-07	100	26	48.5142	rev	EHJ67922.1	Danaus plexippus
tag72046	CATGTGACTGGTACTTTTATTTCTTG		31	0	11.0095	8.28e-06	-7.78261			nicotinic acetylcholine receptor subunit alpha 9	s6330	14475	0	1.19477e-05	96.1538	26	43.0608	rev	NP_001103399.1	Bombyx mori
tag10138	CATGACATCATCAACTTAGGTTTCCT		51	0.7508	17.7573	9.16e-08	-4.5639			ribonuclease P	s5747	10870	0	2.72679e-07	100	26	48.5142	rev	NP_001040305.1	Bombyx mori
tag33611	CATGCGACGGCAAAAAAGGGAGCAGA		45	0.7508	15.6264	8.32e-07	-4.37947			PREDICTED: carboxypeptidase Q-like	s2438	2427	2	2.72679e-07	100	26	48.5142	rev	XP_004927965.1	Bombyx mori
tag57489	CATGGTTCAATCTAGCATAAGATATA		45	0.7508	15.6264	8.32e-07	-4.37947			hypothetical protein, partial	s4636	6123	1	2.72679e-07	100	26	48.5142	fwd	AFV73209.1	Autographa californica
tag56101	CATGGTGAGGAAATTATTTGTGATAA		42	0.7508	14.561	2.49e-06	-4.2776			PIN2/TRF1-interacting protein	s3747	4411	1	2.72679e-07	100	26	48.5142	rev	EHJ63380.1	Danaus plexippus
tag39593	CATGCTGTGCTGCCATATTTGTATCC		75	1.5015	25.9256	2.22e-10	-4.10987			PREDICTED: cytochrome b5-related protein-like	C82406	-	-	2.72679e-07	100	26	48.5142	rev	XP_004924008.1	Bombyx mori
tag47425	CATGGCAGTAATAACAGGATTATGAG		66	1.5015	22.7293	5.66e-09	-3.92004			PREDICTED: organic cation transporter protein-like	s5203	7959	0	2.72679e-07	100	26	48.5142	rev	XP_004927495.1	Bombyx mori
tag41562	CATGGAAATCGGATGCCAAATAAGAG		57	1.5015	19.533	1.4e-07	-3.7014			importin-7	s6092	12775	0	2.72679e-07	100	26	48.5142	rev	EHJ74083.1	Danaus plexippus
tag42442	CATGGAATAAACTATATCATACGCAA		84	2.2523	28.7668	1.14e-10	-3.67493			hypothetical protein KGM_13906	s5576	9949	0	9.6131e-07	100	25	46.6964	fwd	EHJ75221.1	Danaus plexippus
tag62465	CATGTACTGGTTACGTCAATACATCA		54	1.5015	18.4676	4.02e-07	-3.62048			PREDICTED: THO complex subunit 7 homolog isoform X1	C74214	-	-	2.72679e-07	100	26	48.5142	fwd	XP_004921720.1	Bombyx mori
tag48076	CATGGCCCCTGCCGCCGCTAACTGAA		77	2.2523	26.2808	1.33e-09	-3.54453			protease inhibitor-like protein	s4009	4856	2	2.72679e-07	100	26	48.5142	fwd	ABG72718.1	Antheraea mylitta
tag65697	CATGTATTGTTAGACAATCAACTGGT		49	1.5015	16.6918	2.32e-06	-3.47463			enoyl-CoA hydratase	C80676	-	-	9.6131e-07	100	25	46.6964	rev	ADO33011.1	Biston betularia
tag74331	CATGTGGAATCATAGGCTACTTACAT		72	2.2523	24.505	7.57e-09	-3.44361			PREDICTED: superoxide dismutase	s5902	11775	0	9.6131e-07	100	25	46.6964	rev	XP_004921611.1	Bombyx mori
tag42678	CATGGAATCTCCGACGGACAAATCAA		47	1.5015	15.9815	4.65e-06	-3.4119			AF117591_1antennal binding protein 1	s4813	6565	0	2.72679e-07	100	26	48.5142	rev	AAF16713.1	Manduca sexta
tag10946	CATGACCGGTCTGGTATAATACTTCA		68	2.2523	23.0845	3.02e-08	-3.35745			AF413064_1serpin 3a	s2832	3021	0	2.72679e-07	100	26	48.5142	rev	AAO21505.1	Manduca sexta
tag57867	CATGGTTGGCGAACAATGATAAACCT		45	1.5015	15.2713	9.3e-06	-3.34631			PREDICTED: 15-hydroxyprostaglandin dehydrogenase	s1768	1601	0	1.19477e-05	96.1538	26	43.0608	rev	XP_004921648.1	Bombyx mori
tag84538	CATGTTTATAATCACTGTGAAAAATT		66	2.2523	22.3742	6.01e-08	-3.31236			PREDICTED: mitochondrial import receptor subunit TOM20	s279	224	1	2.72679e-07	100	26	48.5142	fwd	XP_004923115.1	Bombyx mori
tag36291	CATGCTAACAGCTTGCAACCTCTGCT		84	3.0031	28.4116	1.13e-09	-3.24197			PREDICTED: monocarboxylate transporter 9-like	C82562	-	-	2.72679e-07	100	26	48.5142	fwd	XP_004930039.1	Bombyx mori
tag25334	CATGCAAGTCCAAGGCGACTTCCAGT		61	2.2523	20.5984	3.32e-07	-3.19306			cuticular protein RR-1 motif 43	C69951	-	-	2.72679e-07	100	26	48.5142	fwd	AER27814.1	Antheraea yamamai
tag70140	CATGTCTATTTTATTTCAGATATTTT		61	2.2523	20.5984	3.32e-07	-3.19306			small glutamine-rich tetratricopeptide containing protein	C81972	-	-	2.72679e-07	100	26	48.5142	rev	BAM19628.1	Papilio xuthus
tag80061	CATGTTCAAGGATAAGGTCGGCGCGT		55	2.2523	18.4676	2.51e-06	-3.03552			attacin-like protein	s4941	6955	0	2.72679e-07	100	26	48.5142	fwd	ABG72695.1	Antheraea mylitta
tag50831	CATGGGAAAGCGGTTGATTAAAGCTG		88	3.7538	29.4771	2.39e-09	-2.97315			nucleolar phosphoprotein	s6301	14270	0	2.72679e-07	100	26	48.5142	rev	NP_001037642.1	Bombyx mori
tag12609	CATGACTCGCAAACGCCGCAATGGAG		52	2.2523	17.4021	6.84e-06	-2.94979			ribosomal protein S26	C65227	-	-	2.72679e-07	100	26	48.5142	fwd	ACY95322.1	Manduca sexta
tag15997	CATGAGGGTGTTGTTCGAGACATAGA		52	2.2523	17.4021	6.84e-06	-2.94979			ribosomal protein L20	s4284	5374	1	2.72679e-07	100	26	48.5142	rev	AAL03954.1	Spodoptera frugiperda
tag46585	CATGGATTTAAATTATGATGGCAAAA		82	3.7538	27.3462	1.73e-08	-2.8649			PREDICTED: retinol dehydrogenase 13-like isoform X1	s4699	6291	0	1.19477e-05	96.1538	26	43.0608	rev	XP_004922979.1	Bombyx mori
tag12036	CATGACGTGCAGGCAATGAAAAAAAA		62	3.0031	20.5984	1.74e-06	-2.77802			PREDICTED: titin-like	s5485	9410	0	1.19477e-05	96.1538	26	43.0608	rev	XP_004929535.1	Bombyx mori
tag01619	CATGAAACTGGCTGTCAGTTCTGATA		61	3.0031	20.2433	2.41e-06	-2.75293			Microvitellogenin	s5218	8072	0	2.72679e-07	100	26	48.5142	fwd	P19616.1	Bombyx mori
tag80452	CATGTTCCAAACTCGCTTAATATTTA		76	3.7538	25.2153	1.21e-07	-2.74786			PREDICTED: uncharacterized protein LOC101743079	C71278	-	-	1.19477e-05	96.1538	26	43.0608	rev	XP_004927959.1	Bombyx mori
tag64997	CATGTATGTATTTTAATAAATATAAA		75	3.7538	24.8602	1.68e-07	-2.7274			PREDICTED: protein farnesyltransferase	C82020	-	-	2.72679e-07	100	26	48.5142	rev	XP_004932633.1	Bombyx mori
tag08162	CATGAATGTTATAGATTAATTAATAA		89	4.5046	29.4771	1.18e-08	-2.71012			PREDICTED: 39S ribosomal protein L35, mitochondrial-like	C73436	-	-	2.72679e-07	100	26	48.5142	fwd	XP_004926126.1	Bombyx mori
tag73919	CATGTGCTAAATTATGTTCTGCATTT		58	3.0031	19.1779	6.34e-06	-2.67493			Nep1 protein	C76348	-	-	2.72679e-07	100	26	48.5142	fwd	NP_001243954.1	Danaus plexippus
tag81938	CATGTTGACGAGTTTATAGATGAGCT		58	3.0031	19.1779	6.34e-06	-2.67493			hypothetical protein KGM_12812	s4824	6601	0	2.72679e-07	100	26	48.5142	rev	EHJ67702.1	Papilio xuthus
tag44314	CATGGAGACACAGGAAGAAAACAACC		76	4.5046	24.8602	7.14e-07	-2.46436			C-type lectin 27kD	s1896	1742	1	2.72679e-07	100	26	48.5142	rev	AIR96004.1	Bombyx mori
tag52455	CATGGGCTATGAGAATTTTCTTCAAA		112	6.7569	36.58	1.69e-09	-2.43662			PREDICTED: retinol dehydrogenase 11-like isoform X1	C81426	-	-	2.72679e-07	100	26	48.5142	fwd	XP_004932899.1	Manduca sexta
tag73802	CATGTGCGCCGGCGGCGAGCCCGGCC		99	6.0061	32.3182	1.71e-08	-2.42784			serine proteinase-like protein 1b	C81824	-	-	2.72679e-07	100	26	48.5142	rev	ACS92763.1	Bombyx mori
tag55840	CATGGTCTTGCCTACGGAGCTCACGG		121	7.5077	39.4211	5.68e-10	-2.39253			cuticular protein RR-2 motif 63 precursor	s4066	4952	0	2.72679e-07	100	26	48.5142	fwd	NP_001166694.1	Bombyx mori
tag60220	CATGTAAGTAAATATTAAATCATTAA		108	6.7569	35.1594	5.72e-09	-2.37947			PREDICTED: activating signal cointegrator 1	s6554	16303	0	2.72679e-07	100	26	48.5142	rev	XP_004925228.1	Acromyrmex echinatior
tag05957	CATGAAGGCAGGCCAGGAGCAACGCA		94	6.0061	30.5425	7.84e-08	-2.34631			Pescadillo-like protein	C83174	-	-	2.72679e-07	100	26	48.5142	rev	XP_011049825.1	Papilio xuthus
tag26443	CATGCACGGACAGTTTATGACAGCGA		94	6.0061	30.5425	7.84e-08	-2.34631			ecdysone-induced protein 28/29kD	s5014	7187	0	2.72679e-07	100	26	48.5142	fwd	BAM18391.1	Danaus plexippus
tag42917	CATGGAATTTTAAATAAATATAGTGT		70	4.5046	22.7293	4.49e-06	-2.33508			hypothetical protein KGM_16416	s4616	6080	0	2.72679e-07	100	26	48.5142	fwd	EHJ78538.1	Danaus plexippus
tag83149	CATGTTGTAGCTGCGAGCTGCCGTTT		93	6.0061	30.1874	1.06e-07	-2.32943			serine/threonine protein kinase	s4842	6667	0	2.72679e-07	100	26	48.5142	rev	EHJ75111.1	Bombyx mori
tag42944	CATGGACAAAATCAGAGCTCTCGAAA		136	9.0092	44.038	1.57e-10	-2.28928			PREDICTED: succinyl-CoA ligase	s6446	15480	0	2.72679e-07	100	26	48.5142	rev	XP_004928994.1	Bombyx mori
tag80570	CATGTTCCCCAAGTGGACATACGAAA		110	7.5077	35.5145	1.54e-08	-2.24197			PREDICTED: pre-rRNA-processing protein TSR1 homolog	s1710	1549	0	2.72679e-07	100	26	48.5142	fwd	XP_004924786.1	Bombyx mori
tag08322	CATGAATTATAACTCTTCTTACTTTT		141	9.76	45.4586	1.69e-10	-2.2196			PREDICTED: ADP-ribosylation factor-like protein 5B-like	C78438	-	-	2.72679e-07	100	26	48.5142	fwd	XP_004933158.1	Bombyx mori
tag51046	CATGGGAATCAAGGGGAATCGTCACA		138	9.76	44.3932	4.07e-10	-2.18539			PREDICTED: LOW QUALITY PROTEIN: 5'-3' exoribonuclease 2	s6047	12551	0	2.72679e-07	100	26	48.5142	rev	XP_004925723.1	Bombyx mori
tag82453	CATGTTGCCTTGAAGAATAAACAGGA		74	5.2554	23.7947	6.42e-06	-2.17878			PREDICTED: ralA-binding protein 1-like isoform X2	C83366	-	-	1.19477e-05	96.1538	26	43.0608	rev	XP_004931294.1	Papilio polytes
tag17659	CATGATAATAAATGTATATACATTTT		104	7.5077	33.3837	8.96e-08	-2.1527			poly(p)/ATP NAD kinase	C83724	-	-	2.72679e-07	100	26	48.5142	rev	BAM19258.1	Bombyx mori
tag53858	CATGGGTTGAGATATTCTGTTAGCAA		124	9.0092	39.7763	5.31e-09	-2.14244			PREDICTED: signal recognition particle subunit SRP68-like	s4461	5731	0	2.72679e-07	100	26	48.5142	rev	XP_004934323.1	Bombyx mori
tag13606	CATGAGAAGATCCGGCAGAATTTGAA		129	9.76	41.1969	5.45e-09	-2.07758			mitochondrial ribosomal protein S5	C81732	-	-	2.72679e-07	100	26	48.5142	rev	NP_001040341.1	Bombyx mori
tag55826	CATGGTCTTCCAGCTAGTCTCCAACA		89	6.7569	28.4116	1.57e-06	-2.07205			PREDICTED: uncharacterized protein LOC101737434	s1020	834	0	2.72679e-07	100	26	48.5142	fwd	XP_004924395.1	Bombyx mori
tag79675	CATGTTATTATTAATGTTAAATTTGT		89	6.7569	28.4116	1.57e-06	-2.07205			PREDICTED: ADP-ribosylation factor GTPase-activating protein 2	s2159	2011	1	2.72679e-07	100	26	48.5142	fwd	XP_004922824.1	Danaus plexippus
tag84825	CATGTTTATTTGTAATTAATTTGTAA		136	10.5107	43.3277	3.12e-09	-2.04343			hypothetical protein KGM_13086	s2927	3152	1	2.72679e-07	100	26	48.5142	rev	EHJ72663.1	Bombyx mori
tag81167	CATGTTCTACGTAAATTTACTTACCA		106	8.2584	33.7388	2.15e-07	-2.03047			PREDICTED: metal transporter CNNM2-like	s642	509	1	2.72679e-07	100	26	48.5142	fwd	XP_004927345.1	Bombyx mori
tag81592	CATGTTCTTTCATAGTGGATGAATTC		133	10.5107	42.2623	7.26e-09	-2.00751			U2 small nuclear ribonucleoprotein auxiliary factor 2	s5521	9639	0	2.72679e-07	100	26	48.5142	rev	NP_001040494.1	Bombyx mori
tag02725	CATGAAATCGGAATTTTGAAACCTCA		84	6.7569	26.6359	6.45e-06	-1.97894			cuticular protein RR-1 motif 40 precursor	s1924	1764	1	2.72679e-07	100	26	48.5142	fwd	NP_001166713.1	Heliconius erato
tag05109	CATGAAGACATATTAAGGGAAATCGA		111	9.0092	35.1594	2.12e-07	-1.96444			nucleoside-triphosphatase C1orf57-like protein	s1977	1827	1	2.72679e-07	100	26	48.5142	rev	AGC92685.1	Bombyx mori
tag07657	CATGAATCTGCTTACTGCAAGTTGTA		119	9.76	37.6454	9.01e-08	-1.94752			PREDICTED: hydroxyacid oxidase 1-like	C80154	-	-	2.72679e-07	100	26	48.5142	rev	XP_004924671.1	Papilio xuthus
tag09749	CATGACAGAATTAAATTCAGAAAGCT		137	11.2615	43.3277	9.43e-09	-1.94389			pyridoxamine 5'-phosphate oxidase	s4642	6135	1	4.21208e-05	96	25	41.243	rev	BAM18579.1	Bombyx mori
tag26994	CATGCAGAGTGGACTCTACAAGAAAA		173	14.2646	54.6924	1.06e-10	-1.9389			PREDICTED: uncharacterized protein LOC101743105	C82490	-	-	2.72679e-07	100	26	48.5142	rev	XP_004923565.1	Bombyx mori
tag08365	CATGAATTATGTACACAGAAATATTA		100	8.2584	31.6079	1.15e-06	-1.93635			PREDICTED: hexokinase type 2-like isoform X3	s4990	7103	0	2.72679e-07	100	26	48.5142	fwd	XP_004932652.1	Papilio polytes
tag80066	CATGTTCAAGTATAAGAGATAAGGAA		125	10.5107	39.4211	6.63e-08	-1.9071			6-pyruvoyltetrahydropterin synthase purple	C76138	-	-	2.72679e-07	100	26	48.5142	rev	BAM20528.1	Bombyx mori
tag08952	CATGACAAATTAAATCCCAATTATCT		106	9.0092	33.3837	8.39e-07	-1.88967			PREDICTED: uncharacterized protein LOC101739504	C81034	-	-	2.72679e-07	100	26	48.5142	rev	XP_004927848.1	Bombyx mori
tag18126	CATGATACTGTGGCGGCCAACCAACA		97	8.2584	30.5425	2.61e-06	-1.88688			PREDICTED: transmembrane protein 87A-like	s2475	2496	1	2.72679e-07	100	26	48.5142	rev	XP_004929443.1	Bombyx mori
tag62095	CATGTACGACTGAAATGTAAATTGAA		96	8.2584	30.1874	3.43e-06	-1.87			PREDICTED: general transcription factor IIE subunit 1-like	s1337	1143	1	2.72679e-07	100	26	48.5142	fwd	XP_004931875.1	Bombyx mori
tag19198	CATGATCACTAAAGCTGCAAAGCTTT		104	9.0092	32.6734	1.44e-06	-1.85864			cuticular protein RR-1 motif 36 precursor	C79844	-	-	2.72679e-07	100	26	48.5142	rev	NP_001166716.1	Papilio xuthus
tag84401	CATGTTTAGATTCATTATATACAATT		129	11.2615	40.4866	8.3e-08	-1.84604			similar to CG3420, partial	s73	49	0	2.72679e-07	100	26	48.5142	rev	BAM20149.1	Bombyx mori
tag02058	CATGAAAGTGAAATACATTATTAATA		102	9.0092	31.9631	2.47e-06	-1.82693			cuticular protein RR-1 motif 23 precursor	C64857	-	-	2.72679e-07	100	26	48.5142	fwd	NP_001166727.1	Danaus plexippus
tag02032	CATGAAAGTATTGAAAATACTATTCA		187	16.5169	58.599	1.23e-10	-1.82693			peptidyl-prolyl cis-trans isomerase	C77450	-	-	2.72679e-07	100	26	48.5142	fwd	EHJ71137.1	Danaus plexippus
tag01812	CATGAAAGATGTCAATTCTAAATCAG		136	12.0123	42.6175	4.59e-08	-1.82693			hypothetical protein KGM_19784	C81620	-	-	2.72679e-07	100	26	48.5142	fwd	EHJ75180.1	Bombyx mori
tag07135	CATGAATAGGAAATATACCATTACAC		159	14.2646	49.7204	4.57e-09	-1.8014			PREDICTED: uncharacterized protein LOC101746574	s5596	10084	0	2.72679e-07	100	26	48.5142	fwd	XP_004928253.1	Bombyx mori
tag09758	CATGACAGACATTGAGAAACAAGAAA		167	15.0154	52.2064	1.94e-09	-1.79779			PREDICTED: uncharacterized protein C31H12,03c-like	C77362	-	-	2.72679e-07	100	26	48.5142	fwd	XP_004931326.1
tag50656	CATGGCTTTAAGGATTTCGTCATAAT		100	9.0092	31.2528	4.21e-06	-1.79451			Larval cuticle protein LCP-14	s3724	4370	0	9.6131e-07	100	25	46.6964	rev	P13229.1	Manduca sexta
tag53504	CATGGGTCGTCTTCTCTGACTACCTG		132	12.0123	41.1969	1.32e-07	-1.77802			PREDICTED: carbonic anhydrase 15-like isoform X1	s6287	14149	0	2.72679e-07	100	26	48.5142	fwd	XP_004922913.1	Bombyx mori
tag82368	CATGTTGCATTCAGTAAAATTTTTGA		107	9.76	33.3837	2.3e-06	-1.77419			PREDICTED: ATP-dependent (S)-NAD(P)H-hydrate dehydratase	s5970	12141	0	2.72679e-07	100	26	48.5142	fwd	XP_004926990.1	Bombyx mori
tag84479	CATGTTTAGTTACATCGAACAAGTGT		129	12.0123	40.1314	2.9e-07	-1.74022			protein disulfide isomerase	C83506	-	-	9.6131e-07	100	25	46.6964	rev	BAM17793.1	Papilio xuthus
tag03927	CATGAACCAGAATAAATGAAATGTTA		144	13.5138	44.7483	6.72e-08	-1.7274			PREDICTED: malectin-like	C81120	-	-	9.6131e-07	100	25	46.6964	rev	XP_004930470.1	Bombyx mori
tag38727	CATGCTGCCATTCTCACAAGACAACG		104	9.76	32.3182	5.05e-06	-1.7274			carboxylesterase clade H, member 1 precursor	C82446	-	-	2.72679e-07	100	26	48.5142	fwd	NP_001040411.1	Bombyx mori
tag44538	CATGGAGCAAAAATTAGTAAAGCCAA		104	9.76	32.3182	5.05e-06	-1.7274			kettin protein	s565	441	1	2.72679e-07	100	26	48.5142	rev	EHJ65548.1	Danaus plexippus
tag55577	CATGGTCGCGCCTCCAGAGTCGCAGC		135	12.7631	41.9072	2.06e-07	-1.71522			LIM-domain binding protein	C80616	-	-	1.19477e-05	96.1538	26	43.0608	rev	BAO05323.1	Bombyx mori
tag00682	CATGAAAAGAGCAAACACAAGGCGGA		103	9.76	31.9631	6.54e-06	-1.71146			putative protein gar2	C83854	-	-	2.72679e-07	100	26	48.5142	rev	EHJ76889.1	Danaus plexippus
tag59887	CATGTAACGCAATATGTATCTATTCT		103	9.76	31.9631	6.54e-06	-1.71146			hypothetical protein KGM_06522	s111	80	2	2.72679e-07	100	26	48.5142	fwd	EHJ65662.1	Danaus plexippus
tag67142	CATGTCACGATATATTCCTATTAATC		116	11.2615	35.8697	2.49e-06	-1.67136			hypothetical protein KGM_13735	C78610	-	-	2.72679e-07	100	26	48.5142	rev	EHJ68819.1	Danaus plexippus
tag73341	CATGTGCATAGGTCGCCGCATCGCAG		111	11.2615	34.094	8.77e-06	-1.59812			cytochrome P450 333B11	s6340	14548	0	2.72679e-07	100	26	48.5142	rev	ADE05592.1	Manduca sexta
tag17448	CATGATAAATTAGAACATCGACTCCT		147	15.0154	45.1035	3.2e-07	-1.5868			silk gland derived serine protease precursor	s2870	3082	0	2.72679e-07	100	26	48.5142	fwd	NP_001155191.1	Bombyx mori
tag50570	CATGGCTTCTCTTGCCAGTGCAAACG		220	22.523	67.4776	3.59e-10	-1.58301			Hdd1-like protein	C52741	-	-	2.72679e-07	100	26	48.5142	fwd	EHJ68589.1	Danaus plexippus
tag64610	CATGTATCTGTGATCACTCAATACAA		131	13.5138	40.1314	1.78e-06	-1.5703			hypothetical protein KGM_19917	s5243	8239	1	2.72679e-07	100	26	48.5142	fwd	EHJ74204.1	Danaus plexippus
tag62480	CATGTACTGTTATGTATTAATATTAA		179	18.7692	54.6924	3.17e-08	-1.54297			PREDICTED: glycine N-methyltransferase-like	s3836	4563	0	2.72679e-07	100	26	48.5142	fwd	XP_004926374.1	Bombyx mori
tag00611	CATGAAAACTAGATCTTATTTTTAAA		136	14.2646	41.552	1.57e-06	-1.54248			G protein pathway suppressor 1	C83302	-	-	2.72679e-07	100	26	48.5142	fwd	NP_001040322.1	Bombyx mori
tag65930	CATGTATTTGTAGTTCACATATGAAA		200	21.0215	61.085	5.15e-09	-1.53895			Casein kinase II subunit beta	s2258	2136	1	2.72679e-07	100	26	48.5142	rev	O76485.1	Spodoptera frugiperda
tag11639	CATGACGCGCGCTGCGATCGTTTCGT		127	13.5138	38.7109	4.7e-06	-1.5183			cuticular protein hypothetical 43	s1660	1479	0	2.72679e-07	100	26	48.5142	rev	XP_008546343.1	Bombyx mori
tag41995	CATGGAAGAAGACAAGCAAGTCCTTG		242	26.2769	73.5151	3.95e-10	-1.48425			PREDICTED: uncharacterized protein LOC101738706	C82932	-	-	2.72679e-07	100	26	48.5142	rev	XP_004926514.1	Bombyx mori
tag66150	CATGTCAAAAACCAAAGTGAAAATCA		124	13.5138	37.6454	9.62e-06	-1.47804			PREDICTED: protein takeout-like	s5730	10790	0	2.72679e-07	100	26	48.5142	rev	XP_004923009.1	Bombyx mori
tag82779	CATGTTGGATTTGAATGTGTCTCTGA		241	26.2769	73.16	4.99e-10	-1.47726			PREDICTED: ubiquitin carboxyl-terminal hydrolase 7	s6198	13573	0	2.72679e-07	100	26	48.5142	rev	XP_004927614.1	Bombyx mori
tag80178	CATGTTCACATTACACCCTAGCTTTT		234	25.5261	71.0291	9.12e-10	-1.47644			PREDICTED: presqualene diphosphate phosphatase	s825	671	0	2.72679e-07	100	26	48.5142	rev	XP_004934264.1	Bombyx mori
tag59895	CATGTAACGCTTAACCTAATGGGGTT		191	21.0215	57.8887	4.34e-08	-1.46142			PREDICTED: RWD domain-containing protein 1-like	C77692	-	-	2.72679e-07	100	26	48.5142	rev	XP_004931152.1	Bombyx mori
tag21023	CATGATGCAGAAAGCGCCGCAACAGA		258	28.5292	78.132	2.08e-10	-1.45348			coatomer protein complex subunit beta	C74678	-	-	2.72679e-07	100	26	48.5142	fwd	NP_001166193.1	Bombyx mori
tag56633	CATGGTGGGATACGAAATGCTAGCTC		129	14.2646	39.066	8.34e-06	-1.45348			PREDICTED: probable galactose-1-phosphate uridylyltransferase	s6178	13422	0	2.72679e-07	100	26	48.5142	rev	XP_004922278.1	Bombyx mori
tag44087	CATGGACTGGATATTATCAAAGTTAA		187	21.0215	56.4681	1.1e-07	-1.42557			hemolymph proteinase 8	s5406	9024	0	2.72679e-07	100	26	48.5142	rev	AAV91006.1	Manduca sexta
tag58356	CATGGTTTTGCGAATGTTACGAAAAA		151	17.2677	45.4586	2.88e-06	-1.39648			hypothetical protein KGM_01665	s6626	17932	0	2.72679e-07	100	26	48.5142	fwd	EHJ74187.1	Danaus plexippus
tag22451	CATGATTATATCCACAGGCACCTTGA		188	21.7723	56.4681	2.34e-07	-1.37495			PREDICTED: glycine cleavage system H protein	s2231	2098	0	2.72679e-07	100	26	48.5142	fwd	XP_004924938.1	Bombyx mori
tag47911	CATGGCCAGGCTCGAGTACGGAGGCA		230	27.0276	68.8982	1.65e-08	-1.35003			putative Lysosomal Pro-X carboxypeptidase	C81590	-	-	2.72679e-07	100	26	48.5142	fwd	EHJ65099.1	Danaus plexippus
tag37645	CATGCTCCTGCGAAGAAATGTCGAGA		228	27.0276	68.1879	2.56e-08	-1.33508			coatomer protein complex subunit zeta	C72642	-	-	2.72679e-07	100	26	48.5142	fwd	ADB66739.1	Bombyx mori
tag02639	CATGAAATATTTAAATTAACATTCAT		221	26.2769	66.057	4.67e-08	-1.32992			PREDICTED: uncharacterized protein LOC101735671	s3013	3271	2	2.72679e-07	100	26	48.5142	fwd	XP_004932963.1	Bombyx mori
tag48121	CATGGCCCTACCTATAGTGTATAGAA		151	18.0184	45.1035	7.55e-06	-1.32377			N-acetyl-glucosamine-6-phosphate isomerase	C80172	-	-	2.72679e-07	100	26	48.5142	rev	NP_001040296.1	Bombyx mori
tag57870	CATGGTTGGCGGTGGAAATTCCCGAG		248	30.0307	73.8702	1.34e-08	-1.29855			ubiquitin-fold modifier-conjugating enzyme 1	s4783	6495	0	2.72679e-07	100	26	48.5142	rev	BAM18700.1	Papilio xuthus
tag17104	CATGAGTTTAATTTTAACATTATTTT		198	24.0246	58.9541	4.35e-07	-1.29508			PREDICTED: transmembrane 9 superfamily member 2-like	C83712	-	-	2.72679e-07	100	26	48.5142	fwd	XP_004931051.1	Bombyx mori
tag84442	CATGTTTAGTACATTGATGTAAAGTT		195	24.0246	57.8887	8.29e-07	-1.26877			PREDICTED: derlin-2-like	s6530	16108	0	2.72679e-07	100	26	48.5142	fwd	XP_004932146.1	Bombyx mori
tag09000	CATGACAACACTTGCTCAATACACTT		243	30.0307	72.0945	3.9e-08	-1.26345			hypothetical protein KGM_07584	s898	730	1	9.6131e-07	100	25	46.6964	rev	EHJ75809.1	Danaus plexippus
tag76550	CATGTGTGTATGTGTGTACGAGTCGA		242	30.0307	71.7394	4.82e-08	-1.25633			PREDICTED: sodium-independent sulfate anion transporter	C79314	-	-	2.72679e-07	100	26	48.5142	rev	XP_004926417.1	Bombyx mori
tag33371	CATGCGAAGAAACTTTCGATGGTCTG		287	36.0368	84.8798	4.33e-09	-1.23595			PREDICTED: zinc carboxypeptidase A 1-like	s1460	1290	1	2.72679e-07	100	26	48.5142	fwd	XP_004923381.1	Bombyx mori
tag81797	CATGTTGAAGATTAATTATACTGAAA		224	28.5292	66.057	3.62e-07	-1.21127			hypothetical protein KGM_12267	s2673	2804	1	2.72679e-07	100	26	48.5142	fwd	EHJ67242.1	Danaus plexippus
tag49414	CATGGCGTCATATCTTTGCCATCGTA		324	41.2922	95.5341	8.57e-10	-1.21015			nucleosome assembly protein isoform 1	s5797	11219	0	2.72679e-07	100	26	48.5142	fwd	NP_001166838.1	Bombyx mori
tag80852	CATGTTCGCCTTACTGAATGACCTGA		244	31.5322	71.7394	1.79e-07	-1.18594			PREDICTED: uncharacterized protein LOC101737970	s5890	11695	0	2.72679e-07	100	26	48.5142	rev	XP_004932356.1	Bombyx mori
tag14268	CATGAGATATATTTAGACAATTGTAA		263	34.5353	77.0666	1.07e-07	-1.15803			PREDICTED: voltage-dependent anion-selective channel	s3148	3501	0	2.72679e-07	100	26	48.5142	rev	XP_004931712.1	Bombyx mori
tag22224	CATGATTAAGTTATAAAAATCCTAAT		210	27.7784	61.4402	2.69e-06	-1.14522			eukaryotic initiation factor 4A	C83852	-	-	2.72679e-07	100	26	48.5142	rev	AGK45314.2	Antheraea pernyi
tag20898	CATGATGATGCAAAATCAGTTGTCAG		204	27.0276	59.6644	3.94e-06	-1.14244			PREDICTED: ATP-binding cassette sub-family F member 1-like	C82342	-	-	2.72679e-07	100	26	48.5142	rev	XP_004928585.1	Bombyx mori
tag20477	CATGATGAAAGGCAAAATCAAACCAA		208	27.7784	60.7299	4e-06	-1.12844			PREDICTED: LOW QUALITY PROTEIN: twitchin-like	s4578	6005	1	2.72679e-07	100	26	48.5142	fwd	XP_004923527.1	Bombyx mori
tag61006	CATGTAATTAGTTATCGCTTTAGTAC		323	43.5445	94.1135	1.22e-08	-1.11191			PREDICTED: synaptic vesicle glycoprotein 2B-like	s6356	14681	0	2.72679e-07	100	26	48.5142	rev	XP_004929625.1	Bombyx mori
tag85852	CATGTTTGTATCAAGTGTTGTAATAA		348	47.2984	101.216	4.88e-09	-1.09758			hydroxyacyl-coenzyme A dehydrogenase	C83704	-	-	2.72679e-07	100	26	48.5142	fwd	NP_001040132.1	Bombyx mori
tag13573	CATGAGAACTTATTTGAAGAGCGATT		353	48.0491	102.637	4.06e-09	-1.09497			antennal esterase CXE5	s2164	2021	1	2.72679e-07	100	26	48.5142	fwd	AIY69031.1	Danaus plexippus
tag04643	CATGAACTGGGTATACTTGTCGGGTG		262	36.0368	76.0011	6.32e-07	-1.07655			PREDICTED: chymotrypsin-like elastase family member 1-like	C77946	-	-	2.72679e-07	100	26	48.5142	rev	XP_004928980.1	Bombyx mori
tag01591	CATGAAACTCTGTTAAACGTTAAACG		360	49.5507	104.413	4.97e-09	-1.07532			casein kinase I alpha	s5378	8871	1	2.72679e-07	100	26	48.5142	rev	NP_001037287.1	Bombyx mori
tag56709	CATGGTGGTGAAGAAAGAAAATTCAT		439	60.8122	127.142	1.49e-10	-1.06401			fumarylacetoacetase	s5899	11756	0	1.19477e-05	96.1538	26	43.0608	rev	NP_001040300.1	Bombyx mori
tag01999	CATGAAAGTAACTAATGAAGATTTCA		289	40.5415	83.4592	3.62e-07	-1.04167			proteasome 26S subunit subunit 4 ATPase, partial	C81828	-	-	2.72679e-07	100	26	48.5142	fwd	BAM19425.1	Papilio xuthus
tag25640	CATGCAATGATGTCAATAAACGGTCA		309	44.2953	88.7864	3.52e-07	-1.00318			actin	s1269	1085	3	1.19477e-05	100	23	43.0608	fwd	ADV52237.1	Chortoicetes terminifera
tag80747	CATGTTCGAAAAAAGACTGTTTAAAA		377	54.0553	108.319	1.78e-08	-1.00278			UDP-glycosyltransferase UGT47A2	s6518	15998	0	2.72679e-07	100	26	48.5142	rev	AEW43142.1	Helicoverpa armigera
tag78655	CATGTTACGTTCTTTATACACCATTG		262	96.0983	47.5895	1.78e-08	1.01387		up-regulated after Bonferroni correction	GTP-binding protein sar1	s25	15	2	2.72679e-07	100	26	48.5142	fwd	BAM19374.1	Papilio xuthus
tag72701	CATGTGATGGCCGCAAAAGCTTTGCG		321	117.871	58.2438	4.08e-10	1.01703			PREDICTED: mediator of RNA polymerase II transcription subunit 26	s5450	9271	0	2.72679e-07	100	26	48.5142	fwd	XP_004930160.1	Bombyx mori
tag03967	CATGAACCATTCGGAGAAACTTAAGC		239	87.8398	43.3277	6.22e-08	1.01958			hypothetical protein KGM_00786	s2805	2991	1	2.72679e-07	100	26	48.5142	rev	EHJ68709.1	Danaus plexippus
tag64367	CATGTATCAGCCTAGATACGACCTAC		209	77.3291	37.6454	2.48e-07	1.03854			cytochrome P450 CYP9A22 precursor	s1167	981	0	2.72679e-07	100	26	48.5142	fwd	NP_001095934.1	Bombyx mori
tag22373	CATGATTAGGAGGTGGCCTGAATGGA		236	87.8398	42.2623	2.53e-08	1.0555			AF413068_1peptidoglycan recognition protein 1A	s1663	1479	3	2.72679e-07	100	26	48.5142	rev	AAO21509.1	Manduca sexta
tag24708	CATGCAACACACCCACATCCTGACGG		288	107.36	51.4961	6.52e-10	1.05992			cuticular protein RR-1 motif 56 precursor	s940	765	3	2.72679e-07	100	26	48.5142	rev	NP_001166701.1	Bombyx mori
tag38679	CATGCTGCAGGAATAAGCAAGAAGAC		209	78.0798	37.2903	1.16e-07	1.06615			hypothetical protein KGM_11149	s4615	6079	0	2.72679e-07	100	26	48.5142	rev	EHJ72985.1	Danaus plexippus
tag26978	CATGCAGAGGATTATTCACCAGTGGG		255	95.3475	45.4586	4.53e-09	1.06864			putative ubiquitin protein ligase	C82426	-	-	2.72679e-07	100	26	48.5142	rev	EHJ67980.1	Danaus plexippus
tag62165	CATGTACGCGGCGCACTTCCGCGAGC		268	100.603	47.5895	1.24e-09	1.07996			cell cycle-associated protein Mob1-1	s2355	2267	1	2.72679e-07	100	26	48.5142	rev	EHJ75486.1	Danaus plexippus
tag46697	CATGGATTTTTTTTCATAATAGACTT		271	102.104	47.9446	6.83e-10	1.0906			PREDICTED: flavin reductase (NADPH)-like isoform X1	s20	13	0	2.72679e-07	100	26	48.5142	rev	XP_004925737.1	Bombyx mori
tag74199	CATGTGCTTTGATGGCATAAAACGTC		147	55.5568	25.9256	4.38e-06	1.09959			eukaryotic translation initiation factor 1A	s6094	12780	0	2.72679e-07	100	26	48.5142	rev	EHJ63869.1	Danaus plexippus
tag54981	CATGGTATTGGAAAACGTCAAAGAGA		166	63.0645	29.1219	7.59e-07	1.11472			small nuclear ribonucleoprotein sm d2	C71207	-	-	2.72679e-07	100	26	48.5142	rev	NP_001077096.1	Bombyx mori
tag54827	CATGGTATCAGAAGATGTACGTTGAT		148	56.3076	25.9256	2.73e-06	1.11895			UDP-glycosyltransferase UGT40K1	C81852	-	-	2.72679e-07	100	26	48.5142	fwd	AEW43171.1	Bombyx mori
tag46554	CATGGATTGTAAAGTTCGTTTTATCT		201	76.5783	35.1594	4.27e-08	1.12303			hypothetical protein KGM_03830	C83390	-	-	2.72679e-07	100	26	48.5142	fwd	EHJ65345.1	Danaus plexippus
tag46466	CATGGATTCATTTCCCGTCAATTTGT		130	49.5507	22.7293	9.86e-06	1.12435			heat shock protein hsp23,7 precursor	C77490	-	-	2.72679e-07	100	26	48.5142	fwd	NP_001036942.1	Bombyx mori
tag26305	CATGCACCTAGCCTAGTGATTAGATT		184	70.5722	31.9631	9.44e-08	1.14269			similar to CG12384	s518	407	0	2.72679e-07	100	26	48.5142	fwd	BAM19823.1	Papilio xuthus
tag13455	CATGAGAAACTTGTTCTTGTGTAATT		170	65.3168	29.4771	2.53e-07	1.14786			cytochrome P450 6AB13	C83114	-	-	2.72679e-07	100	26	48.5142	rev	ADE05584.1	Manduca sexta
tag15240	CATGAGCTGGTGTCGAGTGAAATAGT		171	66.0676	29.4771	1.56e-07	1.16435			PREDICTED: zinc finger RNA-binding protein-like isoform X2	s5045	7314	0	2.72679e-07	100	26	48.5142	fwd	XP_004925436.1	Bombyx mori
tag15382	CATGAGGAAGAAATATGAAGGAATGG		155	60.0614	26.6359	4.81e-07	1.17307			hypothetical protein KGM_18779	C61952	-	-	2.72679e-07	100	26	48.5142	fwd	EHJ71581.1	Danaus plexippus
tag35803	CATGCGTGATTGAACACATCAATAAT		139	54.0553	23.7947	1.49e-06	1.18379			PREDICTED: delta-1-pyrroline-5-carboxylate dehydrogenase	C83312	-	-	4.21208e-05	100	22	41.243	fwd	XP_004928724.1	Bombyx mori
tag39682	CATGCTGTTCATAATCCTGCCAATGG		125	48.7999	21.3087	3.99e-06	1.19543			PREDICTED: conserved oligomeric Golgi complex subunit 6-like	C81862	-	-	2.72679e-07	100	26	48.5142	fwd	XP_004931084.1	Bombyx mori
tag46396	CATGGATTACAGACAAAATAGCTTCT		225	87.8398	38.3557	6.66e-10	1.19543			flavin-dependent monooxygenase FMO2 precursor	s3192	3583	0	2.72679e-07	100	26	48.5142	rev	NP_001171912.1	Bombyx mori
tag54124	CATGGTAACGGAAGCGAAACCCCCTC		226	88.5906	38.3557	4.06e-10	1.20771			hypothetical protein KGM_17951	C58142	-	-	2.72679e-07	100	26	48.5142	fwd	EHJ70189.1	Danaus plexippus
tag74861	CATGTGGGAGTCGTCGGCCGGCGGTT		172	67.5691	29.1219	4.05e-08	1.21426			90-kDa heat shock protein	C83606	-	-	2.72679e-07	100	26	48.5142	rev	NP_001036876.1	Bombyx mori
tag54765	CATGGTATACGAGAGTGACTTCTATA		224	88.5906	37.6454	1.96e-10	1.23468			fau protein	s2634	2743	0	2.72679e-07	100	26	48.5142	fwd	NP_001136224.1	Bombyx mori
tag81012	CATGTTCGTCGCTAAGGAGGAGTCAT		144	57.0583	24.1499	2.83e-07	1.24042			PREDICTED: cytosolic 10-formyltetrahydrofolate dehydrogenase	C83004	-	-	2.72679e-07	100	26	48.5142	rev	XP_004933733.1	Bombyx mori
tag61312	CATGTACAAGCAACCCATTGAGCCCC		118	47.2984	19.533	1.71e-06	1.27588			PREDICTED: uncharacterized protein LOC101746215	s4256	5309	0	1.19477e-05	96.1538	26	43.0608	rev	XP_004932415.1	Bombyx mori
tag03153	CATGAAATTCGAATTTCCTGATTTGT		110	44.2953	18.1124	2.96e-06	1.29017			PREDICTED: 39S ribosomal protein L23, mitochondrial-like	s844	685	0	2.72679e-07	100	26	48.5142	rev	XP_004929621.1	Bombyx mori
tag21396	CATGATGGCTTTTTAAAATTTTCGAT		151	60.8122	24.8602	4.5e-08	1.29052			PREDICTED: soluble NSF attachment protein-like	s6502	15879	0	2.72679e-07	100	26	48.5142	fwd	XP_004923294.1	Bombyx mori
tag42978	CATGGACAACAATGACCTGGTGCTCG		197	79.5814	32.3182	3.19e-10	1.30008			PREDICTED: adenylate kinase isoenzyme 1-like	s4597	6044	0	2.72679e-07	100	26	48.5142	fwd	XP_004929168.1	Bombyx mori
tag05187	CATGAAGAGAAGCCATCAACCAGTGC		117	47.2984	19.1779	1.15e-06	1.30235			hypothetical protein KGM_08313	s6129	13091	0	2.72679e-07	100	26	48.5142	fwd	EHJ75289.1	Danaus plexippus
tag85520	CATGTTTGAGTGGACGTGTGGAGTCA		124	50.3014	20.2433	4.47e-07	1.31316			hypothetical protein KGM_10535	C78040	-	-	1.19477e-05	96.1538	26	43.0608	rev	EHJ69123.1	Danaus plexippus
tag47614	CATGGCATCTGCCAGAACTCACAGAT		98	39.7907	15.9815	6.72e-06	1.31602			PREDICTED: solute carrier family 25 member 35-like	s2801	2986	1	2.72679e-07	100	26	48.5142	fwd	XP_004930358.1	Bombyx mori
tag22311	CATGATTACGACCTGGTCTCCGGCAC		170	69.0706	27.7013	3.1e-09	1.31812			putative dolichol-phosphate mannosyltransferase	s5610	10150	0	2.72679e-07	100	26	48.5142	rev	EHJ69524.1	Danaus plexippus
tag82554	CATGTTGCTCACGGTATACACGATAG		120	48.7999	19.533	5.85e-07	1.32096			PREDICTED: androgen-induced gene 1 protein-like	C74054	-	-	2.72679e-07	100	26	48.5142	rev	XP_004929183.1	Bombyx mori
tag54263	CATGGTAATTGATCAGGGCTCTCCGA		110	45.0461	17.7573	1.15e-06	1.34299			PREDICTED: plexin A3-like	s3210	3608	1	2.72679e-07	100	26	48.5142	rev	XP_004926833.1	Bombyx mori
tag45658	CATGGATATGATTGATAGTAAAATAT		152	62.3137	24.505	1.03e-08	1.34647			proteasome zeta subunit	s6436	15401	0	2.72679e-07	100	26	48.5142	fwd	NP_001040146.1	Bombyx mori
tag67162	CATGTCACGGTACGGGGACTGTAAAG		150	61.5629	24.1499	1.17e-08	1.35005			arginine/serine-rich splicing factor 7	s1877	1716	1	2.72679e-07	100	26	48.5142	fwd	EHJ66310.1	Danaus plexippus
tag34101	CATGCGCACCCTACATACCTAACTAG		106	43.5445	17.047	1.5e-06	1.35298			putative spingomyelin synthetase	C83798	-	-	2.72679e-07	100	26	48.5142	fwd	EHJ68689.1	Danaus plexippus
tag21179	CATGATGCTATTCCTGGGCATATCCT		164	67.5691	26.2808	1.78e-09	1.36236			potassium coupled amino acid transporter	s4770	6464	0	2.72679e-07	100	26	48.5142	fwd	AAC24190.1	Manduca sexta
tag36004	CATGCGTTATTGATTAATTGATAATG		157	65.3168	24.8602	1.71e-09	1.39362			PREDICTED: tumor protein D54-like isoform X3	s4293	5401	0	2.72679e-07	100	26	48.5142	rev	XP_004930117.1	Bombyx mori
tag66571	CATGTCAAAGGATAGACAAATTCAAT		142	59.3106	22.3742	7.37e-09	1.40646			PREDICTED: esterase FE4-like	s2149	2000	1	2.72679e-07	100	26	48.5142	fwd	XP_004933503.1	Bombyx mori
tag13017	CATGACTGTGACGACGACCGCCGAAG		124	51.803	19.533	6.36e-08	1.40712			PREDICTED: fatty acid-binding protein, heart-like	s6319	14375	0	2.72679e-07	100	26	48.5142	rev	XP_004928852.1	Bombyx mori
tag50013	CATGGCTCTCACCGCGTCCTTAGTCA		115	48.0491	18.1124	1.88e-07	1.40753			PREDICTED: apolipophorins isoform X2	C83760	-	-	2.72679e-07	100	26	48.5142	rev	XP_004926643.1	Bombyx mori
tag32099	CATGCCGTTGTCTGCTCGTGCAGTCT		118	49.5507	18.4676	9.33e-08	1.42391			1-Cys peroxiredoxin	C77388	-	-	2.72679e-07	100	26	48.5142	fwd	ABV32570.1	Bombyx mori
tag35182	CATGCGGGAAAATGCCAAAATACACT		96	40.5415	14.9161	1.05e-06	1.44253			PREDICTED: major facilitator superfamily domain	C82608	-	-	9.6131e-07	100	25	46.6964	rev	XP_004930999.1	Bombyx mori
tag74374	CATGTGGACATCGAGCAGCGCACGGT		140	59.3106	21.6639	3.02e-09	1.453			PREDICTED: uncharacterized protein LOC101741099	s4346	5490	1	2.72679e-07	100	26	48.5142	rev	XP_004923429.1	Bombyx mori
tag71414	CATGTGAAATTATTTTAAACGAAATA		113	48.0491	17.4021	7.62e-08	1.46525			glycogen phosphorylase	s3591	4158	2	1.19477e-05	96.1538	26	43.0608	rev	ACN78408.1	Spodoptera exigua
tag28276	CATGCATATGAAGACGGCATTTAAAT		143	60.8122	22.019	1.5e-09	1.46561			hypothetical protein KGM_03566	C76516	-	-	2.72679e-07	100	26	48.5142	fwd	EZA55346.1	Danaus plexippus
tag08655	CATGAATTTCTACAAGTCACGTAATT		81	34.5353	12.4301	4.53e-06	1.47424			cytochrome CYP6AN4	s1998	1845	1	2.72679e-07	100	26	48.5142	rev	AFP20585.1	Spodoptera littoralis
tag05872	CATGAAGGACGCTGATGACGTGATAC		77	33.0338	11.7198	5.79e-06	1.49499			hypothetical protein KGM_13374	C78434	-	-	2.72679e-07	100	26	48.5142	fwd	EHJ71986.1	Danaus plexippus
tag10513	CATGACCACAGTACCGGAGGTTGTGT		84	36.0368	12.7852	2.21e-06	1.49499			5'-methylthioadenosine phosphorylase	s515	402	0	2.72679e-07	100	26	48.5142	rev	NP_001040514.1	Bombyx mori
tag56577	CATGGTGGCCGGGTACGCGTGCTCCG		91	39.0399	13.8507	8.43e-07	1.49499			PREDICTED: pre-mRNA-processing factor 17-like	s6242	13840	0	2.72679e-07	100	26	48.5142	fwd	XP_004922916.1	Bombyx mori
tag33817	CATGCGATAATGGCATACGGTTCTCT		127	54.806	19.1779	3.92e-09	1.51489			PREDICTED: leptin receptor gene-related protein	s5365	8829	0	2.72679e-07	100	26	48.5142	rev	XP_004933402.1	Bombyx mori
tag59703	CATGTAACACACAAATGGATTAAATG		71	30.7815	10.6544	8.31e-06	1.53062			hypothetical protein KGM_20622	C79946	-	-	2.72679e-07	100	26	48.5142	rev	EHJ76631.1	Danaus plexippus
tag56849	CATGGTGTATATCCATCCAGGAGGGT		86	37.5384	12.7852	6.56e-07	1.55389			PREDICTED: esterase FE4-like	C82700	-	-	2.72679e-07	100	26	48.5142	fwd	XP_004932947.1	Bombyx mori
tag21264	CATGATGGACCATCCCGACGGCGTCG		108	47.2984	15.9815	2.02e-08	1.56538			PREDICTED: xenotropic and polytropic retrovirus receptor 1-like	C59744	-	-	2.72679e-07	100	26	48.5142	rev	XP_004933050.1	Bombyx mori
tag50758	CATGGCTTTTTTATTCTCAAGTCCCC		89	39.0399	13.1404	3.16e-07	1.57094			PREDICTED: putative leucine-rich repeat-containing protein	s6389	14952	0	2.72679e-07	100	26	48.5142	fwd	XP_004929394.1	Bombyx mori
tag03611	CATGAACACAATGATTAAAATTCTGT		70	30.7815	10.2992	5.02e-06	1.57953			PREDICTED: thioredoxin domain-containing protein 15-like	s5191	7885	0	2.72679e-07	100	26	48.5142	rev	XP_004924424.1	Bombyx mori
tag41901	CATGGAACTCATCAACCCCAGCCCTC		76	33.7845	11.0095	1.14e-06	1.61761			PREDICTED: leucine--tRNA ligase, cytoplasmic-like	s841	683	1	2.72679e-07	100	26	48.5142	fwd	XP_004927767.1	Bombyx mori
tag43113	CATGGACACCGACGACAAAGAGGTCG		69	30.7815	9.9441	2.98e-06	1.63015			interleukin enhancer binding factor	s1544	1354	0	2.72679e-07	100	26	48.5142	fwd	NP_001040383.1	Bombyx mori
tag38293	CATGCTGAACCAAGCTCGTCTGAAGG		126	56.3076	18.1124	2.53e-10	1.63635			V-type proton ATPase subunit E	s3350	3817	1	2.72679e-07	100	26	48.5142	rev	P31402.1	Manduca sexta
tag79313	CATGTTATATGTTTGAAGTAGTTCCT		125	56.3076	17.7573	1.48e-10	1.66492			similar to CG4239	s1555	1373	1	2.72679e-07	100	26	48.5142	fwd	BAM19373.1	Papilio xuthus
tag25972	CATGCACAAGACGTTAACTGTGTTGC		118	53.3045	16.6918	3.78e-10	1.67511			PREDICTED: cytosolic iron-sulfur protein assembly protein Ciao1	C80516	-	-	2.72679e-07	100	26	48.5142	fwd	XP_004924877.1	Bombyx mori
tag68752	CATGTCGAAAAAGTCACAAATAATGC		121	54.806	17.047	1.8e-10	1.68482			hypothetical protein KGM_21351	C83436	-	-	2.72679e-07	100	26	48.5142	fwd	EHJ64228.1	Danaus plexippus
tag68610	CATGTCCTCGGAGGGCAAGAGGCCCA		58	26.2769	8.1683	9.51e-06	1.68568			putative Microspherule protein 1	C82752	-	-	2.72679e-07	100	26	48.5142	fwd	EHJ69731.1	Danaus plexippus
tag46547	CATGGATTGGGCGCAGTGAGCCTTCT		71	32.283	9.9441	8.14e-07	1.69887			putative mitochondrial ribosomal protein	C72862	-	-	2.72679e-07	100	26	48.5142	rev	NP_001091803.1	Bombyx mori
tag45618	CATGGATATACTTCTAGATACAAAGA		61	27.7784	8.5235	4.46e-06	1.70445			hypothetical protein KGM_12344	C82458	-	-	2.72679e-07	100	26	48.5142	rev	EHJ76438.1	Danaus plexippus
tag14575	CATGAGCACACTCTCAATATAATCCT		85	39.0399	11.7198	3.66e-08	1.736			PREDICTED: mitochondrial import inner membrane translocase	C72730	-	-	2.72679e-07	100	26	48.5142	rev	XP_004930876.1	Bombyx mori
tag21303	CATGATGGAGTGGGGCAAGTCAGTGG		86	39.7907	11.7198	1.88e-08	1.76348			3-hydroxyacyl-CoA dehydrogenase	s619	494	4	2.72679e-07	100	26	48.5142	rev	NP_001040414.1	Bombyx mori
tag33467	CATGCGAATGTCCGATAAAAAGTTTT		107	49.5507	14.561	3.4e-10	1.7668			PREDICTED: sodium/potassium/calcium exchanger 4-like	s6632	18107	0	2.72679e-07	100	26	48.5142	fwd	XP_004929967.1	Bombyx mori
tag62260	CATGTACGTGGTGTGCAACGCGTTCT		53	24.7753	7.1029	6.36e-06	1.80242			PREDICTED: putative inorganic phosphate cotransporter-like	C78680	-	-	2.72679e-07	100	26	48.5142	fwd	XP_004925373.1	Bombyx mori
tag21382	CATGATGGCTGACAGGATGGGTTACC		72	33.7845	9.5889	1.19e-07	1.81692			PREDICTED: probable proline--tRNA ligase, mitochondrial-like	s5072	7397	0	2.72679e-07	100	26	48.5142	rev	XP_004926365.1	Bombyx mori
tag40750	CATGCTTTGGCCTTCAGTCGGGATGG		62	29.2799	8.1683	6.35e-07	1.8418			PREDICTED: transcription initiation factor TFIID subunit 5-like	C77850	-	-	2.72679e-07	100	26	48.5142	rev	XP_004933726.1	Bombyx mori
tag48563	CATGGCCTTAAAGTTTTATTTAGTCC		49	23.2738	6.3926	7.4e-06	1.86423			PREDICTED: uncharacterized protein LOC101738671	C72712	-	-	3.38902e-06	100	24	44.8786	fwd	XP_004930347.1	Bombyx mori
tag02192	CATGAAATAAAAACTTGTTTAGTATA		58	27.7784	7.4581	7.28e-07	1.89709			PREDICTED: ubiquitin-fold modifier 1-like isoform X1	C52651	-	-	2.72679e-07	100	26	48.5142	rev	XP_004922829.1	Bombyx mori
tag29235	CATGCCAAATAAATATAAGAGATGGG		86	41.2922	11.0095	1.39e-09	1.90712			PREDICTED: pre-rRNA-processing protein TSR2 homolog	s6325	14423	0	2.72679e-07	100	26	48.5142	rev	XP_004923063.1	Bombyx mori
tag76085	CATGTGTCGACCGCGGTGGGCTTCGG		59	28.5292	7.4581	3.57e-07	1.93557			cytochrome b-c1 complex subunit 10	C58857	-	-	9.6131e-07	100	25	46.6964	rev	NP_001177744.1	Bombyx mori
tag01776	CATGAAAGAGTGTTCTCCTCGTCAAC		51	24.7753	6.3926	1.77e-06	1.95443			hypothetical protein KGM_20501	C60752	-	-	2.72679e-07	100	26	48.5142	fwd	EHJ73807.1	Danaus plexippus
tag23796	CATGATTTTAGACAACAGGATTTGGT		54	26.2769	6.7478	8.15e-07	1.96131			PREDICTED: ribosome biogenesis protein BRX1 homolog	C81042	-	-	2.72679e-07	100	26	48.5142	rev	XP_004926446.1	Bombyx mori
tag84271	CATGTTTACCCCAAGAATATAGTCCT		85	42.043	10.2992	1.77e-10	2.02933			PREDICTED: mannose-1-phosphate guanyltransferase beta-like	s3628	4232	0	2.72679e-07	100	26	48.5142	fwd	XP_004931363.1	Bombyx mori
tag45849	CATGGATCAATCAGTTTTATTCAATA		44	21.7723	5.3272	4.22e-06	2.03105			glucosidase II beta-subunit	s2663	2795	0	2.72679e-07	100	26	48.5142	rev	BAM78679.1	Bombyx mori
tag17520	CATGATAACTATGATCAGCTTGTGCG		42	21.0215	4.972	4.36e-06	2.07996			Casein kinase II subunit alpha	C83380	-	-	2.72679e-07	100	26	48.5142	fwd	O76484.1	Spodoptera exigua
tag42195	CATGGAAGCTAACCAACACAACGGAC		69	34.5353	8.1683	4.06e-09	2.07996			hypothetical protein KGM_17317	s2203	2067	0	1.19477e-05	100	23	43.0608	fwd	EHJ76849.1	Danaus plexippus
tag52486	CATGGGCTCGTGGAGTTACATCGAGC		54	27.0276	6.3926	1.93e-07	2.07996			PREDICTED: 2-oxoglutarate dehydrogenase	s4663	6204	0	2.72679e-07	100	26	48.5142	rev	XP_004926429.1	Bombyx mori
tag68088	CATGTCCAGTACGTCTGTCTGGGTCT		43	21.7723	4.972	2.03e-06	2.13058			PREDICTED: THO complex subunit 5 homolog isoform X1	C79840	-	-	2.72679e-07	100	26	48.5142	rev	XP_004932197.1	Bombyx mori
tag14040	CATGAGAGATGAAGGGAGCACGAGGA		37	18.7692	4.2617	9.73e-06	2.13885			PREDICTED: uncharacterized protein LOC101741292	C73266	-	-	2.72679e-07	100	26	48.5142	rev	XP_004925279.1	Bombyx mori
tag15301	CATGAGCTTGGGTATTGATGACCCAG		70	36.0368	7.8132	4.19e-10	2.20549			PREDICTED: vacuolar protein-sorting-associated protein 36-like	C81148	-	-	2.72679e-07	100	26	48.5142	rev	XP_004927818.1	Bombyx mori
tag57062	CATGGTGTTCGCAGTCGGGATGCTCA		61	31.5322	6.7478	4.18e-09	2.22435			PREDICTED: putative inorganic phosphate cotransporter-like	s1166	978	1	2.72679e-07	100	26	48.5142	rev	XP_004925372.1	Bombyx mori
tag42128	CATGGAAGATGAGGATTATTCAGAAC		45	23.2738	4.972	4.31e-07	2.2268			PREDICTED: DNA repair and recombination protein RAD54-like	s2727	2881	0	2.72679e-07	100	26	48.5142	fwd	XP_004928986.1	Bombyx mori
tag54325	CATGGTACAGCAAGGAAACAAAACCT		49	25.5261	5.3272	9.06e-08	2.26053			hypothetical protein KGM_04336	s645	516	0	2.72679e-07	100	26	48.5142	fwd	EHJ69975.1	Danaus plexippus
tag65437	CATGTATTCAAGAATGCAGGCAAAGA		36	18.7692	3.9066	4.43e-06	2.26438			karyopherin alpha 3	s6497	15845	0	2.72679e-07	100	26	48.5142	rev	EHJ63242.1	Danaus plexippus
tag46001	CATGGATGAAAGACTTTAACGGATTT		69	36.0368	7.4581	1.89e-10	2.2726			AF117590_1unknown	C79510	-	-	2.72679e-07	100	26	48.5142	rev	AAF16712.1	Manduca sexta
tag44888	CATGGAGGAGCACCCTGACGGAGGCT		40	21.0215	4.2617	9.17e-07	2.30235			PREDICTED: uncharacterized family 31 glucosidase KIAA1161	C83054	-	-	2.72679e-07	100	26	48.5142	fwd	XP_004925073.1	Bombyx mori
tag74762	CATGTGGCTAAGTTTTATTTGCTTCG		47	24.7753	4.972	8.82e-08	2.317			PREDICTED: dynein light chain 2, cytoplasmic-like isoform X2	C79430	-	-	2.72679e-07	100	26	48.5142	fwd	XP_004929013.1	Bombyx mori
tag64281	CATGTATATTTGCGGTTAGCTCCTGA		37	19.52	3.9066	1.99e-06	2.32096			coiled-coil domain containing 25 protein	C73808	-	-	1.19477e-05	96.1538	26	43.0608	rev	NP_001040106.1	Bombyx mori
tag76869	CATGTGTTCATATGCATTTTAAATGG		36	19.52	3.5515	8.31e-07	2.45847			hypothetical protein KGM_18448	s6051	12569	0	2.72679e-07	100	26	48.5142	rev	EHJ72602.1	Danaus plexippus
tag21426	CATGATGGGCGGCAAGCACAAGTACA		29	15.7661	2.8412	8.82e-06	2.47227			glutamate [NMDA] receptor	s1146	961	1	2.72679e-07	100	26	48.5142	fwd	NP_001040129.2	Bombyx mori
tag25099	CATGCAAGCGATGTATTGGAAGTTGC		37	20.2707	3.5515	3.6e-07	2.51292			hypothetical protein KGM_07539	C67866	-	-	2.72679e-07	100	26	48.5142	rev	EHJ77736.1	Danaus plexippus
tag42663	CATGGAATCGCAGCAAACACTGCCGT		45	24.7753	4.2617	1.5e-08	2.53939			PREDICTED: uncharacterized protein LOC101743001, partial	s4688	6266	0	2.72679e-07	100	26	48.5142	fwd	XP_004933215.1	Bombyx mori
tag57724	CATGGTTGACTTGCCTCTCACGGTGC		38	21.0215	3.5515	1.54e-07	2.56538			PREDICTED: dynein heavy chain, cytoplasmic-like	C58364	-	-	2.72679e-07	100	26	48.5142	fwd	XP_004929769.1	Bombyx mori
tag28801	CATGCATTCTGCCCGCTCTGACATAT		35	19.52	3.1963	3.24e-07	2.61047			endonuclease-reverse transcriptase	C80620	-	-	2.72679e-07	100	26	48.5142	fwd	ADI61831.1	Bombyx mori
tag31129	CATGCCCTCGTAACTGAGTCTTTCCA		39	21.7723	3.5515	6.57e-08	2.61601			PREDICTED: translocating chain-associated membrane protein 1	s6595	16960	0	1.19477e-05	96.1538	26	43.0608	rev	XP_004930183.1	Bombyx mori
tag19710	CATGATCGCTGAGTGAATTTTCTGAT		47	26.2769	4.2617	2.74e-09	2.62428			PREDICTED: solute carrier family 41 member 1-like	s1993	1838	2	2.72679e-07	100	26	48.5142	rev	XP_004926082.1	Bombyx mori
tag34784	CATGCGCTGCGTCAGGCTCACAGTGC		44	24.7753	3.9066	5.66e-09	2.66492			N-acetyltransferase 11	C74066	-	-	2.72679e-07	100	26	48.5142	fwd	EHJ73761.1	Danaus plexippus
tag70634	CATGTCTGGACTCTAATTTCGTACGT		49	27.7784	4.2617	4.87e-10	2.70445			PREDICTED: putative deoxyribose-phosphate aldolase-like	C81432	-	-	2.72679e-07	100	26	48.5142	rev	XP_004926461.1	Bombyx mori
tag81983	CATGTTGACTTCACACAATTCTTCCC		45	25.5261	3.9066	2.38e-09	2.70799			peptidoglycan recognition protein S6 precursor	s6107	12902	0	2.72679e-07	100	26	48.5142	fwd	NP_001036858.1	Bombyx mori
tag42402	CATGGAAGTTGGCTGTGAACCGACGC		25	14.2646	2.1309	7.06e-06	2.74292			PREDICTED: gelsolin, cytoplasmic-like	s1160	975	2	2.72679e-07	100	26	48.5142	fwd	XP_004922166.1	Bombyx mori
tag54571	CATGGTAGCACCTCTGCCTAACCCTT		42	24.0246	3.5515	4.85e-09	2.75803			PREDICTED: alpha-tocopherol transfer protein-like	C79342	-	-	2.72679e-07	100	26	48.5142	fwd	XP_004929052.1	Bombyx mori
tag76859	CATGTGTTCAGAACACGCGCGAAGCC		42	24.0246	3.5515	4.85e-09	2.75803			antennal esterase CXE4	s4	3	1	2.72679e-07	100	26	48.5142	rev	AGJ94046.1	Spodoptera exigua
tag55177	CATGGTCACTGCCACGGAAATGAACT		31	18.0184	2.486	2.37e-07	2.85756			myofilin isoform A	s2131	1973	0	1.19477e-05	96.1538	26	43.0608	rev	NP_001166823.1	Bombyx mori
tag07344	CATGAATATGTCAGTCCACACATCAA		24	14.2646	1.7757	2.34e-06	3.00596			hypothetical protein KGM_09254	s6202	13590	0	1.19477e-05	96.1538	26	43.0608	rev	EHJ74810.1	Danaus plexippus
tag20028	CATGATCTCCCTGCTGAGGCTTTCCC		29	17.2677	2.1309	1.89e-07	3.01856			putative protein phosphatase 1, catalytic subunit, beta isoform 1	s6517	15996	0	2.72679e-07	100	26	48.5142	fwd	EHJ70202.1	Danaus plexippus
tag68423	CATGTCCGGCGGCTGGCGTGATTACT		25	15.0154	1.7757	9.26e-07	3.07996			PREDICTED: sulfotransferase 1C4-like	s6170	13345	0	2.72679e-07	100	26	48.5142	fwd	XP_004930400.1	Bombyx mori
tag54214	CATGGTAATCAAACTTGTTTGTAGAG		21	12.7631	1.4206	4.54e-06	3.16742			vacuolar ATPase subunit a	s3537	4087	0	2.72679e-07	100	26	48.5142	fwd	CAB55500.1	Manduca sexta
tag80609	CATGTTCCCTTCAAATGGATGCACTC		32	19.52	2.1309	1.15e-08	3.19543			arylphorin beta subunit precursor	s2460	2482	1	9.6131e-07	100	25	46.6964	rev	AAA29305.1	Manduca sexta
tag81808	CATGTTGAAGGGAGAATTACATTGCT		22	13.5138	1.4206	1.75e-06	3.24988			ecto-nucleotidase	C77094	-	-	2.72679e-07	100	26	48.5142	rev	EHJ72414.1	Danaus plexippus
tag70241	CATGTCTCATCAACAAATACGACGTT		23	14.2646	1.4206	6.73e-07	3.32788			trypsin	s477	374	3	2.72679e-07	100	26	48.5142	rev	AFO68325.1	Heliothis virescens
tag09673	CATGACACTCGTACACGAAGAACCAT		29	18.0184	1.7757	2.1e-08	3.34299			PREDICTED: aspartyl/asparaginyl beta-hydroxylase-like isoform X1	s5694	10569	1	2.72679e-07	100	26	48.5142	rev	XP_004932332.1	Bombyx mori
tag27117	CATGCAGCAAGTGGACAAGGGCGCCA		18	11.2615	1.0654	8.44e-06	3.40188			PREDICTED: malignant T-cell-amplified sequence 1-like	C70149	-	-	2.72679e-07	100	26	48.5142	rev	XP_004925424.1	Bombyx mori
tag44151	CATGGACTTCTTTGCCAGTGGTCTTC		19	12.0123	1.0654	3.17e-06	3.49499			PREDICTED: NFU1 iron-sulfur cluster scaffold homolog	s5948	12028	0	1.19477e-05	96.1538	26	43.0608	rev	XP_004931816.1	Bombyx mori
tag81055	CATGTTCGTTGTTACCGTTGTGAAGA		16	10.5107	0.7103	5.3e-06	3.88731			putative lipoma preferred partner/lpp	C83294	-	-	2.72679e-07	100	26	48.5142	fwd	EHJ76845.1	Danaus plexippus
tag43607	CATGGACGACAAGACTGAATGGGAGG		27	18.0184	1.0654	1.01e-09	4.07996			PREDICTED: high mobility group protein D-like isoform X1	C81544	-	-	2.72679e-07	100	26	48.5142	fwd	XP_004923937.1	Bombyx mori
tag25309	CATGCAAGGTTTTGTATACAGGGTGT		29	19.52	1.0654	1.28e-10	4.19543			serine protease 3	s3760	4433	0	2.72679e-07	100	26	48.5142	rev	AAV91434.1	Lonomia obliqua
tag40417	CATGCTTGGCCTTTCTAAGGACTCCG		13	9.0092	0.3551	7.59e-06	4.66492			neutral lipase	s5059	7375	0	9.6131e-07	100	25	46.6964	rev	AIC80931.1	Helicoverpa armigera
tag07211	CATGAATATAGCGCGGTATCAAGGAA		15	10.5107	0.3551	8.91e-07	4.88731			PREDICTED: uncharacterized protein LOC101737152	s5930	11941	0	2.72679e-07	100	26	48.5142	fwd	XP_004925669.1	Bombyx mori
tag43025	CATGGACAAGTCCCTGTCAGGACCAG		18	12.7631	0.3551	3.49e-08	5.16742			Arp2/3 complex p21 subunit	C78138	-	-	2.72679e-07	100	26	48.5142	fwd	ADB27912.1	Spodoptera frugiperda
tag58074	CATGGTTTACTTGCCAATTTGAGAGC		18	12.7631	0.3551	3.49e-08	5.16742			PREDICTED: lipase 1-like	C79520	-	-	2.72679e-07	100	26	48.5142	fwd	XP_004931474.1	Bombyx mori
tag82344	CATGTTGCAGGAGAGACCTAACTGGA		10	7.5077	0	7.49e-06	7.23029			eukaryotic translation initiation factor 3 subunit B	C83620	-	-	2.72679e-07	100	26	48.5142	fwd	EHJ75157.1	Danaus plexippus
tag28102	CATGCATACACTCCTCCAGGGAACAA		10	7.5077	0	7.49e-06	7.23029			unknown unsecreted protein	s4831	6635	1	2.72679e-07	100	26	48.5142	rev	BAM18800.1	Papilio xuthus
tag67784	CATGTCATTTAATAATTTGTATGTTG		10	7.5077	0	7.49e-06	7.23029			PREDICTED: sedoheptulokinase-like isoform X1	s5466	9349	0	2.72679e-07	100	26	48.5142	rev	XP_004931705.1	Bombyx mori
tag21351	CATGATGGCGACAGAGCGCTTATTCT		11	8.2584	0	2.41e-06	7.3678			Cystatin domain	C73814	-	-	2.72679e-07	100	26	48.5142	fwd	ABK56999.1	Glyptapanteles indiensis
tag38821	CATGCTGCGTAACCTCGGCATTGAGG		11	8.2584	0	2.41e-06	7.3678			PREDICTED: calcium-binding protein E63-1-like isoform X1	s1596	1419	2	2.72679e-07	100	26	48.5142	fwd	XP_004932140.1	Bombyx mori
tag17400	CATGATAAAGTTTCATACAAACTTTA		11	8.2584	0	2.41e-06	7.3678			PREDICTED: uncharacterized protein LOC101745080	s2101	1944	2	1.19477e-05	96.1538	26	43.0608	rev	XP_004926276.1	Bombyx mori
tag55307	CATGGTCCAAAAATATTTAAAAAATA		11	8.2584	0	2.41e-06	7.3678			PREDICTED: leucine-rich repeat-containing protein 70-like	s3488	4026	1	2.72679e-07	100	26	48.5142	fwd	XP_004930805.1	Bombyx mori
tag79785	CATGTTATTGTTGTTATCCTGATATA		11	8.2584	0	2.41e-06	7.3678			granulocyte macrophage CSF signaling molecule	s383	305	0	1.19477e-05	96.1538	26	43.0608	rev	NP_001040256.1	Bombyx mori
tag15729	CATGAGGCATTTTAAACGGCATTTCT		11	8.2584	0	2.41e-06	7.3678			PREDICTED: uroporphyrinogen decarboxylase-like	s4785	6498	0	2.72679e-07	100	26	48.5142	fwd	XP_004927871.1	Bombyx mori
tag28742	CATGCATTATTATTAAACTGGTTTAT		12	9.0092	0	7.73e-07	7.49333			CYP6AB4	C82900	-	-	2.72679e-07	100	26	48.5142	fwd	ABJ97708.1	Bombyx mandarina
tag07477	CATGAATCACATTATAAGATTAAGAG		13	9.76	0	2.48e-07	7.60881			hypothetical protein KGM_04699	C77922	-	-	2.72679e-07	100	26	48.5142	fwd	EHJ73845.1	Danaus plexippus
tag08642	CATGAATTTCAGCTATAAAAATACAC		13	9.76	0	2.48e-07	7.60881			chymotrypsin	C78456	-	-	1.19477e-05	96.1538	26	43.0608	rev	AIR09773.1	Heliothis virescens
tag64453	CATGTATCCTCGGTATTTGTGTAGTT		13	9.76	0	2.48e-07	7.60881			potassium coupled amino acid transporter	C83596	-	-	2.72679e-07	100	26	48.5142	fwd	AAC24190.1	Manduca sexta
tag45829	CATGGATCAAAAACACAAAATTATAA		13	9.76	0	2.48e-07	7.60881			PREDICTED: NADH dehydrogenase [ubiquinone] iron-sulfur protein 3	s4998	7137	0	2.72679e-07	100	26	48.5142	rev	XP_004933701.1	Bombyx mori
tag16743	CATGAGTGCATAGAATTCCTGCAAAC		13	9.76	0	2.48e-07	7.60881			PREDICTED: ATP synthase subunit s, mitochondrial-like	s5961	12090	1	2.72679e-07	100	26	48.5142	rev	XP_004924202.1	Bombyx mori
tag20562	CATGATGAAGGACGCCCTATGTCTGC		14	10.5107	0	7.97e-08	7.71572			polybromo-1	C56852	-	-	9.6131e-07	100	25	46.6964	rev	EHJ74232.1	Danaus plexippus
tag03341	CATGAAATTTGAGAAGGCACGAGGTT		14	10.5107	0	7.97e-08	7.71572			protein tyrosine phosphatase 1	C75744	-	-	1.19477e-05	96.1538	26	43.0608	rev	AGC39044.1	Helicoverpa armigera
tag22907	CATGATTGAAGCGGCTGGTGGGGTCA		14	10.5107	0	7.97e-08	7.71572			similar to CG7830	C79718	-	-	2.72679e-07	100	26	48.5142	fwd	BAM18251.1	Papilio xuthus
tag68045	CATGTCCAGACTAGTCGATTTCTTAC		14	10.5107	0	7.97e-08	7.71572			cytochrome P450 CYP9A22 precursor	s1168	981	1	2.72679e-07	100	26	48.5142	fwd	NP_001095934.1	Bombyx mori
tag28058	CATGCATAATGTAAATCCACAGAAAC		14	10.5107	0	7.97e-08	7.71572			PREDICTED: protein KTI12 homolog	s6227	13764	0	2.72679e-07	100	26	48.5142	rev	XP_004933264.1	Bombyx mori
tag78241	CATGTTAATTTAGTTAAAAATTCAAC		15	11.2615	0	2.56e-08	7.81526			alanyl-tRNA synthetase, cytoplasmic	C79400	-	-	1.19477e-05	100	23	43.0608	fwd	EHJ67979.1	Danaus plexippus
tag09513	CATGACACAGCAATATTGAGAATTAA		15	11.2615	0	2.56e-08	7.81526			PREDICTED: aspartate--tRNA ligase, cytoplasmic-like	s2237	2108	0	1.19477e-05	96.1538	26	43.0608	rev	XP_004933317.1	Bombyx mori
tag17987	CATGATACATTCCCTATTTTCGCTAT		15	11.2615	0	2.56e-08	7.81526			similar to CG14968	s2999	3244	2	3.38902e-06	100	24	44.8786	fwd	BAM19795.1	Papilio xuthus
tag53574	CATGGGTCTTCTGGAAGATGGACCTG		15	11.2615	0	2.56e-08	7.81526			PREDICTED: angiotensin-converting enzyme-like isoform X1	s3353	3820	2	2.72679e-07	100	26	48.5142	rev	XP_004931196.1	Bombyx mori
tag29878	CATGCCAGCACCCTAAACGTGACACT		15	11.2615	0	2.56e-08	7.81526			PREDICTED: acetyl-CoA hydrolase-like	s6621	17635	0	2.72679e-07	100	26	48.5142	fwd	XP_004933631.1	Bombyx mori
tag24221	CATGCAAAACAGGATGTGGAGCATCT		16	12.0123	0	8.22e-09	7.90837			hypothetical protein KGM_18541	C74450	-	-	2.72679e-07	100	26	48.5142	rev	EHJ67915.1	Danaus plexippus
tag54604	CATGGTAGCTATGATATGTTTTTTGT		17	12.7631	0	2.64e-09	7.99583			mitochondrial matrix protein p32	s1654	1476	1	2.72679e-07	100	26	48.5142	fwd	ABD36320.1	Bombyx mori
tag20381	CATGATCTTGCATACCAACTTGGGTT		17	12.7631	0	2.64e-09	7.99583			Myb-MuvB complex subunit Lin-52	s3544	4095	1	2.72679e-07	100	26	48.5142	rev	EHJ73915.1	Danaus plexippus
tag22305	CATGATTACCTAGTAAGGATATGCTT		17	12.7631	0	2.64e-09	7.99583			PREDICTED: piezo-type mechanosensitive ion channel	s4347	5491	0	2.72679e-07	100	26	48.5142	fwd	XP_008483715.1	Bombyx mori
tag82750	CATGTTGGATCCTAGTGGAGTTTCAT		17	12.7631	0	2.64e-09	7.99583			proteasome alpha 3 subunit	s4653	6161	0	2.72679e-07	100	26	48.5142	rev	NP_001040387.1	Bombyx mori
tag33293	CATGCGAAACTCACTCTTGTGTCGTC		18	13.5138	0	8.47e-10	8.07829			sodium-dependent phosphate transporter	s1965	1811	1	2.72679e-07	100	26	48.5142	fwd	EHJ78424.1	Danaus plexippus
tag81421	CATGTTCTTAACTGACTCTAACAATA		18	13.5138	0	8.47e-10	8.07829			hypothetical protein KGM_09581	s2072	1910	1	3.38902e-06	100	24	44.8786	fwd	EHJ65702.1	Danaus plexippus
