# Supplementary material for: Functional characterization of the Hyles euphorbiae hawkmoth transcriptome reveals strong expression of phorbol ester detoxification and seasonal cold hardiness genes
Source: Front Zool. 2018 May 1;15:20. doi: 10.1186/s12983-018-0252-2 (PMC5930835; doi:10.1186/s12983-018-0252-2)
Supplement: Supplementary file 8 — Table S4. Table of 605 cold related differentially expressed H. euphorbiae tags. Assignment with BLASTN transcript hits and annotated protein sequence descriptions (nr protein database version 09/2016). (XLSX 169 kb) [file 12983_2018_252_MOESM8_ESM.xlsx]

## Sheet: tag frequ. and transcript hits
			Supplementary Table S4
			Table of 605 cold related differentially expressed H. euphorbiae tags assigned with BLASTN transcript hits and annotated protein sequence descriptions. Plus 158 more differently expressed tags after applying a less stringend Bonferroni corrected p-value threshold are listed.
down-regulated (> 2fold, p < 1.0E-10)			down-regulated in detox						locus with more than one down-regulated isoform transcripts
up-regulated (> 2fold, p < 1.0E-10)			up-regulated in detox						locus with more than one up-regulated isoform transcripts
diff. expr. Bonferroni corrected p < 9.2E-6									locus with up- and down-regulated transcript isoforms
			DeepSuperSAGE tag statistics						tag to H. euphorbiae transcript BLASTN statistics and protein sequence description
tag ID	tag sequence		tag count	tpm in C	tpm in UC	p-value	Log2FC		Categorized protein sequence description		Seq. ID	Locus	Iso	e-value	Identity	Length	Bit score	Direction	NCBI Accession	Species
tag10556	CATGACCAGAATCCCCGAGTTTGCTA		95	0	21.1882	7.65e-24	-8.72712		cell cycle	PREDICTED: calcium-binding protein	s5185	7865	0	2.72679e-07	100	26	48.5142	fwd	XP_004933496.1	Bombyx mori
tag45121	CATGGAGGTGTACGTCGACGACGAAG		74	0	16.5045	1.01e-18	-8.36671			DNA helicase	C81654	-	-	2.72679e-07	100	26	48.5142	rev	BAM18112.1	Papilio xuthus
tag21114	CATGATGCGAACGCTACTCGTGCTGC		508	8.5826	106.833	6.42e-81	-3.6378			sparc	s5951	12040	0	2.72679e-07	100	26	48.5142	rev	BAM18905.1	Papilio polytes
tag09376	CATGACAATTTTATAACTCATATCTT		232	9.1745	44.8298	2.09e-22	-2.28875			calcium-binding protein	C81518	-	-	2.72679e-07	100	26	48.5142	fwd	NP_001108408.1	Bombyx mori
tag66953	CATGTCAATTCGATAAAAGCTGCTGA		531	31.371	94.7893	4.88e-29	-1.5953			death-associated LIM only protein DALP	C82104	-	-	2.72679e-07	100	26	48.5142	rev	AAD53751.1	Manduca sexta
tag55454	CATGGTCCTTGGACTTGGTGTGAAAG		339	23.0843	58.2118	1.7e-14	-1.3344			regucalcin	s6377	14895	0	2.72679e-07	100	26	48.5142	fwd	BAM19641.1	Papilio xuthus
tag29528	CATGCCACAAACCGAATTTACGAATG		622	45.5767	104.38	3.41e-21	-1.19547			DNA replication protein A2	C79056	-	-	2.72679e-07	100	26	48.5142	rev	NP_001036939.1	Bombyx mori
tag72976	CATGTGATTTGTAAATAATAAGTAAG		1056	187.93	93.8972	4.49e-29	1.00104			PREDICTED: DNA ligase 1	s3959	4785	1	2.72679e-07	100	26	48.5142	fwd	XP_004929066.1	Bombyx mori
tag74463	CATGTGGAGATGTGATGAAATTGCAA		547	123.412	28.9944	2.39e-56	2.08964			PREDICTED: iron-sulfur cluster assembly enzyme	s5839	11438	0	2.72679e-07	100	26	48.5142	rev	XP_004932696.1	Bombyx mori
tag04100	CATGAACCGGGGGGAGGAACAAAAAC		63	18.645	0	6.71e-24	8.54264			PREDICTED: regucalcin isoform X2	s3383	3864	1	2.72679e-07	100	26	48.5142	rev	XP_004930717.1	Bombyx mori
tag30318	CATGCCATTTAGTTATTGAATAAATT		70	20.7167	0	1.82e-26	8.69465			PREDICTED: sulfhydryl oxidase 1	s5433	9185	0	2.72679e-07	100	26	48.5142	fwd	XP_004929937.1	Bombyx mori
tag10754	CATGACCCCTATGACCTACCCCTGGA		122	36.1062	0	1.54e-45	9.4961			PREDICTED: mitochondria fission 1 protein	s525	410	1	2.72679e-07	100	26	48.5142	rev	XP_004925822.1	Bombyx mori
tag36385	CATGCTAATAAACGGGCGGCTCAAAT		2305	44.6888	480.414	0	-3.42629		cytoskeletal	actin	s1268	1085	2	2.72679e-07	100	26	48.5142	fwd	ADV52237.1	Chortoicetes terminifera
tag55330	CATGGTCCACCGCAAGTGCTTCTAAG		319	13.9098	60.6652	2.32e-27	-2.12477			actin	s1270	1085	4	1.19477e-05	96.1538	26	43.0608	rev	XP_001659963.1	Aedes aegypti
tag04256	CATGAACGACCTGGTGTCCGAGTACC		630	44.9848	106.61	6.42e-23	-1.24484			beta-tubulin	s4342	5486	1	2.72679e-07	100	26	48.5142	rev	NP_001036965.1	Bombyx mori
tag74895	CATGTGGGCCAGGGATCTTTTTGAAT		4222	314.301	704.786	2.6e-128	-1.16504			troponin C 25D	s2330	2235	0	2.72679e-07	100	26	48.5142	rev	NP_001040443.1	Bombyx mori
tag66748	CATGTCAAGCAGTGTTCATTTTTTGT		959	71.6205	159.915	3.32e-30	-1.15886			PREDICTED: dystroglycan	s2745	2907	0	2.72679e-07	100	26	48.5142	rev	XP_004933416.1	Bombyx mori
tag24708	CATGCAACACACCCACATCCTGACGG		1600	284.706	142.296	3.87e-43	1.00058			cuticular protein RR-1 motif 56	s940	765	3	2.72679e-07	100	26	48.5142	rev	NP_001166701.1	Bombyx mori
tag72364	CATGTGATAAATAATACTAATAACTA		359	64.5176	31.4477	1.47e-11	1.03674			PREDICTED: tensin	s6354	14658	0	2.72679e-07	100	26	48.5142	fwd	XP_004927016.1	Bombyx mori
tag41583	CATGGAAATGATGACAGGAGAATAAA		657	118.677	57.0966	1.5e-20	1.05556			troponin C	C82460	-	-	2.72679e-07	100	26	48.5142	fwd	NP_001037594.1	Bombyx mori
tag04258	CATGAACGACCTGGTGTCGGAATACC		439	79.6112	37.9157	1.38e-14	1.07017			beta-tubulin	s2036	1879	3	1.19477e-05	96.1538	26	43.0608	fwd	NP_001036964.1	Bombyx mori
tag65745	CATGTATTTAAATCAGATAAACCTAA		7025	1288.28	595.946	3.4e-224	1.11219			muscle LIM protein	s6157	13256	0	2.72679e-07	100	26	48.5142	rev	NP_001103762.1	Bombyx mori
tag49019	CATGGCGCGCGAATGGCTCTCCGTGG		550	102.104	45.7219	1.35e-20	1.15908			PREDICTED: microtubule-associated protein 1B	s6197	13567	0	2.72679e-07	100	26	48.5142	rev	XP_004929947.1	Bombyx mori
tag06327	CATGAAGTCAGGCTGGGCGATACCGT		313	61.854	23.1955	2.42e-17	1.41502			cuticular protein RR-2 motif 72	C66102	-	-	2.72679e-07	100	26	48.5142	fwd	NP_001166688.1	Bombyx mori
tag22537	CATGATTATTATTGATGTATTTTCTG		752	158.926	47.9522	6.01e-56	1.72869			muscular protein 20	s5483	9398	0	2.72679e-07	100	26	48.5142	fwd	NP_001040437.1	Bombyx mori
tag78685	CATGTTACTACTAAGGATCTATGGGA		11088	2371.76	685.606	0	1.79051			troponin IB	s2763	2935	1	2.72679e-07	100	26	48.5142	rev	ACN86369.1	Bombyx mandarina
tag79682	CATGTTATTATTTATCAGACTATTAC		343	73.6921	20.9652	1.31e-28	1.81352			PREDICTED: proteoglycan	s5757	10916	0	2.72679e-07	100	26	48.5142	fwd	XP_004925001.1	Bombyx mori
tag54646	CATGGTAGGTACCAATACATTAAGTT		79	19.2369	3.1225	8.51e-13	2.62312			PREDICTED: actinin alpha	C83838	-	-	9.6131e-07	100	25	46.6964	rev	XP_004928315.1	Bombyx mori
tag60220	CATGTAAGTAAATATTAAATCATTAA		801	202.727	25.8719	1.01e-137	2.97008			PREDICTED: actinin activating signal cointegrator 1	s6554	16303	0	2.72679e-07	100	26	48.5142	rev	XP_004925228.1	Bombyx mori
tag80089	CATGTTCAATAAGCTTTTCTGTTACA		78	20.4207	2.0073	6.13e-17	3.3467			myofilin	s2131	1973	0	9.6131e-07	100	25	46.6964	rev	NP_001166823.1	Bombyx mori
tag36455	CATGCTAATTCAACCAAATAAAGGAA		556	145.905	14.0511	7.82e-113	3.37627			paramyosin	s5910	11829	0	9.6131e-07	100	25	46.6964	rev	BAM17768.1	Papilio xuthus
tag40136	CATGCTTCATAGGTGTCGAGACCAAA		97	28.7074	0	2.27e-36	9.16528			PREDICTED: myofilin	s3827	4544	0	2.72679e-07	100	26	48.5142	fwd	XP_004929461.1	Bombyx mori
tag04947	CATGAAGAAGAAGCTCGAGGCCGACA		263	77.8355	0	2.95e-97	10.6043			muscle myosin heavy chain	s3763	4438	1	2.72679e-07	100	26	48.5142	rev	BAG30740.1	Papilio xuthus
tag18047	CATGATACCTTAACGCAACCAGATGA		1237	366.093	0	0	12.838			PREDICTED: Titin	s5485	9410	0	2.72679e-07	100	26	48.5142	fwd	XP_004929535.1	Bombyx mori
tag47943	CATGGCCATCACCAGGATCACTCAGT		999	0.296	222.588	1.76e-241	-9.55479		development	juvenile hormone diol kinase	s798	647	1	2.72679e-07	100	26	48.5142	rev	CAD23378.1	Manduca sexta
tag68806	CATGTCGAAGACGGAGTTTATGTAAA		153	0	34.1242	5.44e-38	-9.41465			PREDICTED: dopamine N-acetyltransferase	C78100	-	-	2.72679e-07	100	26	48.5142	rev	XP_004928436.1	Bombyx mori
tag13690	CATGAGAAGTTAATCGATAGAGCTAT		134	0	29.8865	2.34e-33	-9.22335			PREDICTED: juvenile hormone esterase	s767	628	2	2.72679e-07	100	26	48.5142	rev	XP_004921681.1	Bombyx mori
tag30948	CATGCCCGTGCCTCCGCCCACTCCTG		77	0	17.1736	1.88e-19	-8.42405			cuticular protein CPR2	s5425	9147	0	1.19477e-05	96.1538	26	43.0608	rev	BAG30800.1	Papilio xuthus
tag13650	CATGAGAAGGGAGAAATAAAGGCGGT		56	0	12.4899	2.49e-14	-7.96462			cuticle protein 4	s3266	3689	2	9.6131e-07	100	25	46.6964	rev	ACD74813.1	Helicoverpa armigera
tag18747	CATGATATTAATGTGTGTCTTATTAT		48	0	10.7056	2.23e-12	-7.74222			PREDICTED: leucin rich SLIT and NTRK protein 6	s6507	15932	0	2.72679e-07	100	26	48.5142	fwd	XP_004921931.1	Bombyx mori
tag05973	CATGAAGGCCTTCATCATTCTCGCCC		449	0.5919	99.696	1.96e-105	-7.39603			cuticular protein RR-1 motif 3	s2068	1906	1	2.72679e-07	100	26	48.5142	rev	NP_001166744.1	Bombyx mori
tag50570	CATGGCTTCTCTTGCCAGTGCAAACG		65	0.296	14.2742	8.07e-15	-5.5919			Hdd1-like	C52741	-	-	2.72679e-07	100	26	48.5142	fwd	EHJ68589.1	Danaus plexippus
tag48285	CATGGCCGCCCCCGCCACCCCCGACG		633	4.1433	138.058	1.47e-128	-5.05834			cuticle protein 12	C79042	-	-	2.72679e-07	100	26	48.5142	fwd	P45589.1
tag51302	CATGGGACTAATATTCCATTTCAGAA		119	1.1838	25.6489	2.97e-23	-4.43739			juvenile hormone binding protein	s5631	10275	0	2.72679e-07	100	26	48.5142	rev	AAF43151.1	Manduca sexta
tag53576	CATGGGTCTTGGCCACTGACTACAAG		994	12.726	212.105	1.14e-172	-4.05893			insecticyanin	s2608	2714	1	2.72679e-07	100	26	48.5142	rev	BAF47403.1	Agrius convolvuli
tag58283	CATGGTTTGTTCTTCACAACTTCTGA		768	12.43	161.922	1.43e-123	-3.7034			Ommochrome-binding protein	s739	604	1	2.72679e-07	100	26	48.5142	rev	P31420.1
tag13974	CATGAGACTTTACGCCGAGACGTTTA		142	4.4393	28.3253	3.39e-17	-2.67369			juvenile hormone epoxide hydrolase	s3869	4610	0	2.72679e-07	100	26	48.5142	rev	NP_001037201.1	Bombyx mori
tag06435	CATGAAGTGAGCCGGATCGTAACTCG		1449	108.319	241.546	1.12e-44	-1.15701			pupal cuticle protein precursor	C79410	-	-	2.72679e-07	100	26	48.5142	rev	NP_001119729.1	Bombyx mori
tag26574	CATGCACTAGTCAGCGGCGCTCCGCT		31752	2563.54	5149.85	0	-1.00639			arginine kinase	C81584	-	-	2.72679e-07	100	26	48.5142	fwd	AGH14259.1	Spodoptera frugiperda
tag59463	CATGTAAATCTATAATATATGAACTC		196	39.9536	13.6051	2.78e-13	1.55418			PREDICTED: angiogenic factor	C60714	-	-	2.72679e-07	100	26	48.5142	fwd	XP_004933483.1	Bombyx mori
tag53583	CATGGGTCTTTTGGAAGATGGACCTG		153	45.2807	0	6.55e-57	9.82275			PREDICTED: angiotensin-converting enzyme	s3353	3820	2	1.19477e-05	96.1538	26	43.0608	rev	XP_004931196.1	Bombyx mori
tag81592	CATGTTCTTTCATAGTGGATGAATTC		306	0	68.2483	2.59e-75	-10.4146		gene expression	Splicing factor U2AF 65 kDa subunit	s5521	9639	0	2.72679e-07	100	26	48.5142	rev	NP_001040494.1	Bombyx mori
tag34905	CATGCGGAATCAGTACTGTCTACTCT		196	0	43.7146	1.76e-48	-9.77197			PREDICTED: LTV1 protein	s2665	2796	1	2.72679e-07	100	26	48.5142	rev	XP_004926172.1	Bombyx mori
tag31770	CATGCCGGCAATTGTGCCTCAAGGTG		167	0	37.2466	2.09e-41	-9.54097			PREDICTED: RNA polymerase II mediator 8	C77614	-	-	1.19477e-05	96.1538	26	43.0608	fwd	XP_004925550.1	Bombyx mori
tag73215	CATGTGCACCAGATCTTAAAACAAAT		136	0	30.3326	7.62e-34	-9.24472			endothelial-monocyte activating polypeptide II	C76590	-	-	2.72679e-07	100	26	48.5142	rev	EHJ67346.1	Danaus plexippus
tag41677	CATGGAAATTTGCCAAGTGATTTGAA		93	0	20.7421	2.35e-23	-8.69642			PREDICTED: nucleolar protein 3	C53217	-	-	3.38902e-06	100	24	44.8786	fwd	XP_004925806.1	Bombyx mori
tag82015	CATGTTGAGCAAGGAGTAAAGGGTAA		84	0	18.7348	3.69e-21	-8.54958			transcription factor KDM4	C83790	-	-	2.72679e-07	100	26	48.5142	fwd	NP_001243917.1	Bombyx mori
tag80410	CATGTTCATTCGTTACGCCGCCTTCC		80	0	17.8427	3.49e-20	-8.47919			putative translation initiation factor 3	C80562	-	-	2.72679e-07	100	26	48.5142	rev	EHJ66700.1	Danaus plexippus
tag10448	CATGACCAACTTGCTCCGCATCATAC		65	0	14.4972	1.59e-16	-8.17963			PREDICTED: RNA helicase	C55870	-	-	2.72679e-07	100	26	48.5142	fwd	XP_004921601.1	Bombyx mori
tag33979	CATGCGATTTCGTATAGCGATAAAAT		47	0	10.4826	3.91e-12	-7.71185			putative ELAV protein 1	C83256	-	-	2.72679e-07	100	26	48.5142	rev	EHJ76427.1	Danaus plexippus
tag35010	CATGCGGCAAGGTTATCGGCAATAAG		96	3.2555	18.9579	2.31e-11	-2.54186			PREDICTED: RNA polymerase	C72902	-	-	2.72679e-07	100	26	48.5142	fwd	XP_005991022.1	Latimeria chalumnae
tag71211	CATGTGAAAAATTAACCTAGATCTCA		372	18.645	68.9174	1.04e-26	-1.88608			enhancer of split mbeta	C78280	-	-	2.72679e-07	100	26	48.5142	rev	NP_001164466.1	Bombyx mori
tag19097	CATGATCAAGTACGGCCTCAACAACA		311	17.1652	56.4275	1.14e-19	-1.71691			phenylalanyl-tRNA synthetase alpha	s5984	12213	0	2.72679e-07	100	26	48.5142	rev	NP_001182394.1	Bombyx mori
tag27048	CATGCAGATGGAGGAGCTGATAAGAA		249	16.5733	43.0455	1.5e-11	-1.377			PREDICTED: MSTA	s5959	12088	0	2.72679e-07	100	26	48.5142	rev	XP_004927477.1	Bombyx mori
tag15714	CATGAGGCAGTTCCGTACCGGCTCGT		2290	153.303	395.216	1.44e-92	-1.36625			translation initiation factor 4A	C83852	-	-	2.72679e-07	100	26	48.5142	rev	AGK45314.2	Antheraea pernyi
tag20882	CATGATGATGAGGAATGTGAATGAAC		793	58.0067	133.151	1.02e-26	-1.19877			mRNA export protein	s3025	3302	0	2.72679e-07	100	26	48.5142	fwd	EHJ77417.1	Danaus plexippus
tag07949	CATGAATGCTATCACAGATCTTACGT		353	26.0438	59.1039	1.94e-12	-1.18231			PREDICTED: RNA polymerase	C65848	-	-	2.72679e-07	100	26	48.5142	fwd	XP_004930423.1	Bombyx mori
tag38679	CATGCTGCAGGAATAAGCAAGAAGAC		348	26.6357	57.5427	3.82e-11	-1.11127			RNA ligase (ATP)	s4615	6079	0	2.72679e-07	100	26	48.5142	rev	EHJ72985.1	Danaus plexippus
tag65531	CATGTATTCTGACGACGAATCTAAAG		1118	200.064	98.5809	8.01e-32	1.02108			protein gar2	C83854	-	-	2.72679e-07	100	26	48.5142	rev	EHJ76889.1	Danaus plexippus
tag07281	CATGAATATCGATTGTATTATGAACG		1250	225.22	109.064	5.29e-37	1.04617			PREDICTED: RNA helicase	s6638	18427	0	2.72679e-07	100	26	48.5142	fwd	XP_004931452.1	Bombyx mori
tag42722	CATGGAATGCATCATAGGATTATTGA		831	150.936	71.5938	1.79e-26	1.07603			cAMP responsive element binding protein	s549	427	1	2.72679e-07	100	26	48.5142	rev	EHJ73000.1	Danaus plexippus
tag23534	CATGATTTATTTCAATGCTAAATGGA		399	73.3962	33.6781	1.44e-14	1.1239			putative translation initiation factor 4 gamma, 2	C83488	-	-	2.72679e-07	100	26	48.5142	fwd	EHJ68697.1	Danaus plexippus
tag34704	CATGCGCTCCGACCACCTCGCCAAGC		1244	230.547	103.711	4.92e-44	1.1525			PREDICTED: transcription Krueppel factor 10	C72532	-	-	2.72679e-07	100	26	48.5142	fwd	XP_004929171.1	Bombyx mori
tag41067	CATGGAAAACAATTTTACAAAAAGCG		1113	207.759	91.6668	2.35e-41	1.18044			PREDICTED: surfeit locus protein 6	C78782	-	-	2.72679e-07	100	26	48.5142	rev	XP_004928555.1	Bombyx mori
tag36589	CATGCTACCTGCCAAGCTCACGGTCA		268	50.6079	21.6343	7.36e-12	1.22604			mortality factor 4 protein	C77824	-	-	2.72679e-07	100	26	48.5142	rev	EHJ73253.1	Danaus plexippus
tag01811	CATGAAAGATGGTATGAGGATGTTAG		242	46.1686	19.1809	1.86e-11	1.26724			PREDICTED: Splicing factor SYF1	C67800	-	-	2.72679e-07	100	26	48.5142	fwd	XP_004931059.1	Bombyx mori
tag72414	CATGTGATACAGCAAATAATACAAGA		792	151.528	62.4494	1.47e-34	1.27882			PREDICTED: Nucleoside-triphosphate phosphatase	C76270	-	-	2.72679e-07	100	26	48.5142	fwd	XP_004931312.1	Bombyx mori
tag19300	CATGATCAGTGCAGGAGAAGGCGATG		250	47.9443	19.627	4.07e-12	1.28852			polyA-binding protein	s2743	2906	0	2.72679e-07	100	26	48.5142	rev	BAM18939.1	Papilio polytes
tag61251	CATGTACAAACCTGTGTAGGTTGATG		231	44.3929	18.0657	1.98e-11	1.29707			PREDICTED: RNA helicase	C80670	-	-	2.72679e-07	100	26	48.5142	fwd	XP_004932969.1	Bombyx mori
tag50752	CATGGCTTTTGTTTTTAAAAAGATGA		318	61.854	24.3107	3.43e-16	1.34728			PREDICTED: mRNA cap guanine-N7 methyltransferase X1	s6237	13821	0	2.72679e-07	100	26	48.5142	rev	XP_004923021.1	Bombyx mori
tag51415	CATGGGAGATAATAAAATCTTACCCA		804	160.11	58.6579	8.16e-44	1.44867			zinc finger CCHC type	s5598	10085	0	2.72679e-07	100	26	48.5142	rev	EHJ71850.1	Danaus plexippus
tag65537	CATGTATTCTTATTATTTGCATTGCT		293	58.8945	20.9652	8.18e-18	1.49014			PREDICTED: Nucleoside-triphosphate phosphatase	C83740	-	-	2.72679e-07	100	26	48.5142	fwd	XP_004929303.1	Bombyx mori
tag46050	CATGGATGAGAAGCATCTAATTTAAT		325	65.7014	22.9725	3.61e-20	1.51602			PREDICTED: tRNA-isoleucine ligase	s1321	1130	1	2.72679e-07	100	26	48.5142	fwd	XP_004929693.1	Bombyx mori
tag20786	CATGATGAGTCACCGACTCACCGAAG		305	61.854	21.4112	2.49e-19	1.5305			splicing factor Cwf21	C83840	-	-	2.72679e-07	100	26	48.5142	rev	EHJ75983.1	Danaus plexippus
tag14690	CATGAGCATCGTTGTAACAGCCCAAC		8828	1836.68	584.794	0	1.6511			translation elongation factor 2	s421	329	2	1.19477e-05	100	23	43.0608	fwd	NP_001163865.1	Bombyx mori
tag44834	CATGGAGGAAGAAGAGGCGAAAAATA		141	30.1871	8.6983	1.89e-12	1.79513			PREDICTED: silencing protein 10	C81946	-	-	1.19477e-05	100	23	43.0608	fwd	XP_004932211.1	Bombyx mori
tag65332	CATGTATTATTACTTGAAGATTTTTA		700	150.344	42.8225	1.51e-56	1.81183			translation initiation factor 3G	s5802	11240	0	2.72679e-07	100	26	48.5142	fwd	BAM18240.1	Papilio xuthus
tag03248	CATGAAATTTAAATAAATGAAATAAA		180	39.6576	10.2595	1.2e-17	1.95063			PREDICTED: transcription factor TFIID subunit 10	C77182	-	-	2.72679e-07	100	26	48.5142	fwd	XP_004926469.1	Bombyx mori
tag87193	CATGTTTTTGTAAAAAAAAAAAAAAA		2574	571.188	143.634	2.06e-238	1.99157			translation factor SUI1	C76038	-	-	1.19477e-05	100	23	43.0608	fwd	NP_001037082.1	Bombyx mori
tag83431	CATGTTGTGCCCCTGTGTAAACATAA		151	34.6264	7.5831	6.42e-18	2.19101			translation factor penguin protein	C81854	-	-	2.72679e-07	100	26	48.5142	fwd	AGC92694.1	Heliconius erato
tag22576	CATGATTATTTTATTTTATTTTCTAG		384	88.1938	19.1809	1.81e-43	2.20101			RPA43 protein	C79580	-	-	2.72679e-07	100	26	48.5142	rev	EHJ70362.1	Danaus plexippus
tag42300	CATGGAAGGTTTATCGTTCAAAGAAA		75	17.7571	3.3455	6.42e-11	2.4081			PREDICTED: RNA-binding protein 19	C82572	-	-	2.72679e-07	100	26	48.5142	fwd	XP_004932207.1	Bombyx mori
tag23727	CATGATTTGTCTGAATATAACTGCAA		86	20.7167	3.5685	3.22e-13	2.53739			PREDICTED: tRNA-adenosine deaminase 1	C55272	-	-	2.72679e-07	100	26	48.5142	fwd	XP_004931103.1	Bombyx mori
tag09632	CATGACACGGAAGACGTGGACATAGA		85	20.7167	3.3455	1.03e-13	2.6305			PREDICTED: RNA helicase	s839	682	0	2.72679e-07	100	26	48.5142	rev	XP_004922675.1	Bombyx mori
tag86316	CATGTTTTATACAAACACCAAAAAAA		1498	365.501	58.6579	4.48e-217	2.63948			translation factor pixie	C83266	-	-	4.21208e-05	100	22	41.243	fwd	BAM18097.1	Papilio xuthus
tag31042	CATGCCCTAAATTAAATCCATCCAAA		74	18.349	2.6764	5.6e-13	2.77734			PREDICTED: RNA helicase	s5891	11701	0	2.72679e-07	100	26	48.5142	fwd	XP_004926198.1	Bombyx mori
tag05861	CATGAAGGACAAGAGACTCAAGAACA		128	32.2588	4.2376	6.17e-23	2.92836			PREDICTED: deoxynucleotidyltransferase interacting protein 2	C80590	-	-	2.72679e-07	100	26	48.5142	rev	XP_004928639.1	Bombyx mori
tag82012	CATGTTGAGATTAAAGTAGGCCCAGA		260	65.9974	8.2522	1.93e-46	2.99955			PREDICTED: RNA-binding protein pno1	s1057	876	0	4.21208e-05	96	25	41.243	fwd	XP_004927650.1	Bombyx mori
tag37534	CATGCTCCAGGAAATTGGCGTGGTCA		138	36.1062	3.5685	8.04e-29	3.33884			PREDICTED: cAMP-responsive element-binding protein 2	s5400	8999	0	2.72679e-07	100	26	48.5142	fwd	XP_004922630.1	Bombyx mori
tag27512	CATGCAGGAGGTCAAAAAGTACAGAG		29	8.5826	0	1.98e-11	7.42335			PREDICTED: serine/arginine matrix protein 5	C78128	-	-	1.19477e-05	96.1538	26	43.0608	fwd	XP_004927403.1	Bombyx mori
tag52021	CATGGGCCATCCTGACTTGTTGAGCT		64	18.941	0	2.88e-24	8.56537			Splicing factor 3B5	C63261	-	-	2.72679e-07	100	26	48.5142	fwd	EHJ76126.1	Danaus plexippus
tag62287	CATGTACTAAAATAACATTGTGAAAA		68	20.1248	0	9.84e-26	8.65283			multiprotein bridging factor 1	C76158	-	-	9.6131e-07	100	25	46.6964	fwd	NP_001036824.1	Bombyx mori
tag30458	CATGCCCACCGCCAAGCAGAAGCTGC		86	25.4519	0	2.46e-32	8.99163			PREDICTED: Splicing factor 3A1	C43017	-	-	1.19477e-05	96.1538	26	43.0608	rev	XP_004925258.1	Bombyx mori
tag56577	CATGGTGGCCGGGTACGCGTGCTCCG		94	27.8195	0	2.86e-35	9.11995			PREDICTED: Splicing mRNA-processing factor 17	s6242	13840	0	2.72679e-07	100	26	48.5142	fwd	XP_004922916.1	Bombyx mori
tag33348	CATGCGAACCAGTGGCCGCCTTCTGC		161	47.6483	0	7.62e-60	9.89628			PREDICTED: retinoblastoma-binding protein 5	s6535	16139	0	2.72679e-07	100	26	48.5142	rev	XP_004924717.1	Bombyx mori
tag63917	CATGTATACAAATAATGTATATCATA		175	51.7917	0	5.58e-65	10.0166			PREDICTED: la protein	s1084	900	0	1.19477e-05	96.1538	26	43.0608	fwd	XP_004929181.1	Bombyx mori
tag83449	CATGTTGTGCTCCGGATGGCTCGATG		7812	0	1742.34	0	-15.0887		metabolism	trypsin protease	s1048	870	1	2.72679e-07	100	26	48.5142	rev	AAA29341.1	Manduca sexta
tag19957	CATGATCTATCTACCTAACGCTGTTC		3011	0	671.554	0	-13.7133			serine protease 17	C77376	-	-	2.72679e-07	100	26	48.5142	rev	ACR15969.2	Mamestra configurata
tag52438	CATGGGCTATACAGCCTACCTACGTA		2459	0	548.44	0	-13.4211			Neutral lipase	s1591	1413	1	2.72679e-07	100	26	48.5142	rev	AFI64310.1	Helicoverpa armigera
tag35797	CATGCGTGATGTTCCCGGATGGGAGG		1944	0	433.577	0	-13.0821			NADH dehydrogenase [ubiquinone] 1 alpha subcomplex subunit 13	s1607	1432	0	2.72679e-07	100	26	48.5142	rev	ADM64320.1	Helicoverpa armigera
tag51826	CATGGGCAACGATATTCTCACCAAGT		1931	0	430.678	0	-13.0724			PREDICTED: Lipase	C54060	-	-	2.72679e-07	100	26	48.5142	rev	XP_004929630.1	Bombyx mori
tag55733	CATGGTCTCCCACAGGTCTGGTGAGA		1831	0	408.375	0	-12.9957			phosphopyruvate hydratase	C82832	-	-	2.72679e-07	100	26	48.5142	fwd	AGQ53952.1	Spodoptera litura
tag81358	CATGTTCTGCGTCGGCCGTGCCCAGA		1592	0	355.07	0	-12.7939			diverged serine protease	s2430	2413	0	2.72679e-07	100	26	48.5142	fwd	CAA72953.1	Helicoverpa armigera
tag80184	CATGTTCACCAATCTCTCTGTGTATG		1342	0	299.311	0	-12.5474			Lysosomal acid lipase	s1490	1317	1	2.72679e-07	100	26	48.5142	rev	AFI64312.1	Helicoverpa armigera
tag35114	CATGCGGCGCCGATTCCGGCGGTCCT		860	0	191.809	1.88e-210	-11.9055			PREDICTED: trypsin protease	s1534	1344	2	2.72679e-07	100	26	48.5142	fwd	XP_004929525.1	Bombyx mori
tag50314	CATGGCTGGTTTCCCTGCGGTTTCCA		4630	0.296	1032.42	0	-11.7684			chymotrypsin	s5192	7898	0	2.72679e-07	100	26	48.5142	fwd	AFM28249.1	Heliothis virescens
tag57888	CATGGTTGGTCTATCTTCGGATCTAT		752	0	167.721	4.16e-184	-11.7119			PREDICTED: mucin-2	s4775	6480	0	2.72679e-07	100	26	48.5142	fwd	XP_004933382.1	Bombyx mori
tag78439	CATGTTACAGCTATATCCATTTATTA		746	0	166.383	1.21e-182	-11.7003			ATP synthase	s5916	11869	0	2.72679e-07	100	26	48.5142	rev	NP_001040448.1	Bombyx mori
tag66914	CATGTCAATGCTGAAATACCTCACAT		699	0	155.9	3.53e-171	-11.6064			PREDICTED: Triacylglycerol lipase	C75404	-	-	2.72679e-07	100	26	48.5142	rev	XP_004932344.1	Bombyx mori
tag15357	CATGAGGAAAGCCCTTCAGCTGCTGA		575	0	128.244	6.24e-141	-11.3247			PREDICTED: NADH dehydrogenase [ubiquinone] 1 beta subcomplex subunit 9	C67083	-	-	2.72679e-07	100	26	48.5142	fwd	XP_004922580.1	Bombyx mori
tag00701	CATGAAAAGCATCTATTTAATGCACT		575	0	128.244	6.24e-141	-11.3247			Aminopeptidase N	s6559	16356	0	2.72679e-07	100	26	48.5142	rev	AAF07223.1	Manduca sexta
tag29985	CATGCCAGGGTGACTCCGGTGGTCCT		536	0	119.546	2.03e-131	-11.2234			serine protease 11	C81080	-	-	2.72679e-07	100	26	48.5142	rev	ACR15986.2	Mamestra configurata
tag80254	CATGTTCAGATAGCTCAAGTGCCTCA		528	0	117.762	1.82e-129	-11.2017			Hydroxypyruvate isomerase	s5577	9953	0	1.19477e-05	96.1538	26	43.0608	rev	ABY57912.1	Bombyx mori
tag59061	CATGTAAACTAAGCCTCGTGATTCAT		517	0	115.308	8.78e-127	-11.1713			PREDICTED: collagenase	s1824	1664	1	2.72679e-07	100	26	48.5142	rev	XP_004933633.1	Bombyx mori
tag82587	CATGTTGCTGGCTTTGCTGGCCGAAG		2771	0.296	617.803	0	-11.0276			Triacylglycerol lipase	C78296	-	-	2.72679e-07	100	26	48.5142	fwd	EHJ66307.1	Danaus plexippus
tag21510	CATGATGGTGGCAGAAAGGGGAGCGC		467	0	104.157	1.38e-114	-11.0245			PREDICTED: Glucose dehydrogenase (acceptor)	C83136	-	-	2.72679e-07	100	26	48.5142	rev	XP_004928873.1	Bombyx mori
tag32706	CATGCCTGGAACCGAACACAACTTCG		464	0	103.488	7.44e-114	-11.0152			metallopeptidase, Hatching enzyme (Envelysin)	C83826	-	-	2.72679e-07	100	26	48.5142	fwd	AEL12457.1	Antheraea pernyi
tag39156	CATGCTGGAGGACCTCACCGCGTATG		10116	1.1838	2255.32	0	-10.8957			chymotrypsin	C80718	-	-	2.72679e-07	100	26	48.5142	fwd	CAA72966.1	Helicoverpa armigera
tag20859	CATGATGATCGGCGTGTTCCTCTTCT		410	0	91.4438	1.11e-100	-10.8367			Oligosaccharyltransferase	s869	707	1	2.72679e-07	100	26	48.5142	rev	BAM20498.1	Papilio polytes
tag09714	CATGACACTTACTCTTTGGTCTTCAA		393	0	87.6522	1.55e-96	-10.7756			Alpha amylase	s978	795	2	2.72679e-07	100	26	48.5142	fwd	EHJ73357.1	Danaus plexippus
tag48598	CATGGCCTTTCTAAATGGATCGCACC		366	0	81.6303	5.99e-90	-10.673			PREDICTED: Triglyceride lipase H	C80796	-	-	2.72679e-07	100	26	48.5142	rev	XP_004932346.1	Bombyx mori
tag50952	CATGGGAACTCTAAATTCTTCGCGGC		2164	0.296	482.422	0	-10.6707			PREDICTED: chymotrypsin BI	C81802	-	-	2.72679e-07	100	26	48.5142	fwd	XP_004928997.1	Bombyx mori
tag79393	CATGTTATCGACAACGGTATCCTATT		336	0	74.9393	1.25e-82	-10.5496			PREDICTED: 17-beta-hydroxysteroid dehydrogenase 14	s2645	2755	1	2.72679e-07	100	26	48.5142	fwd	XP_004922777.1	Bombyx mori
tag52971	CATGGGGCTTCTACAATCTACTTAGA		322	0	71.8168	3.24e-79	-10.4882			PREDICTED: Lactase	s5341	8701	0	2.72679e-07	100	26	48.5142	rev	XP_004933036.1	Bombyx mori
tag29986	CATGCCAGGGTGTGCTACTACTGTGT		1869	0.296	416.627	0	-10.4592			Lipase	C78972	-	-	2.72679e-07	100	26	48.5142	rev	ACB54944.1	Helicoverpa armigera
tag24954	CATGCAACTTTACATACAATATCGAG		299	0	66.6871	1.32e-73	-10.3813			PREDICTED: trypsin protease	s2050	1892	2	2.72679e-07	100	26	48.5142	rev	XP_004927140.1	Bombyx mori
tag49358	CATGGCGTACGCCGCCTGCATCGGGC		296	0	66.018	7.12e-73	-10.3667			alkaline phosphatase	s2029	1875	4	2.72679e-07	100	26	48.5142	rev	BAG41977.1	Bombyx mandarina
tag14395	CATGAGATGGGGCACGGAGAATGCTC		276	0	61.5573	5.39e-68	-10.2658			PREDICTED: Aminopeptidase	s247	204	1	2.72679e-07	100	26	48.5142	fwd	XP_004922954.1	Bombyx mori
tag48319	CATGGCCGCTGACGCTTTAACATCCA		6237	1.1838	1390.17	0	-10.1976			mucin 4	s6035	12487	0	2.72679e-07	100	26	48.5142	rev	ACB54955.1	Helicoverpa armigera
tag04446	CATGAACGTGCCAAAGCCAAATTCTG		256	0	57.0966	4.07e-63	-10.1573			coproporphirynogen oxidase	s6478	15756	0	2.72679e-07	100	26	48.5142	rev	NP_001040239.1	Bombyx mori
tag55599	CATGGTCGGAGTGGTCAGCTTCGGTC		1476	0.296	328.975	0	-10.1184			protease 35kDa precursor	s6181	13434	0	2.72679e-07	100	26	48.5142	fwd	NP_001037037.1	Bombyx mori
tag61519	CATGTACAGACTGAACACCGAAAGGA		1422	0.296	316.931	0	-10.0646			PREDICTED: Lipase	s638	508	2	2.72679e-07	100	26	48.5142	fwd	XP_004929630.1	Bombyx mori
tag22875	CATGATTCTTTACGGATGGGGTCACG		230	0	51.2977	8.96e-57	-10.0028			PREDICTED: carboxypeptidase B	s5143	7669	0	2.72679e-07	100	26	48.5142	rev	XP_004922814.1	Bombyx mori
tag18039	CATGATACCTATTATTTACTCTGAAC		200	0	44.6067	1.86e-49	-9.80112			PREDICTED: Elongation of fatty acids protein	s5461	9324	0	2.72679e-07	100	26	48.5142	rev	XP_004931947.1	Bombyx mori
tag41550	CATGGAAATCAATTTGGCTAAGCAGA		192	0	42.8225	1.67e-47	-9.74222			PREDICTED: Maltase	s980	795	4	2.72679e-07	100	26	48.5142	fwd	XP_004929317.1	Bombyx mori
tag80870	CATGTTCGCTAGGGTCAGCGCCTTCC		1126	0.296	250.913	2.08e-272	-9.72761			chymotrypsinogen 1	C76734	-	-	2.72679e-07	100	26	48.5142	fwd	CAL92020.1	Manduca sexta
tag79026	CATGTTAGTAGCTTGTTAGTGTACGC		188	0	41.9303	1.58e-46	-9.71185			seminal fluid protein	C83080	-	-	2.72679e-07	100	26	48.5142	rev	AEW46867.1	Chilo suppressalis
tag57845	CATGGTTGGACTCACAACCCTCACAT		173	0	38.5848	7.19e-43	-9.59189			PREDICTED: Triacylglycerol lipase	C78674	-	-	2.72679e-07	100	26	48.5142	fwd	XP_004932344.1	Bombyx mori
tag20271	CATGATCTGCGCTGGTCTTCTGGACG		996	0.296	221.918	9.45e-241	-9.55045			trypsinogen protein 1	C77528	-	-	9.6131e-07	100	25	46.6964	rev	CAM84320.1	Manduca sexta
tag82448	CATGTTGCCTGTTATTTTGGGCCACA		158	0	35.2393	3.28e-39	-9.46104			PREDICTED: Lipase	C81166	-	-	2.72679e-07	100	26	48.5142	rev	XP_004931474.1	Bombyx mori
tag26851	CATGCAGAAGCTGGAAACTTTACGTT		153	0	34.1242	5.44e-38	-9.41465			PREDICTED: carboxyltransferase	C83248	-	-	2.72679e-07	100	26	48.5142	rev	XP_004924612.1	Bombyx mori
tag38831	CATGCTGCGTTAAATTAATATTCTAT		150	0	33.4551	2.93e-37	-9.38608			Aminopeptidase 3	s5315	8605	0	1.19477e-05	96.1538	26	43.0608	fwd	AAM18718.1	Manduca sexta
tag53109	CATGGGGTCAGAGTGAACTCTGTGAG		145	0	32.3399	4.86e-36	-9.33717			PREDICTED: 17-beta-hydroxysteroid dehydrogenase 14	s5148	7698	0	2.72679e-07	100	26	48.5142	fwd	XP_004922777.1	Bombyx mori
tag57728	CATGGTTGAGGAGACCTGGCAGGGGA		135	0	30.1095	1.34e-33	-9.23408			PREDICTED: carboxypeptidase A2	s5164	7780	0	2.72679e-07	100	26	48.5142	rev	XP_004922801.1	Bombyx mori
tag42903	CATGGAATTTGAACCTAAGAGAAATA		135	0	30.1095	1.34e-33	-9.23408			Cytochrome P450	s6341	14553	0	2.72679e-07	100	26	48.5142	fwd	ADE05579.1	Manduca sexta
tag15985	CATGAGGGTCCCATCTGGATCAGAAA		129	0	28.7713	3.89e-32	-9.16849			PREDICTED: glucosidase	C83158	-	-	2.72679e-07	100	26	48.5142	fwd	XP_004925058.1	Bombyx mori
tag51152	CATGGGACACTTTTCTAAATTCATTC		125	0	27.8792	3.68e-31	-9.12305			PREDICTED: glucosylceramidase	s28	16	0	2.72679e-07	100	26	48.5142	rev	XP_004928022.1	Bombyx mori
tag50382	CATGGCTGTTGGAACTCCTTACAGCT		125	0	27.8792	3.68e-31	-9.12305			PREDICTED: carboxypeptidase A4	s3587	4153	0	2.72679e-07	100	26	48.5142	fwd	XP_004922812.1	Bombyx mori
tag55782	CATGGTCTGCGTGGGCTGGATTGATG		125	0	27.8792	3.68e-31	-9.12305			PREDICTED: trypsin protease	C76708	-	-	2.72679e-07	100	26	48.5142	fwd	XP_004931376.1	Bombyx mori
tag26160	CATGCACATCATCGGTTTCTCCTTGG		1476	0.5919	328.752	0	-9.11742			PREDICTED: Lipase	C73752	-	-	2.72679e-07	100	26	48.5142	fwd	XP_004929630.1	Bombyx mori
tag80590	CATGTTCCCGTCCGTTCGACACTGGT		122	0	27.2101	1.98e-30	-9.088			PREDICTED: N-acetylglucosamine-6-sulfatase	s3968	4791	2	2.72679e-07	100	26	48.5142	fwd	XP_004928865.1	Bombyx mori
tag52013	CATGGGCCAGCTTTTACTGGGCAAAG		121	0	26.9871	3.48e-30	-9.07612			PREDICTED: Fumarylacetoacetase	s860	697	2	2.72679e-07	100	26	48.5142	rev	XP_004927742.1	Bombyx mori
tag54983	CATGGTATTGGCAATCCACAGGGGTA		9203	3.8474	2049.68	0	-9.05731			Alpha amylase	s2290	2169	0	2.72679e-07	100	26	48.5142	fwd	NP_001166624.1	Bombyx mori
tag43276	CATGGACATCGACATCAATATGAAAG		118	0	26.318	1.87e-29	-9.0399			carboxyltransferase	s5012	7178	0	1.19477e-05	96.1538	26	43.0608	fwd	ABH01082.1	Sesamia nonagrioides
tag30331	CATGCCATTTGGTGGAGGACCCAGAT		113	0	25.2028	3.11e-28	-8.97744			Cytochrome P450	C82136	-	-	1.19477e-05	96.1538	26	43.0608	fwd	ABB69054.1	Helicoverpa armigera
tag52834	CATGGGGCATACCTTGTGCAGTTGGA		110	0	24.5337	1.68e-27	-8.93862			PREDICTED: chymotrypsin-2	C78082	-	-	2.72679e-07	100	26	48.5142	fwd	XP_004930632.1	Bombyx mori
tag40735	CATGCTTTGCGCCGGCATTCTGGACG		1294	0.5919	288.159	0	-8.92729			trypsin protease	s477	374	3	2.72679e-07	100	26	48.5142	rev	AFO68325.1	Heliothis virescens
tag78920	CATGTTAGATTATTTAGTTTTAAATA		109	0	24.3107	2.94e-27	-8.92545			Tyrosinase	s5892	11705	0	2.72679e-07	100	26	48.5142	rev	NP_001037335.1	Bombyx mori
tag49766	CATGGCTATCTTCGCAATGTTTATGT		102	0	22.7494	1.5e-25	-8.82969			Aminopeptidase N3	C83786	-	-	2.72679e-07	100	26	48.5142	fwd	AFK85019.1	Bombyx mori
tag29035	CATGCATTTTCGTCACAGTGTCAGCT		101	0	22.5264	2.63e-25	-8.81547			PREDICTED: chitinase	s1129	949	0	2.72679e-07	100	26	48.5142	rev	XP_004933352.1	Bombyx mori
tag85897	CATGTTTGTCGTTATTATTGTTGTTG		92	0	20.5191	4.12e-23	-8.68082			Cytochrome P450	s5173	7811	0	2.72679e-07	100	26	48.5142	rev	ADE05586.1	Manduca sexta
tag07011	CATGAATAATTGAAATAAAAATCAAA		89	0	19.85	2.22e-22	-8.63299			PREDICTED: short-chain dehydrogenases	C77552	-	-	1.19477e-05	96.1538	26	43.0608	fwd	XP_004921649.1	Bombyx mori
tag35868	CATGCGTGGTCAACTCCGCTGGTTGA		88	0	19.627	3.9e-22	-8.61669			PREDICTED: Lactase	C82224	-	-	2.72679e-07	100	26	48.5142	fwd	XP_004926196.1	Bombyx mori
tag69713	CATGTCGTTAGGCGAAAAGATAGAGC		87	0	19.4039	6.84e-22	-8.60021			carboxyltransferase	C73444	-	-	2.72679e-07	100	26	48.5142	fwd	ADF43459.1	Helicoverpa armigera
tag53596	CATGGGTGAACTCAGAGGTGCTGGCG		85	0	18.9579	2.1e-21	-8.56665			salivary protein	s5211	8018	0	2.72679e-07	100	26	48.5142	fwd	EHJ69021.1	Danaus plexippus
tag68629	CATGTCCTGAGATCGTTCTCAAGCCA		82	0	18.2888	1.13e-20	-8.51481			sterol o-acyltransferase	C82620	-	-	2.72679e-07	100	26	48.5142	fwd	EHJ66395.1	Danaus plexippus
tag12144	CATGACGTTTTTAAACTAATTTCTTC		79	0	17.6197	6.11e-20	-8.46104			chymotrypsin	s479	375	0	2.72679e-07	100	26	48.5142	fwd	AFM28256.1	Heliothis virescens
tag15888	CATGAGGGACGGCTACGTCAGCTGGG		77	0	17.1736	1.88e-19	-8.42405			PREDICTED: Maltase	s979	795	3	2.72679e-07	100	26	48.5142	fwd	XP_004929317.1	Bombyx mori
tag23130	CATGATTGGTGAGAAGGGTGCCGATA		443	0.296	98.5809	3.31e-106	-8.3798			PREDICTED: Glucose dehydrogenase (acceptor)	s6592	16935	0	2.72679e-07	100	26	48.5142	fwd	XP_004928920.1	Bombyx mori
tag81575	CATGTTCTTGTACGCTTGGGGAAACA		73	0	16.2815	1.78e-18	-8.34709			carboxypeptidase	C81134	-	-	2.72679e-07	100	26	48.5142	rev	CAF25189.2	Helicoverpa armigera
tag24273	CATGCAAAATACTGGATTAAACATTA		72	0	16.0584	3.12e-18	-8.32719			PREDICTED: Fatty acid amide hydrolase	s5006	7163	1	2.72679e-07	100	26	48.5142	rev	XP_004923964.1	Bombyx mori
tag55084	CATGGTCAACCGCCACCAGAGCATAT		70	0	15.6124	9.59e-18	-8.28654			Aminopeptidase N	s3281	3713	0	2.72679e-07	100	26	48.5142	rev	P91885.2
tag33371	CATGCGAAGAAACTTTCGATGGTCTG		67	0	14.9433	5.17e-17	-8.22335			PREDICTED: zinc carboxypeptidase A1	s1460	1290	1	2.72679e-07	100	26	48.5142	fwd	XP_004923381.1	Bombyx mori
tag47522	CATGGCATACACTATCGAAGGAGGAG		65	0	14.4972	1.59e-16	-8.17963			PREDICTED: short-chain dehydrogenases	s1039	858	2	2.72679e-07	100	26	48.5142	rev	XP_004933847.1	Bombyx mori
tag13100	CATGACTTACCCTAGCAATGTGATCG		766	0.5919	170.398	2.68e-182	-8.16933			putative chymotrypsin 8	s2222	2090	1	2.72679e-07	100	26	48.5142	fwd	AFM77767.1	Ostrinia nubilalis
tag61807	CATGTACCAATATGGATATAAAGAAA		56	0	12.4899	2.49e-14	-7.96462			PREDICTED: Lipase	s2978	3207	3	2.72679e-07	100	26	48.5142	rev	XP_004930124.1	Bombyx mori
tag31791	CATGCCGGCCGGGTACGCGCGCGTCA		319	0.296	70.9247	4.23e-76	-7.90478			PREDICTED: collagenase	s5954	12050	0	2.72679e-07	100	26	48.5142	rev	XP_004923933.1	Bombyx mori
tag78460	CATGTTACATAATGGTGTCCACATCG		1541	1.4798	342.58	0	-7.85493			Glycoside hydrolase	C80324	-	-	2.72679e-07	100	26	48.5142	rev	AEV66276.1	Manduca sexta
tag74700	CATGTGGCCTAACGCCAGAATATCAG		50	0	11.1517	7.25e-13	-7.80112			PREDICTED: carboxyltransferase	s894	728	2	9.6131e-07	100	25	46.6964	fwd	XP_004922469.1	Bombyx mori
tag11296	CATGACGACAGGTGCTCCTGTGGTCG		47	0	10.4826	3.91e-12	-7.71185			PREDICTED: carboxyltransferase	s3053	3345	0	2.72679e-07	100	26	48.5142	rev	XP_004924613.1	Bombyx mori
tag59906	CATGTAACGTGAACTGGCAAGGGACA		44	0	9.8135	2.11e-11	-7.61669			alcohol dehydrogenases	C78266	-	-	2.72679e-07	100	26	48.5142	rev	AGQ45606.1	Agrotis ipsilon
tag81144	CATGTTCTACGAGGATGTGTCGGTCT		12528	16.5733	2781.68	0	-7.39095			Arylphorin alpha	s5650	10368	0	2.72679e-07	100	26	48.5142	rev	P14296.1
tag80987	CATGTTCGTCAGGGTCAGCGCCTACA		6037	7.9907	1340.43	0	-7.39016			chymotrypsinogen 3	C76832	-	-	2.72679e-07	100	26	48.5142	fwd	CAM84318.1	Manduca sexta
tag49382	CATGGCGTATCAGCTACTGCAGCATA		877	1.1838	194.708	1.07e-204	-7.36173			Cytochrome P450	s5116	7551	0	2.72679e-07	100	26	48.5142	fwd	ACJ37388.1	Helicoverpa armigera
tag41761	CATGGAACAGTTGGGTCTTCTAAGGC		211	0.296	46.8371	6.21e-50	-7.30614			PREDICTED: Lyase	s4652	6157	0	2.72679e-07	100	26	48.5142	rev	XP_004922882.1	Bombyx mori
tag26558	CATGCACTACGGACCTTTCGCCTTCA		154	0.296	34.1242	3.65e-36	-6.84928			metallopeptidase, astacin	C77112	-	-	1.19477e-05	96.1538	26	43.0608	rev	AEA76313.1	Mamestra configurata
tag70093	CATGTCTATTGATGAAGGACATTAAT		1766	3.5514	391.201	0	-6.78337			PREDICTED: Lactase	s3583	4148	1	2.72679e-07	100	26	48.5142	fwd	XP_004933036.1	Bombyx mori
tag76718	CATGTGTTACAGTTACAAAACAGATC		133	0.296	29.4404	4.19e-31	-6.63629			NADH dehydrogenase [ubiquinone] subunit 8	s3372	3853	1	9.6131e-07	100	25	46.6964	fwd	NP_001040316.1	Bombyx mori
tag14007	CATGAGAGACACTGAGCACGTTGTAG		370	0.8879	81.8534	2.31e-84	-6.52657			Alpha amylase	s1835	1674	1	2.72679e-07	100	26	48.5142	fwd	EHJ72605.1	Danaus plexippus
tag10851	CATGACCGAGGCCGGAGTGAGAGGGG		118	0.296	26.0949	1.7e-27	-6.46226			PREDICTED: uridine phosphorylase	s19	11	3	2.72679e-07	100	26	48.5142	fwd	XP_004923436.1	Bombyx mori
tag60438	CATGTAATAAGTGTTTGGTCTGTAAG		235	0.5919	51.9668	8.61e-54	-6.45608			sterol carrier protein 2	s1010	828	1	2.72679e-07	100	26	48.5142	rev	ADJ17343.1	Manduca sexta
tag48529	CATGGCCTGCGTGGGCAGGACGTACA		97	0.296	21.4112	1.86e-22	-6.17686			PREDICTED: trypsin protease	s453	357	1	2.72679e-07	100	26	48.5142	rev	XP_004923290.1	Bombyx mori
tag42174	CATGGAAGCCTCCATCAACAACGGAA		654	2.0717	144.303	4.66e-145	-6.12216			PREDICTED: glucosidase	C83054	-	-	2.72679e-07	100	26	48.5142	fwd	XP_004925073.1	Bombyx mori
tag83877	CATGTTTAAATAAAATTGAATAACGA		3081	9.7664	679.807	0	-6.12115			peritrophin 1	s5975	12176	0	2.72679e-07	100	26	48.5142	fwd	AAP33177.1	Mamestra configurata
tag75711	CATGTGTAGATCTAAGGAAAATAAAT		93	0.296	20.5191	1.69e-21	-6.11546			Cytochrome P450	C83008	-	-	2.72679e-07	100	26	48.5142	rev	AFP20591.1	Spodoptera littoralis
tag13894	CATGAGACCGTCGTCTAATGCCGTTC		185	0.5919	40.8152	8.42e-42	-6.1076			seminal fluid protein	s6586	16814	0	2.72679e-07	100	26	48.5142	fwd	AEW46867.1	Chilo suppressalis
tag12905	CATGACTGCTTTGAATAGAGTTAGTG		82	0.296	18.0657	7.21e-19	-5.93175			PREDICTED: short-chain dehydrogenases	C76180	-	-	2.72679e-07	100	26	48.5142	fwd	XP_004922759.1	Bombyx mori
tag46770	CATGGCAAACTAATAAATATAGTATT		78	0.296	17.1736	6.49e-18	-5.85868			Cytochrome P450	s6451	15523	0	2.72679e-07	100	26	48.5142	fwd	ADE05582.1	Manduca sexta
tag15405	CATGAGGAAGGATAAAAACGGGAAAG		75	0.296	16.5045	3.37e-17	-5.80135			alcohol dehydrogenases	C76846	-	-	2.72679e-07	100	26	48.5142	rev	AGQ45608.1	Agrotis ipsilon
tag80747	CATGTTCGAAAAAAGACTGTTTAAAA		75	0.296	16.5045	3.37e-17	-5.80135			glycosyltransferase	s6518	15998	0	2.72679e-07	100	26	48.5142	rev	AEW43142.1	Helicoverpa armigera
tag00451	CATGAAAAATGTTCTTGAGTTCAATA		147	0.5919	32.3399	9.94e-33	-5.77181			myo-inositol oxygenase	C80112	-	-	1.19477e-05	96.1538	26	43.0608	fwd	NP_001093275.1	Bombyx mori
tag53622	CATGGGTGAGCCGGAAGAAATTGCAG		71	0.296	15.6124	3.02e-16	-5.72118			PREDICTED: 17-beta-hydroxysteroid dehydrogenase 14	s5149	7698	1	2.72679e-07	100	26	48.5142	fwd	XP_004922777.1	Bombyx mori
tag28506	CATGCATCCAGGTCTGGTGAGGACGA		67	0.296	14.7202	2.7e-15	-5.63629			PREDICTED: short-chain dehydrogenases	s2456	2474	0	2.72679e-07	100	26	48.5142	rev	XP_004929128.1	Bombyx mori
tag12227	CATGACTAATCTTGCCGCCCCACACC		65	0.296	14.2742	8.07e-15	-5.5919			PREDICTED: short-chain dehydrogenases	C76556	-	-	2.72679e-07	100	26	48.5142	fwd	XP_004931809.1	Bombyx mori
tag49554	CATGGCGTTGGAACTGGGAGAGTACG		116	0.5919	25.4258	2.27e-25	-5.42479			L-xylulose reductase	s6630	18070	0	2.72679e-07	100	26	48.5142	fwd	NP_001040432.1	Bombyx mori
tag53218	CATGGGTAACGGTGTTCTCACCAAAC		377	2.0717	82.5225	3.64e-79	-5.31592			Neutral lipase	s5060	7375	1	2.72679e-07	100	26	48.5142	rev	AFI64307.1	Helicoverpa armigera
tag81472	CATGTTCTTCAAGGATGTTTTGATTT		6933	38.4738	1517.3	0	-5.30148			Arylphorin beta	s2461	2482	2	2.72679e-07	100	26	48.5142	rev	AAA29305.1	Manduca sexta
tag03570	CATGAACAATGAATTACAAAATATGT		52	0.296	11.3747	9.65e-12	-5.26432			PREDICTED: Cytochrome b5	C77152	-	-	2.72679e-07	100	26	48.5142	rev	XP_004922825.1	Bombyx mori
tag51524	CATGGGAGGCTGCGCAGACAACTATA		49	0.296	10.7056	4.92e-11	-5.17686			PREDICTED: short-chain dehydrogenases	C79852	-	-	2.72679e-07	100	26	48.5142	fwd	XP_004925225.1	Bombyx mori
tag24350	CATGCAAACAACGCATCGATGAATAT		483	2.9595	105.495	1.86e-99	-5.15566			PREDICTED: short-chain dehydrogenases	C82862	-	-	2.72679e-07	100	26	48.5142	fwd	XP_004931115.1	Bombyx mori
tag74919	CATGTGGGCGACATTTGGCAGTGCTA		136	0.8879	29.6635	1.41e-28	-5.06222			silk gland derived serine protease	s2871	3082	1	2.72679e-07	100	26	48.5142	fwd	NP_001155191.1	Bombyx mori
tag82569	CATGTTGCTCTATAATAATAAATAGG		653	4.7352	142.072	2.92e-130	-4.90705			glucosidase	s1513	1330	0	1.19477e-05	96.1538	26	43.0608	rev	EHJ71114.1	Danaus plexippus
tag10494	CATGACCAATTTATCTAGTTACCCGC		119	0.8879	25.8719	1.33e-24	-4.86491			PREDICTED: phosphodiesterase	s6521	16022	0	2.72679e-07	100	26	48.5142	rev	XP_004932641.1	Bombyx mori
tag84560	CATGTTTATAGGACACCGAAATATTT		169	1.4798	36.5775	1.92e-33	-4.62752			Tyrosinase	C82980	-	-	2.72679e-07	100	26	48.5142	rev	Q25519.3
tag43423	CATGGACCGCTACTGGACTCGGTGCC		101	0.8879	21.8573	2.01e-20	-4.62164			dipeptidyl-peptidase	s1883	1727	1	2.72679e-07	100	26	48.5142	rev	EHJ72660.1	Danaus plexippus
tag51316	CATGGGACTCGCAATGAAACTTACAG		97	0.8879	20.9652	1.69e-19	-4.56152			sterol carrier protein 2/3-oxoacyl-CoA thiolase	s1012	828	3	2.72679e-07	100	26	48.5142	rev	ADJ17342.1	Manduca sexta
tag59811	CATGTAACCACAATATAATTACTAAA		156	1.4798	33.6781	1.91e-30	-4.50837			PREDICTED: Alpha-mannosidase	s4421	5631	0	2.72679e-07	100	26	48.5142	fwd	XP_004929874.1	Bombyx mori
tag59995	CATGTAACTTAGGCGCAGTAGGTACT		62	0.5919	13.382	9.93e-13	-4.49879			PREDICTED: Deoxyribose-phosphate aldolase	C81432	-	-	1.19477e-05	96.1538	26	43.0608	fwd	XP_004926461.1	Bombyx mori
tag64367	CATGTATCAGCCTAGATACGACCTAC		60	0.5919	12.936	2.86e-12	-4.44988			Cytochrome P450	s1167	981	0	2.72679e-07	100	26	48.5142	fwd	NP_001095934.1	Bombyx mori
tag33497	CATGCGACAACTCATAGACAAGGCGA		505	5.919	108.171	9.32e-91	-4.19181			mucin	s5904	11794	0	2.72679e-07	100	26	48.5142	fwd	AAN63949.1	Plutella xylostella
tag52537	CATGGGCTGCTTCAGACACTATAAGA		185	2.3676	39.477	2.87e-33	-4.0595			adenosylmethionine synthetase	s3643	4250	0	2.72679e-07	100	26	48.5142	rev	NP_001040509.1	Bombyx mori
tag56563	CATGGTGGCCATCGCCAAGAAACACA		254	3.2555	54.1972	3.54e-45	-4.05728			PREDICTED: aldo-keto reductase	C79820	-	-	2.72679e-07	100	26	48.5142	fwd	XP_004933320.1	Bombyx mori
tag52111	CATGGGCCTCGGTAACAGTTCGTGAT		161	2.0717	34.3472	4.54e-29	-4.05133			chitinase	s2242	2114	1	2.72679e-07	100	26	48.5142	fwd	ABB88891.1	Manduca sexta
tag33098	CATGCCTTGTTATAGAATTTTTAAAT		113	1.4798	24.0876	1.18e-20	-4.02486			Alpha amylase	s2598	2700	0	2.72679e-07	100	26	48.5142	rev	NP_001182391.1	Bombyx mori
tag21773	CATGATGTCGACAAGCACGTGGAATT		105	1.4798	22.3034	7.32e-19	-3.91382			putative cysteine protease C1A	s1873	1714	0	2.72679e-07	100	26	48.5142	fwd	CAX16636.1	Manduca sexta
tag26950	CATGCAGAGAGCCTTATGTTCCTTCA		104	1.4798	22.0803	1.22e-18	-3.89932			hexamerine	s6374	14880	0	2.72679e-07	100	26	48.5142	rev	AAT76805.1	Helicoverpa armigera
tag62480	CATGTACTGTTATGTATTAATATTAA		59	0.8879	12.4899	7.26e-11	-3.81429			PREDICTED: glycine N-methyltransferase	s3836	4563	0	2.72679e-07	100	26	48.5142	fwd	XP_004926374.1	Bombyx mori
tag12216	CATGACTAAGTTTAGATATAACTGTT		117	1.7757	24.7567	2.13e-20	-3.80135			putative inositol polyphosphate phosphatase	s6454	15544	0	2.72679e-07	100	26	48.5142	rev	EHJ69438.1	Danaus plexippus
tag11839	CATGACGGTACGAGGGGACCCCACCT		77	1.1838	16.2815	9.3e-14	-3.78172			PREDICTED: saccharopine, dehydrogenase	C80794	-	-	2.72679e-07	100	26	48.5142	rev	XP_004926544.1	Bombyx mori
tag51095	CATGGGAATTTTACTTAAATACCATT		152	2.3676	32.1168	6.61e-26	-3.76182			serine protease 3	s3760	4433	0	1.19477e-05	96.1538	26	43.0608	rev	AAV91434.1	Lonomia obliqua
tag30329	CATGCCATTTGGAGGAGGTCCCAGAA		185	2.9595	39.0309	5.79e-31	-3.72118			Cytochrome P450	s6429	15374	0	2.72679e-07	100	26	48.5142	rev	ABB69054.1	Helicoverpa armigera
tag22018	CATGATGTTGGCCATTCATATAGGAC		1537	25.4519	323.622	1.75e-243	-3.66846			PREDICTED: Alpha amylase	s6066	12650	0	1.19477e-05	96.1538	26	43.0608	fwd	XP_004933429.1	Bombyx mori
tag42330	CATGGAAGTCAGCACGGCTGAGGACG		1207	20.1248	254.035	4.59e-191	-3.65799			carboxyltransferase	C78378	-	-	2.72679e-07	100	26	48.5142	rev	NP_001182393.1	Bombyx mori
tag61526	CATGTACAGAGTGAACACCCAAAGAA		1378	25.4519	288.159	6.82e-209	-3.50102			PREDICTED: Lipase	C45391	-	-	2.72679e-07	100	26	48.5142	rev	XP_004929630.1	Bombyx mori
tag73355	CATGTGCATCACCAAGCAGGACGTGG		188	3.5514	39.2539	1.76e-29	-3.46637			PREDICTED: alanine-glyoxylate aminotransferase	s3464	3983	0	2.72679e-07	100	26	48.5142	fwd	XP_004931615.1	Bombyx mori
tag47657	CATGGCATTGGCAAAGCCAGGAAGCA		138	2.6636	28.7713	8.75e-22	-3.4332			PREDICTED: carboxylesterase	s3415	3909	1	2.72679e-07	100	26	48.5142	fwd	XP_004925500.1	Bombyx mori
tag39513	CATGCTGTCCTGCCATATTTGTATCC		91	1.7757	18.9579	1.04e-14	-3.41632			PREDICTED: Cytochrome b5	C82406	-	-	1.19477e-05	96.1538	26	43.0608	rev	XP_004924008.1	Bombyx mori
tag56398	CATGGTGCTCGTTTTTTTATGTTCAA		2398	48.8321	498.034	0	-3.35034			Acyl-CoA-binding protein	s5344	8732	0	2.72679e-07	100	26	48.5142	rev	P31824.1
tag06124	CATGAAGGTGGTGGACCCCGGAGACG		145	2.9595	30.1095	2.81e-22	-3.34678			PREDICTED: short-chain dehydrogenases	s4101	5007	0	2.72679e-07	100	26	48.5142	rev	XP_004923883.1	Bombyx mori
tag11986	CATGACGTCATCGAGAAGCGTGTCAA		103	2.3676	21.1882	2.57e-15	-3.16175			Acyl-CoA desaturase	s5069	7394	1	2.72679e-07	100	26	48.5142	fwd	AAQ74257.1	Spodoptera littoralis
tag18199	CATGATAGAGCCTACTGAATCCGAGG		101	2.3676	20.7421	6.74e-15	-3.13106			PREDICTED: Glycine dehydrogenase	s5963	12097	0	1.19477e-05	96.1538	26	43.0608	fwd	XP_004931912.1	Bombyx mori
tag43590	CATGGACGAAAATACTCACGAACCTC		176	4.1433	36.1315	5.73e-25	-3.12439			PREDICTED: sarcosine dehydrogenase	s3381	3862	1	1.19477e-05	96.1538	26	43.0608	rev	XP_004928559.1	Bombyx mori
tag41524	CATGGAAATAGTTTCGGGAATCAAAG		1275	30.4831	261.396	3.24e-170	-3.10015			Deoxyribose-phosphate aldolase	s5470	9358	0	2.72679e-07	100	26	48.5142	fwd	BAM19834.1	Papilio xuthus
tag10211	CATGACATCTTTCGGCTGATTAATTT		119	2.9595	24.3107	8.31e-17	-3.03815			PREDICTED: retinoid-inducible serine carboxypeptidase	s1189	1009	1	2.72679e-07	100	26	48.5142	rev	XP_004926552.1	Bombyx mori
tag84813	CATGTTTATTTCGAATTTTTGGATAC		91	2.3676	18.5118	7.98e-13	-2.96694			Acyl-CoA-binding protein	C83858	-	-	2.72679e-07	100	26	48.5142	rev	EHJ66585.1	Danaus plexippus
tag79043	CATGTTAGTCATAATCTGTTATTGAA		280	7.6948	56.6506	1.47e-35	-2.88014			dopa-decarboxylase	C83784	-	-	2.72679e-07	100	26	48.5142	fwd	AAR23825.1	Antheraea pernyi
tag29877	CATGCCAGCACCCTAAACGCGACACT		104	2.9595	20.9652	9.62e-14	-2.82456			PREDICTED: acetyl-CoA hydrolase	s6621	17635	0	1.19477e-05	96.1538	26	43.0608	fwd	XP_004933631.1	Bombyx mori
tag05431	CATGAAGATGTGTCCAAAGTTGCAAA		132	3.8474	26.541	7.57e-17	-2.78627			Ribose-phosphate diphosphokinase	C80542	-	-	1.19477e-05	96.1538	26	43.0608	fwd	NP_001040481.1	Bombyx mori
tag28957	CATGCATTTATGACTGTGGTCCATAC		135	4.1433	26.9871	1.27e-16	-2.7034			hemocyte protease-2	C83418	-	-	2.72679e-07	100	26	48.5142	rev	AAB94558.1	Manduca sexta
tag20442	CATGATGAAAATCGATTGGGAGTTAA		95	2.9595	18.9579	5.99e-12	-2.67936			Histidine phosphatase	C83654	-	-	2.72679e-07	100	26	48.5142	rev	3C7T	Bombyx mori
tag83004	CATGTTGGTGCCTTGAATGCATTTTT		108	3.5514	21.4112	6.45e-13	-2.5919			PREDICTED: cytosolic non-specific dipeptidase	s1509	1326	2	2.72679e-07	100	26	48.5142	rev	XP_004928508.1	Bombyx mori
tag27615	CATGCAGGGCAAACTGTGATACATAT		167	5.6231	33.009	6.33e-19	-2.55342			PREDICTED: peroxisomal acyl-coenzyme A oxidase 1	s3635	4241	1	2.72679e-07	100	26	48.5142	fwd	XP_004932403.1	Bombyx mori
tag27546	CATGCAGGCGAAACTATGATAATATT		133	4.7352	26.0949	1.1e-14	-2.46226			PREDICTED: peroxisomal acyl-coenzyme A oxidase 1	s3118	3452	1	2.72679e-07	100	26	48.5142	rev	XP_004932404.1	Bombyx mori
tag20746	CATGATGAGCTCAGGTTACAGTTATT		937	34.0345	183.334	4.19e-93	-2.4294			cytochrome c oxidase	C75630	-	-	2.72679e-07	100	26	48.5142	fwd	YP_007627101.1	Sphinx morio
tag86874	CATGTTTTGTCTTTATTTATGACTTG		130	4.7352	25.4258	4.05e-14	-2.42479			Cytochrome P450	s3605	4184	0	2.72679e-07	100	26	48.5142	fwd	ADE05575.1	Manduca sexta
tag11114	CATGACCTTCCAAGAGGCATTGAAGA		137	5.6231	26.318	2.59e-13	-2.22661			PREDICTED: phosphoserine phosphatase	s2197	2063	1	2.72679e-07	100	26	48.5142	fwd	XP_004927361.1	Bombyx mori
tag74407	CATGTGGACTAATTTCGCTAAGACCG		135	5.6231	25.8719	5.94e-13	-2.20195			PREDICTED: esterase FE4	C82800	-	-	2.72679e-07	100	26	48.5142	fwd	XP_004933450.1	Bombyx mori
tag18292	CATGATAGGATCCCAACAACTAGGCA		248	10.3583	47.5062	1.35e-22	-2.19732			PREDICTED: Tryptophan Oxidoreductase	C69347	-	-	2.72679e-07	100	26	48.5142	fwd	XP_004922659.1	Bombyx mori
tag59954	CATGTAACTGAAGGATTCGAAAACGC		184	7.6948	35.2393	4.2e-17	-2.19524			PREDICTED: short-chain dehydrogenases	s5647	10361	0	2.72679e-07	100	26	48.5142	fwd	XP_004932223.1	Bombyx mori
tag51394	CATGGGAGACACGCACCACCCAGACT		148	6.511	28.1022	2.59e-13	-2.10974			aldo-keto reductase	C66112	-	-	2.72679e-07	100	26	48.5142	rev	AGQ45612.1	Agrotis ipsilon
tag52429	CATGGGCTACTTGCTGGACAAGGAGA		415	18.349	78.7309	1.34e-34	-2.10122			PREDICTED: Long-chain-fatty-acid CoA ligase	s6284	14126	0	2.72679e-07	100	26	48.5142	rev	XP_004930169.1	Bombyx mori
tag56640	CATGGTGGGCGAGATCTCCAAGATGC		958	42.6171	181.549	3.29e-77	-2.09086			tetrahydrofolate synthase C-1	s3217	3619	4	2.72679e-07	100	26	48.5142	fwd	Q27772.3
tag72231	CATGTGAGCTGGGAGGAGGACAAGGC		430	19.5329	81.1843	1.08e-34	-2.0553			Cytochrome b5	C74158	-	-	2.72679e-07	100	26	48.5142	rev	ADU02195.1	Helicoverpa armigera
tag08503	CATGAATTGGAGCCCGACCTGTAGAA		4944	231.139	928.489	0	-2.00613			Cytochrome b5	s2966	3194	1	2.72679e-07	100	26	48.5142	fwd	YP_003795656.1	Gomphocerippus rufus
tag22311	CATGATTACGACCTGGTCTCCGGCAC		380	18.0531	71.1477	3.3e-29	-1.97857			putative mannosyltransferase	s5610	10150	0	2.72679e-07	100	26	48.5142	rev	EHJ69524.1	Danaus plexippus
tag51436	CATGGGAGCAAAAATTCTATTTATTC		137	6.511	25.6489	2.07e-11	-1.97795			chitinase	C83632	-	-	2.72679e-07	100	26	48.5142	rev	P36362.1
tag81555	CATGTTCTTGGCGAGTGACAAAGCAA		458	21.9005	85.6449	1.32e-34	-1.96741			PREDICTED: short-chain dehydrogenases	s846	687	1	2.72679e-07	100	26	48.5142	fwd	XP_004922759.1	Bombyx mori
tag41975	CATGGAAGAAAGCGGGCTAGGAGTAC		284	13.6138	53.082	5.87e-22	-1.96315			glycosyltransferase	s2009	1860	0	2.72679e-07	100	26	48.5142	fwd	NP_001243968.1	Bombyx mori
tag15071	CATGAGCGTCACCGAGACCTGTCTGG		349	16.8693	65.1258	2.28e-26	-1.94883			PREDICTED: thyroglobulin	C81380	-	-	2.72679e-07	100	26	48.5142	rev	XP_004932955.1	Bombyx mori
tag74489	CATGTGGAGGTCATTATGGCTATGGA		315	15.6855	58.4348	4.83e-23	-1.8974			NADH dehydrogenase 1	s3757	4430	1	2.72679e-07	100	26	48.5142	rev	NP_001040477.1	Bombyx mori
tag04550	CATGAACTATTCCATCATTAGGAGTA		9587	477.667	1778.25	0	-1.89638			cytochrome c oxidase	s1952	1795	1	2.72679e-07	100	26	48.5142	fwd	CAY76953.1	Hyles tithymali deserticola
tag33464	CATGCGAATGTATGGGATTGACAGTT		461	23.3802	85.1989	3.27e-32	-1.86554			PREDICTED: oxoacyl-CoA thiolase	s1499	1322	2	2.72679e-07	100	26	48.5142	fwd	XP_004926179.1	Bombyx mori
tag44365	CATGGAGACTGGAGAGGGTAGATAAT		169	8.5826	31.2247	1.1e-12	-1.8632			5-demethoxyubiquinone hydroxylase	s947	775	1	1.19477e-05	96.1538	26	43.0608	rev	NP_001093078.1	Bombyx mori
tag45390	CATGGAGTTTATCGACTACCCCATCC		604	30.779	111.517	1.94e-41	-1.85724			galactosidase beta	s6257	13940	0	2.72679e-07	100	26	48.5142	rev	NP_001157373.1	Bombyx mori
tag80594	CATGTTCCCGTGCGGCGCGCTCACAG		145	7.3988	26.764	5.27e-11	-1.85493			PREDICTED: 2-oxoisovalerate dehydrogenase beta	s2935	3162	2	3.38902e-06	100	24	44.8786	fwd	XP_004922925.1	Bombyx mori
tag11851	CATGACGGTGAACGCGGCTTTAGCGC		150	7.6948	27.6562	2.91e-11	-1.84565			PREDICTED: venom serine carboxypeptidase	s3310	3747	1	2.72679e-07	100	26	48.5142	rev	XP_004930886.1	Bombyx mori
tag15932	CATGAGGGCGTCAGGCCCGATATATT		184	9.4705	33.9011	1.87e-13	-1.83982			PREDICTED: ornithine aminotransferase	s6503	15891	0	2.72679e-07	100	26	48.5142	rev	XP_004930044.1	Bombyx mori
tag25243	CATGCAAGGCAAACTGTGATATCTGG		244	13.0219	44.6067	1.55e-16	-1.77632			PREDICTED: peroxisomal acyl-coenzyme A oxidase 1	s3320	3762	0	2.72679e-07	100	26	48.5142	fwd	XP_004932404.1	Bombyx mori
tag12903	CATGACTGCTTTCGTAGAGAAGAGAG		1546	82.5707	282.584	1.96e-96	-1.77498			enoyl-CoA hydratase	C80676	-	-	2.72679e-07	100	26	48.5142	rev	ADO33011.1	Biston betularia
tag05527	CATGAAGCAATATCTAGAAAATCCTT		260	14.2057	47.2831	6.18e-17	-1.73485			PREDICTED: lipoamide acyltransferase component	s4268	5341	0	2.72679e-07	100	26	48.5142	rev	XP_004926652.1	Bombyx mori
tag12408	CATGACTATGTTATGTCAACAAAAAG		1001	55.935	181.103	1.1e-58	-1.69499			PREDICTED: cytochrome c oxidase	C76890	-	-	2.72679e-07	100	26	48.5142	fwd	XP_004931781.1	Bombyx mori
tag36010	CATGCGTTCACAATAGTTGCAATCTT		368	20.7167	66.464	2.65e-22	-1.68178			PREDICTED: gamma-glutamyl hydrolase A	s5657	10406	0	2.72679e-07	100	26	48.5142	fwd	XP_004931467.1	Bombyx mori
tag01754	CATGAAAGACTTTTACAAGAAACATT		448	25.7479	80.5152	6.27e-26	-1.64481			phosphoserine aminotransferase	C82318	-	-	2.72679e-07	100	26	48.5142	rev	ADO79970.1	Antheraea pernyi
tag68817	CATGTCGAAGGGAGCCAACTTCAAGC		579	34.0345	103.488	8.38e-32	-1.60439			PREDICTED: xaa-Pro dipeptidase	C82706	-	-	2.72679e-07	100	26	48.5142	rev	XP_004928306.1	Bombyx mori
tag00172	CATGAAAAAACCTAAATTAAGTGAAA		619	36.4021	110.625	7.27e-34	-1.60358			putative phosphoglycerate kinase	C81598	-	-	2.72679e-07	100	26	48.5142	fwd	EHJ66818.1	Danaus plexippus
tag22030	CATGATGTTGGCTTAAAATGACTTGT		251	14.7976	44.8298	1.51e-14	-1.59909			PREDICTED: cytochrome c oxidase	s4980	7085	0	2.72679e-07	100	26	48.5142	fwd	XP_004923969.1	Bombyx mori
tag51448	CATGGGAGCCACTTATGGCAAAACCT		381	22.7883	67.8022	8.25e-21	-1.57304			NADH dehydrogenase [ubiquinone] 1 alpha subcomplex subunit 5	C73270	-	-	2.72679e-07	100	26	48.5142	rev	NP_001093287.1	Bombyx mori
tag46887	CATGGCAACTACTCTCAGAAAAGCCG		3446	209.83	610.443	3.36e-169	-1.54063			Multifunctional protein ADE	s5551	9829	0	2.72679e-07	100	26	48.5142	rev	EHJ73696.1	Danaus plexippus
tag49359	CATGGCGTACGCCGGCGCACGACTCA		426	26.0438	75.3854	3.39e-22	-1.53334			putative malate dehydrogenase	s1210	1027	1	2.72679e-07	100	26	48.5142	rev	EHJ79241.1	Danaus plexippus
tag07452	CATGAATCAAACGTCTTTGTAAATGT		246	15.0936	43.4916	2.45e-13	-1.5268			PREDICTED: succinyl-CoA ligase beta	C83196	-	-	2.72679e-07	100	26	48.5142	fwd	XP_004928539.1	Bombyx mori
tag73559	CATGTGCCCTCGCTAAGCTTTGTGTA		877	55.3431	153.893	2.17e-41	-1.47545			short-chain dehydrogenases	C79366	-	-	2.72679e-07	100	26	48.5142	rev	NP_001040154.1	Bombyx mori
tag36961	CATGCTATATTTAAGGCTTTATTATT		604	39.3617	105.049	3.67e-27	-1.4162			NADH dehydrogenase [ubiquinone] subunit 5	C78758	-	-	2.72679e-07	100	26	48.5142	rev	YP_001650756.1	Manduca sexta
tag81359	CATGTTCTGCTACACAGGACTCAAAC		1300	84.9383	225.933	2.85e-56	-1.41141			aspartate aminotransferase	s3316	3758	1	2.72679e-07	100	26	48.5142	rev	NP_001040337.1	Bombyx mori
tag65638	CATGTATTGGACTATATAATTGAGCA		447	29.2993	77.6157	2.98e-20	-1.40548			PREDICTED: Cystathionine beta-synthase	s4559	5958	0	2.72679e-07	100	26	48.5142	fwd	XP_004934366.1	Bombyx mori
tag11029	CATGACCTCACACAAAGGACACCTGA		364	23.9721	63.1185	1.33e-16	-1.3967			PREDICTED: short-chain dehydrogenases	C77694	-	-	2.72679e-07	100	26	48.5142	fwd	XP_004926634.1	Bombyx mori
tag28334	CATGCATATTAGTTATGAGTCTGGGG		447	29.5952	77.3927	7.9e-20	-1.38683			PREDICTED: Argininosuccinate synthase	C81408	-	-	2.72679e-07	100	26	48.5142	rev	XP_004928609.1	Bombyx mori
tag05557	CATGAAGCAGAAACACCGTATGATCT		869	57.7107	150.325	7.71e-37	-1.38117			NADH dehydrogenase [ubiquinone] 1 beta subcomplex subunit 10	s1035	856	0	1.19477e-05	96.1538	26	43.0608	rev	NP_001040478.1	Bombyx mori
tag02076	CATGAAAGTGATTATTTATTTAGTAT		350	23.3802	60.4421	1.5e-15	-1.37026			hypothetical Dihydrolipoyllysine-residue acetyltransferase	s6540	16167	0	2.72679e-07	100	26	48.5142	rev	EHJ75541.1	Danaus plexippus
tag03287	CATGAAATTTAATTTCATCATTAGGG		25365	1704.69	4372.58	0	-1.35898			cytochrome c oxidase	s1951	1795	0	2.72679e-07	100	26	48.5142	rev	CCA31002.1	Hyles euphorbiae
tag43550	CATGGACCTGGTTCCTGACCCAAAAA		2026	136.73	348.825	1.39e-80	-1.35117			cytochrome c oxidase	C72974	-	-	2.72679e-07	100	26	48.5142	fwd	NP_001106743.1	Bombyx mori
tag21019	CATGATGCACGTCAGTGCGTACACGC		383	26.0438	65.7949	3.05e-16	-1.33704			leukotriene A4 hydrolase	C83124	-	-	2.72679e-07	100	26	48.5142	fwd	NP_001040416.1	Bombyx mori
tag37618	CATGCTCCGTATGTAAACCGTCTCTT		4468	306.903	765.229	3.68e-168	-1.31811			methionine-rich storage protein 2	s2315	2222	1	2.72679e-07	100	26	48.5142	fwd	AAA29321.1	Manduca sexta
tag09259	CATGACAATGATTGACTTACATATAT		853	59.4864	145.418	2.55e-32	-1.28957			lipid storage droplet protein 1	C83388	-	-	2.72679e-07	100	26	48.5142	rev	ACF24761.1	Manduca sexta
tag62322	CATGTACTACCAACTCCAGGCAAAGT		1056	74.284	179.542	8.71e-39	-1.2732			PREDICTED: NADH dehydrogenase [ubiquinone] 1 alpha subcomplex subunit 7	s4326	5464	0	2.72679e-07	100	26	48.5142	fwd	XP_004933732.1	Bombyx mori
tag12989	CATGACTGTACAAATAGTTGGCTGGT		1635	115.126	277.9	5.57e-59	-1.27136			phosphoglycerate mutase	s1764	1596	1	2.72679e-07	100	26	48.5142	fwd	BAM19330.1	Papilio polytes
tag12177	CATGACTAAAGGCGCTGGTAATGTGT		607	43.801	102.373	1.47e-21	-1.22479			PREDICTED: short-chain dehydrogenases	C80910	-	-	2.72679e-07	100	26	48.5142	fwd	XP_004926863.1	Bombyx mori
tag43344	CATGGACCAGAGGATTACTCCATCGT		765	55.935	128.467	7.37e-26	-1.19958			isocitrate dehydrogenase	C81706	-	-	2.72679e-07	100	26	48.5142	fwd	BAM18085.1	Papilio xuthus
tag84943	CATGTTTCACCAACAAATCCTGCAAT		378	27.8195	63.3416	2.65e-13	-1.18705			PREDICTED: Acyl-CoA N-acyltransferase	s5320	8615	1	2.72679e-07	100	26	48.5142	fwd	XP_004926269.1	Bombyx mori
tag61900	CATGTACCCTGCGACCAAATCTGCGC		368	27.5236	61.3343	1.86e-12	-1.15603			fructose-1,6-bisphosphatase	s2417	2382	1	2.72679e-07	100	26	48.5142	rev	NP_001040381.1	Bombyx mori
tag85919	CATGTTTGTGATATTTTATTTAGTAT		455	34.0345	75.8314	4.62e-15	-1.1558			Acyl-CoA dehydrogenase	s3302	3739	0	2.72679e-07	100	26	48.5142	fwd	NP_001037672.1	Bombyx mori
tag47911	CATGGCCAGGCTCGAGTACGGAGGCA		519	39.3617	86.091	2.43e-16	-1.12907			putative Lysosomal Pro-X carboxypeptidase	C81590	-	-	2.72679e-07	100	26	48.5142	fwd	EHJ65099.1	Danaus plexippus
tag45072	CATGGAGGGGCTGGCCTCCAGCTTCC		468	35.5143	77.6157	7.44e-15	-1.12795			PREDICTED: Oligosaccharyltransferase	s5405	9019	0	2.72679e-07	100	26	48.5142	rev	XP_004929165.1	Bombyx mori
tag09894	CATGACAGGAGACCAATCGAAAAGTA		1076	81.6829	178.427	3.81e-32	-1.12723			saposin-related precursor	s2793	2973	0	1.19477e-05	100	23	43.0608	rev	NP_001036831.1	Bombyx mori
tag22882	CATGATTGAAAAATTGTAAGTTGTAA		587	44.9848	97.0196	9.39e-18	-1.10884			acetyl-CoA acetyltransferase	s1583	1402	2	2.72679e-07	100	26	48.5142	rev	BAM19639.1	Papilio xuthus
tag36066	CATGCGTTGTTGAAAACGCAAGATAT		1145	87.8979	189.133	5.48e-33	-1.1055			PREDICTED: alt: phosphopyruvate hydratase	C82106	-	-	2.72679e-07	100	26	48.5142	rev	XP_004930083.1	Bombyx mori
tag11672	CATGACGCTAGAAATTAAGTATAAGT		648	50.016	106.833	4.86e-19	-1.0949			PREDICTED: NAD(P)(+) transhydrogenase	s6636	18344	0	2.72679e-07	100	26	48.5142	rev	XP_004924678.1	Bombyx mori
tag75025	CATGTGGGTGAACACATACGAGCACG		8218	646.36	1345.79	9.24e-209	-1.05804			Aldehyde dehydrogenase	s872	709	1	2.72679e-07	100	26	48.5142	fwd	EHJ66210.1	Danaus plexippus
tag16746	CATGAGTGCCAAATTAAAAATTGTTA		1325	105.063	216.343	3.05e-34	-1.04206			PREDICTED: 1,4-alpha-glucan-branching enzyme	s3857	4589	0	2.72679e-07	100	26	48.5142	rev	XP_004926310.1	Bombyx mori
tag28753	CATGCATTCAACCATTTACTCATTTA		2993	533.01	265.856	1.46e-79	1.00352			PREDICTED: lambda-crystallin homolog	C80442	-	-	2.72679e-07	100	26	48.5142	rev	XP_004931941.1	Bombyx mori
tag48614	CATGGCCTTTGTGTTAAAGTGAATAA		8913	1612.05	773.035	4.82e-259	1.06029			ornithine transferase	s3626	4223	0	2.72679e-07	100	26	48.5142	fwd	NP_001037028.1	Bombyx mori
tag10856	CATGACCGATACAAAGACCTCATAGA		699	129.627	58.2118	1.41e-25	1.15498			PREDICTED: UPF0483 protein	C76170	-	-	2.72679e-07	100	26	48.5142	rev	XP_004925264.1	Bombyx mori
tag42944	CATGGACAAAATCAGAGCTCTCGAAA		546	104.471	43.0455	2.39e-24	1.27917			PREDICTED: succinyl-CoA ligase alpha	s6446	15480	0	2.72679e-07	100	26	48.5142	rev	XP_004928994.1	Bombyx mori
tag68677	CATGTCCTGTGGTTACAACAAGAATA		560	107.431	43.9376	2.67e-25	1.28988			hypothetical Geranylgeranyl diphosphate synthase	C83374	-	-	2.72679e-07	100	26	48.5142	fwd	EHJ64723.1	Danaus plexippus
tag36544	CATGCTACATAGATAAAACAAATGGG		533	102.4	41.7073	2.35e-24	1.29584			PREDICTED: acylneuraminate-9-phosphatase	s5041	7284	0	1.19477e-05	96.1538	26	43.0608	fwd	XP_004921865.1	Bombyx mori
tag52703	CATGGGGAAATACACACAACCTGAAG		217	41.7293	16.9506	7.36e-11	1.29973			PREDICTED: 17-beta-hydroxysteroid dehydrogenase 14	C58046	-	-	2.72679e-07	100	26	48.5142	fwd	XP_004922779.1	Bombyx mori
tag33185	CATGCCTTTTATATGAATAAAATACA		329	63.6298	25.4258	3.37e-16	1.32341			PREDICTED: aspartate carbamoyltransferase	s5983	12211	1	2.72679e-07	100	26	48.5142	rev	XP_004924864.1	Bombyx mori
tag66780	CATGTCAAGTCATTATATTGTTACCA		1239	240.017	95.4584	4.89e-57	1.33019			PREDICTED: epoxide hydrolase 4	C80950	-	-	2.72679e-07	100	26	48.5142	rev	XP_004927786.1	Bombyx mori
tag45340	CATGGAGTTAAAAGATTGTAAAATAG		360	73.9881	24.5337	4.21e-24	1.59253			PREDICTED: Glucose-1-phosphatase	C76442	-	-	2.72679e-07	100	26	48.5142	rev	XP_004930768.1	Bombyx mori
tag11721	CATGACGGAAGTACTAACGAAATAAG		202	42.3212	13.159	1.5e-15	1.68533			short-chain dehydrogenases	s3196	3590	1	2.72679e-07	100	26	48.5142	fwd	BAM20756.1	Papilio polytes
tag05900	CATGAAGGAGGGCGTGGCCGGCAACG		376	81.3869	22.5264	2.45e-32	1.85318			hypothetical AMP deaminase	s5735	10818	1	2.72679e-07	100	26	48.5142	rev	EHJ69833.1	Danaus plexippus
tag82368	CATGTTGCATTCAGTAAAATTTTTGA		663	147.976	36.3545	1.49e-64	2.02516			PREDICTED: ATP-dependent NAD(P)H-hydrate dehydratase	s5970	12141	0	2.72679e-07	100	26	48.5142	fwd	XP_004926990.1	Bombyx mori
tag08375	CATGAATTATTGATAGGTTTAAATAA		208	48.5362	9.8135	4.87e-26	2.30622			PREDICTED: coenzyme Q-binding protein	s2150	2003	0	2.72679e-07	100	26	48.5142	fwd	XP_004930445.1	Bombyx mori
tag33764	CATGCGAGTATAGATGAAGTATTTGA		114	26.6357	5.3528	5.07e-15	2.31499			Cytochrome P450	C71462	-	-	2.72679e-07	100	26	48.5142	fwd	BAM73866.1	Bombyx mori
tag61896	CATGTACCCGGATAATATCGAGGACT		214	50.016	10.0365	6.22e-27	2.31713			PREDICTED: NADH dehydrogenase [ubiquinone] 1 alpha subcomplex subunit 4	s2229	2097	1	2.72679e-07	100	26	48.5142	fwd	XP_004922587.1	Bombyx mori
tag17659	CATGATAATAAATGTATATACATTTT		537	132.883	19.627	4.15e-84	2.75924			poly(p)/ATP NAD kinase	C83724	-	-	2.72679e-07	100	26	48.5142	rev	BAM19258.1	Papilio polytes
tag53480	CATGGGTCCGTTTGAATTGGCTGACT		35	10.3583	0	1.25e-13	7.69465			3-hydroxyacyl-CoA dehydrogenase	s618	494	3	2.72679e-07	100	26	48.5142	rev	NP_001040414.1	Bombyx mori
tag72632	CATGTGATGAAAATTCGCTGTGTGTA		45	13.3179	0	2.68e-17	8.05722			PREDICTED: Inositol-trisphosphate 3-kinase	C81580	-	-	4.21208e-05	96	25	41.243	fwd	XP_004932241.1	Bombyx mori
tag08297	CATGAATTAGAAAACACAGTGCGCAT		49	14.5017	0	9.16e-19	8.18007			PREDICTED: Fatty acyl-CoA reductase	C65217	-	-	2.72679e-07	100	26	48.5142	fwd	XP_004925977.1	Bombyx mori
tag25253	CATGCAAGGCGAAATGTGGGTGCCCT		54	15.9814	0	1.34e-20	8.32025			short-chain dehydrogenases	s5966	12127	0	1.19477e-05	96.1538	26	43.0608	fwd	AGY56062.1	Antheraea yamamai
tag49286	CATGGCGGTCATCAAACAACTAGTGA		89	26.3398	0	1.95e-33	9.0411			NADH dehydrogenase [ubiquinone] 1 alpha subcomplex subunit 2	C56706	-	-	2.72679e-07	100	26	48.5142	fwd	NP_001040303.1	Bombyx mori
tag50461	CATGGCTTATGTTTACTTGAAAGGAA		111	32.8507	0	1.66e-41	9.35978			glucose-6-phosphate isomerase	s6004	12335	0	2.72679e-07	100	26	48.5142	fwd	ACV97159.1	Spodoptera exigua
tag37713	CATGCTCGCATCATCGGGCCACAAGT		128	37.8819	0	9.68e-48	9.56537			PREDICTED: aldo-keto reductase isoform X1	s2487	2525	1	2.72679e-07	100	26	48.5142	fwd	XP_004925119.1	Bombyx mori
tag73737	CATGTGCGATAATACTTAGATATAGC		170	50.3119	0	3.81e-63	9.97476			chitin deacetylase 4	C83468	-	-	2.72679e-07	100	26	48.5142	rev	EHJ78544.1	Danaus plexippus
tag36316	CATGCTAACTTCCCCAGGGCTGTGCT		391	115.717	0	3.32e-144	11.1764			PREDICTED: aldose 1-epimerase	C80730	-	-	2.72679e-07	100	26	48.5142	rev	XP_004922660.1	Bombyx mori
tag51104	CATGGGACAAAGGAAGGGACAGTTCA		268	0	59.773	4.82e-66	-10.2234		protein regulation	PREDICTED: RING finger protein nhl-1	s723	591	1	9.6131e-07	100	25	46.6964	rev	XP_004933397.1	Bombyx mori
tag27265	CATGCAGCCGCGCAGCACGCGCTGCA		134	0	29.8865	2.34e-33	-9.22335			PREDICTED: Glycosylphosphatidylinositol (GPI) biosynthesis class S	s2250	2128	1	2.72679e-07	100	26	48.5142	fwd	XP_004928972.1	Bombyx mori
tag39790	CATGCTTAAATACAAATGATAATACA		56	0	12.4899	2.49e-14	-7.96462			PREDICTED: ubiquitin carboxyl-terminal hydrolase 5	s6373	14877	0	2.72679e-07	100	26	48.5142	fwd	XP_004927122.1	Bombyx mori
tag48076	CATGGCCCCTGCCGCCGCTAACTGAA		52	0	11.5978	2.36e-13	-7.8577			protease inhibitor protein	s4009	4856	2	2.72679e-07	100	26	48.5142	fwd	ABG72718.1	Antheraea mylitta
tag70140	CATGTCTATTTTATTTCAGATATTTT		45	0	10.0365	1.2e-11	-7.64911			Small glutamine-rich tetratricopeptide repeat-containing protein	C81972	-	-	2.72679e-07	100	26	48.5142	rev	BAM19628.1	Papilio xuthus
tag04002	CATGAACCCAGTCAACGTTGAACAAA		132	0.5919	28.9944	3.67e-29	-5.61426			PREDICTED: WAP four-disulfide core domain 18	s2084	1921	0	2.72679e-07	100	26	48.5142	rev	XP_005077124.1	Mesocricetus auratus
tag04519	CATGAACTAGTGCCAGATATTCTGTC		171	0.8879	37.4697	8.07e-37	-5.39925			phosphatidylethanolamine-binding	C70533	-	-	2.72679e-07	100	26	48.5142	fwd	BAM17866.1	Papilio xuthus
tag05336	CATGAAGATATGAGAATATATGAATT		316	1.7757	69.1404	2.38e-66	-5.28306			PREDICTED: phosphatidylethanolamine-binding X1	s2915	3141	0	2.72679e-07	100	26	48.5142	rev	XP_004922754.1	Bombyx mori
tag73868	CATGTGCGTCAACAAGTTCCCGGTGC		163	1.7757	35.0163	9.38e-31	-4.30155			lectin	C81052	-	-	2.72679e-07	100	26	48.5142	rev	BAA03124.1	Bombyx mori
tag71370	CATGTGAAATAGCTGATCAAATAAAT		209	9.4705	39.477	1.17e-17	-2.0595			Kunitz-type proteinase inhibitor 5 II	s6002	12306	0	2.72679e-07	100	26	48.5142	fwd	P10280.2
tag59258	CATGTAAATAAAATGTTCTACGTAGA		282	13.3179	52.859	3.23e-22	-1.98879			protease inhibitor protein	s4010	4856	3	2.72679e-07	100	26	48.5142	fwd	ABG72718.1	Antheraea mylitta
tag10279	CATGACATTGCACCTCTTGTTAATCT		1219	84.0505	208.536	9.3e-47	-1.31097			serpin 2	C82368	-	-	2.72679e-07	100	26	48.5142	fwd	AAV91429.1	Lonomia obliqua
tag39696	CATGCTGTTCGTTCTACCAAACACGA		1469	111.278	243.776	1.47e-43	-1.13139			serpin 1	s2859	3075	0	2.72679e-07	100	26	48.5142	fwd	AAC47336.1	Manduca sexta
tag34248	CATGCGCATCGCTATGATCCTGTCCG		1417	261.03	119.323	4.49e-48	1.12934			membrane BAX inhibitor protein 5	C81690	-	-	2.72679e-07	100	26	48.5142	fwd	EHJ74259.1	Danaus plexippus
tag66942	CATGTCAATTATAATACTCAAAAGTT		333	64.5176	25.6489	1.56e-16	1.3308			peptidase inhibitor 1 precursor	s4008	4856	1	2.72679e-07	100	26	48.5142	fwd	NP_001040294.1	Bombyx mori
tag82779	CATGTTGGATTTGAATGTGTCTCTGA		1278	248.896	97.4657	1.38e-60	1.35258			PREDICTED: ubiquitin carboxyl-terminal hydrolase 7	s6198	13573	0	2.72679e-07	100	26	48.5142	rev	XP_004927614.1	Bombyx mori
tag64582	CATGTATCTCGTTACGTCCACGCGAA		204	42.9131	13.159	5.43e-16	1.70537			putative metalloproteinase inhibitor 3	C80678	-	-	9.6131e-07	100	25	46.6964	rev	EHJ70301.1	Danaus plexippus
tag64997	CATGTATGTATTTTAATAAATATAAA		168	37.586	9.1444	9.74e-18	2.03924			PREDICTED: farnesyltransferase/geranylgeranyltransferase	C82020	-	-	2.72679e-07	100	26	48.5142	rev	XP_004932633.1	Bombyx mori
tag46464	CATGGATTCATATATCACAATGTTGG		58	14.5017	2.0073	8.44e-11	2.85289			PREDICTED: nitric oxide synthase-interacting protein	s600	479	2	1.19477e-05	96.1538	26	43.0608	rev	XP_004927753.1	Bombyx mori
tag82036	CATGTTGAGGGTGAGGGCCTGACGTT		385	0	85.868	1.39e-94	-10.746		ribosome organization	Ribosomal protein S30	C68022	-	-	9.6131e-07	100	25	46.6964	fwd	ACY95337.1	Manduca sexta
tag26988	CATGCAGAGTACAAACTACAAATCTT		369	0	82.2994	1.11e-90	-10.6847			PREDICTED: Ribosomal protein S3	C57554	-	-	2.72679e-07	100	26	48.5142	rev	XP_004927769.1	Bombyx mori
tag59180	CATGTAAAGGAGAAGAAACCGAAAGA		80	0	17.8427	3.49e-20	-8.47919			PREDICTED: ATP-dependent RNA helicase DDX27	C64448	-	-	2.72679e-07	100	26	48.5142	rev	XP_004926181.1	Bombyx mori
tag45368	CATGGAGTTGCACAAGTCAGATTTGT		277	12.43	52.4129	3.37e-23	-2.0761			Ribosomal protein S13	s3299	3733	0	2.72679e-07	100	26	48.5142	rev	Q962R6.3
tag83313	CATGTTGTCGAAGATGACTTGTATAT		241	15.9814	41.7073	2.63e-11	-1.3839			PREDICTED: Ribosomal protein S28	C70901	-	-	2.72679e-07	100	26	48.5142	rev	XP_004930138.1	Bombyx mori
tag41941	CATGGAACTTAGGGAGAAAGGATTAA		854	153.303	74.9393	3.32e-25	1.03259			Ribosomal protein S25	C64103	-	-	1.19477e-05	96.1538	26	43.0608	rev	Q962Q5.1
tag17267	CATGATAAAAATGCTAGATTGGAAAC		569	102.4	49.7365	1.35e-17	1.04183			PREDICTED: ribosomal SDA1 homolog	s725	592	1	2.72679e-07	100	26	48.5142	rev	XP_004925875.1	Bombyx mori
tag79571	CATGTTATGTTAATATAAGTTGTATG		679	126.076	56.4275	4.44e-25	1.15982			fibrillarin, partial	s3900	4667	0	2.72679e-07	100	26	48.5142	fwd	BAM19702.1	Papilio xuthus
tag04824	CATGAAGAAACAGTTCAAAAAGAAGA		640	119.861	52.4129	5.7e-25	1.19336			nucleolar phosphoprotein	s6301	14270	0	2.72679e-07	100	26	48.5142	rev	NP_001037642.1	Bombyx mori
tag37203	CATGCTATTTTATAATTCTAAGAATA		15427	2919.87	1240.29	0	1.23522			Ribosomal protein L23A	C80502	-	-	2.72679e-07	100	26	48.5142	fwd	ACY95360.1	Manduca sexta
tag19076	CATGATCAAGAGGGCTAAGATTTCAG		877	169.285	68.0253	4.57e-40	1.31531			PREDICTED: nucleolar complex protein 2	C75410	-	-	2.72679e-07	100	26	48.5142	rev	XP_004930956.1	Bombyx mori
tag01250	CATGAAACAGATAAAGAAAATCAAGA		311	62.15	22.5264	2.9e-18	1.46414			PREDICTED: nucleolar protein 12	s6594	16954	0	2.72679e-07	100	26	48.5142	fwd	XP_004933087.1	Bombyx mori
tag11121	CATGACCTTCTGCCTCTTGGAAGGAA		363	73.3962	25.6489	2.3e-22	1.51681			Ribosomal protein S8	C73732	-	-	1.19477e-05	96.1538	26	43.0608	rev	ACY95327.1	Manduca sexta
tag52843	CATGGGGCATTATATATTAAATATTA		605	124.596	41.0382	8.37e-40	1.60222			PREDICTED: ftsJ methyltransferase protein 1	C83582	-	-	2.72679e-07	100	26	48.5142	rev	XP_004928689.1	Bombyx mori
tag18559	CATGATATCCAACAAGTTTAACAAGA		490	102.695	31.8938	1.49e-35	1.68702			PREDICTED: ribosomal SDA1 homolog	C79890	-	-	2.72679e-07	100	26	48.5142	rev	XP_004925875.1	Bombyx mori
tag46012	CATGGATGAACTGCAGCAGGCGGTGG		228	47.9443	14.7202	1.15e-17	1.70356			PREDICTED: nucleolar protein 56	s6461	15593	0	2.72679e-07	100	26	48.5142	rev	XP_004933030.1	Bombyx mori
tag30872	CATGCCCGTATTCTTATCAGACAGAG		11324	2467.95	665.755	0	1.89025			Ribosomal protein S9	s7	3	4	2.72679e-07	100	26	48.5142	rev	ACY95323.1	Manduca sexta
tag44135	CATGGACTTCATTAAGTTTGAATCAG		17054	3874.02	884.106	0	2.13154			Ribosomal protein S4	s4976	7074	0	2.72679e-07	100	26	48.5142	rev	ACY95325.1	Manduca sexta
tag79185	CATGTTATAATATGTTAAATGAAATA		131	29.8912	6.691	2.08e-15	2.15942			PREDICTED: Ribosomal protein L15	C77462	-	-	2.72679e-07	100	26	48.5142	fwd	XP_004930993.1	Bombyx mori
tag04813	CATGAAGAAAATGAGGATTAGGCTCT		218	50.9038	10.2595	2.69e-27	2.31081			Ribosomal protein L22	s5015	7189	0	9.6131e-07	100	25	46.6964	rev	ACY95301.1	Manduca sexta
tag03659	CATGAACACTGCCGCCAAGAGGAGGT		145	42.9131	0	5.63e-54	9.74527			PREDICTED: ribonucleoprotein U3, IMP4	C78372	-	-	2.72679e-07	100	26	48.5142	rev	XP_004933023.1	Bombyx mori
tag43479	CATGGACCGTCCCTTGGTGCGTCCAC		9096	0	2028.71	0	-15.3083		signaling	PREDICTED: Twitchin (alt. in Drosophila: Projectin)	s6393	15005	0	2.72679e-07	100	26	48.5142	rev	XP_004923527.1	Bombyx mori
tag34791	CATGCGCTGCGTGGACAAATACGGCC		1008	0	224.818	1.49e-246	-12.1345			PREDICTED: leucine-rich repeat protein 3	s1738	1571	0	2.72679e-07	100	26	48.5142	rev	XP_004927529.1	Bombyx mori
tag74671	CATGTGGCCAACATAATCGAGGAGTG		454	0	101.257	2.05e-111	-10.9838			Importin (Karyopherin alpha 3)	s6497	15845	0	1.19477e-05	96.1538	26	43.0608	rev	EHJ63242.1	Danaus plexippus
tag05222	CATGAAGAGCCAGCAAAAGTCTTCTT		103	0	22.9725	8.55e-26	-8.84376			cell division cycle 2-related protein kinase	C73470	-	-	1.19477e-05	96.1538	26	43.0608	fwd	NP_001037345.1	Bombyx mori
tag40315	CATGCTTGACGAAATACTGCAATATA		86	0	19.1809	1.2e-21	-8.58353			G-protein-coupled receptor	s2265	2141	1	2.72679e-07	100	26	48.5142	rev	NP_001127734.1	Bombyx mori
tag82452	CATGTTGCCTTGAAAAATAAACAGGA		62	0	13.8281	8.57e-16	-8.11146			PREDICTED: ralA-binding protein 1	C83366	-	-	2.72679e-07	100	26	48.5142	fwd	XP_004931294.1	Bombyx mori
tag59474	CATGTAAATGAAAATTCGAAAATCTT		59	0	13.159	4.62e-15	-8.0399			antennal esterase CXE4	s4	3	1	2.72679e-07	100	26	48.5142	rev	AGJ94046.1	Spodoptera exigua
tag69268	CATGTCGCTGGGCCAAACTGTGGAAC		899	14.2057	189.802	1.13e-145	-3.73995			antennal esterase CXE14	s5	3	2	2.72679e-07	100	26	48.5142	rev	AEJ38205.1	Spodoptera exigua
tag48702	CATGGCGACCCAACTGACTGGAAGAC		343	11.8381	67.5792	1.21e-36	-2.51314			PREDICTED: protein kinase	s778	633	2	2.72679e-07	100	26	48.5142	rev	XP_004924354.1	Bombyx mori
tag42074	CATGGAAGAGGGCAAGTGCACACCAG		6865	329.691	1282.67	0	-1.95996			chemosensory protein CSP1	s912	738	1	2.72679e-07	100	26	48.5142	rev	ABM67688.1	Spodoptera exigua
tag34086	CATGCGCACAGCAGACGGTAGATGCA		685	33.4426	127.575	1.32e-49	-1.93159			cytokine	C80234	-	-	2.72679e-07	100	26	48.5142	rev	BAJ21208.1	Theretra japonica
tag78655	CATGTTACGTTCTTTATACACCATTG		184	9.7664	33.6781	6.64e-13	-1.78591			GTP-binding protein	s25	15	2	2.72679e-07	100	26	48.5142	fwd	BAM19374.1	Papilio xuthus
tag34465	CATGCGCGAGCCGCTCAAGCCGCCCT		463	27.8195	82.2994	9.18e-25	-1.56478			PREDICTED: signal transducing adapter molecule 1	s1922	1763	0	2.72679e-07	100	26	48.5142	fwd	XP_004925852.1	Bombyx mori
tag50758	CATGGCTTTTTTATTCTCAAGTCCCC		587	104.767	51.9668	3.5e-17	1.01152			PREDICTED: leucine-rich repeat protein	s6389	14952	0	2.72679e-07	100	26	48.5142	fwd	XP_004929394.1	Bombyx mori
tag41752	CATGGAACAGCTTCAAACAAATAGGT		1079	194.441	94.1202	3.31e-32	1.04675			PREDICTED: photoreceptor, chaoptin	C80260	-	-	2.72679e-07	100	26	48.5142	rev	XP_004926256.1	Bombyx mori
tag20477	CATGATGAAAGGCAAAATCAAACCAA		1278	231.139	110.848	9.8e-39	1.06018			PREDICTED: Twitchin	s4578	6005	1	2.72679e-07	100	26	48.5142	fwd	XP_004923527.1	Bombyx mori
tag22590	CATGATTCAAATGAATTGATGAAGAA		333	60.9662	28.3253	4.53e-12	1.10592			tyrosine phosphatase	C60564	-	-	2.72679e-07	100	26	48.5142	fwd	EHJ78088.1	Danaus plexippus
tag37353	CATGCTCACACTGTTCACCTCACTGA		350	67.1812	27.4331	1.9e-16	1.29214			chemosensory antennal binding protein 7	C66168	-	-	1.19477e-05	96.1538	26	43.0608	rev	AAL60425.1	Manduca sexta
tag71954	CATGTGACGCAATTTTATGCTATTGA		548	107.135	41.4843	1.59e-27	1.36879			PREDICTED: GTP-binding protein beta1	s4131	5058	0	2.72679e-07	100	26	48.5142	rev	XP_004925481.1	Bombyx mori
tag86356	CATGTTTTATATGTATACTATGTGGA		603	118.381	45.2758	8.09e-31	1.38662			ADP-ribosylation factor	s2577	2667	1	2.72679e-07	100	26	48.5142	fwd	NP_001091755.1	Bombyx mori
tag39979	CATGCTTATAAGTAAATGAAAAATAA		180	35.8102	13.159	5.98e-11	1.44432			PREDICTED: serine/threonine-protein kinase Warts	C81814	-	-	2.72679e-07	100	26	48.5142	rev	XP_004923559.1	Bombyx mori
tag18151	CATGATAGAAATTGCAAAATATACTA		518	104.767	36.5775	2.84e-31	1.51816			GTP-binding protein	C83684	-	-	2.72679e-07	100	26	48.5142	rev	EHJ76611.1	Danaus plexippus
tag22568	CATGATTATTTATTTATTAAGTATTG		917	190.001	61.3343	2.49e-61	1.63125			G-protein gamma subunit	C72794	-	-	2.72679e-07	100	26	48.5142	fwd	EHJ77877.1	Danaus plexippus
tag72311	CATGTGAGTTCCAAGAAATAAAGAGG		586	124.892	36.5775	7.47e-46	1.77165			putative exportin-1	C82382	-	-	2.72679e-07	100	26	48.5142	fwd	EHJ63323.1	Danaus plexippus
tag44475	CATGGAGATGAACTCGAAACTGTTCG		159	34.9224	9.1444	1.52e-15	1.93319			PREDICTED: serine/threonine phosphatase 2A epsilon X1	C83454	-	-	2.72679e-07	100	26	48.5142	fwd	XP_004924522.1	Bombyx mori
tag00903	CATGAAAATAGTAAAAAATTTATGTT		430	97.0724	22.7494	8.75e-45	2.09323			PREDICTED: serine/threonine-protein kinase	C81996	-	-	2.72679e-07	100	26	48.5142	rev	XP_004932654.1	Bombyx mori
tag27969	CATGCATAAAAAATTGAGTATTGAAA		79	20.4207	2.2303	2.83e-16	3.1947			14-3-3 protein zeta	s4179	5156	1	3.38902e-06	100	24	44.8786	rev	Q2F637.2
tag47729	CATGGCCAAAGATTACTATAGAGAGA		31	9.1745	0	3.66e-12	7.51956			Cyclin-dependent kinase 2	s6613	17261	0	1.19477e-05	96.1538	26	43.0608	rev	NP_001245293.1	Bombyx mori
tag42616	CATGGAATATTCTGACTGCGTAGGAG		44	13.0219	0	6.25e-17	8.0248			PREDICTED: exportin-5	s4512	5835	1	2.72679e-07	100	26	48.5142	rev	XP_004928015.1	Bombyx mori
tag37473	CATGCTCATCGGGCATCGCCAGGTCA		2229	0	497.142	0	-13.2794		stress related	Peptidoglycan recognition protein 2	s6420	15249	1	2.72679e-07	100	26	48.5142	fwd	ACX49764.1	Manduca sexta
tag44608	CATGGAGCCACTTCACCACGCTGTAA		403	0	89.8826	5.65e-99	-10.8119			Peptidoglycan recognition protein 2	s6419	15249	0	2.72679e-07	100	26	48.5142	fwd	ACX49764.1	Manduca sexta
tag17760	CATGATAATGGCATACGAGTCTTGCT		233	0.296	51.7438	2.95e-55	-7.44988			antimicrobial attacin protein	C64396	-	-	2.72679e-07	100	26	48.5142	rev	AAO74640.1	Manduca sexta
tag81514	CATGTTCTTCGATACTGGCGTCTTCT		82	0.8879	17.6197	4.68e-16	-4.31071			glutathione S-transferase epsilon 2	s6185	13506	0	2.72679e-07	100	26	48.5142	rev	ACZ73898.1	Spodoptera litura
tag80062	CATGTTCAAGGATAAGGTGGGCGCGT		237	2.6636	50.8517	8.42e-44	-4.25486			antimicrobial attacin protein	s4941	6955	0	1.19477e-05	96.1538	26	43.0608	fwd	ABG72695.1	Antheraea mylitta
tag73439	CATGTGCCAAGTGCCAACATCACGCA		2400	42.0252	503.61	0	-3.58298			glutathione S-transferase sigma 1	s3855	4587	0	2.72679e-07	100	26	48.5142	fwd	NP_001037077.1	Bombyx mori
tag30306	CATGCCATTGTTATTGTCAAACCGCA		4276	95.8886	881.429	0	-3.20041			fungal proteinase inhibitor	C73224	-	-	2.72679e-07	100	26	48.5142	rev	ABO60878.1	Manduca sexta
tag09593	CATGACACCCGTCGGTCCCGATCTTG		1118	39.6576	219.465	4e-113	-2.46832			HSP70	s6625	17876	0	2.72679e-07	100	26	48.5142	fwd	AAN86047.1	Spodoptera frugiperda
tag52752	CATGGGGAGACTCTACAAAAGGCAGG		350	13.6138	67.8022	1.35e-33	-2.31626			immulectin-2a	s4119	5032	1	2.72679e-07	100	26	48.5142	rev	ACN41858.1	Manduca sexta
tag01175	CATGAAACAAGGCGGTAAATTTCAAT		3820	154.783	735.342	0	-2.24817			immulectin-3	s786	639	2	2.72679e-07	100	26	48.5142	rev	AAV41236.1	Manduca sexta
tag22373	CATGATTAGGAGGTGGCCTGAATGGA		228	9.4705	43.7146	5.25e-21	-2.20661			Peptidoglycan recognition protein 1	s1663	1479	3	2.72679e-07	100	26	48.5142	rev	AAO21509.1	Manduca sexta
tag56085	CATGGTGAGACTCTGAAAGAAGCAGG		692	29.0033	132.482	4.08e-60	-2.19151			immulectin-2a	s3427	3939	0	2.72679e-07	100	26	48.5142	fwd	ACN41858.1	Manduca sexta
tag52343	CATGGGCGTAAAAGTCGTCCTACACT		271	15.3895	48.8444	1.41e-16	-1.66624			PREDICTED: Glutathione transferase	s4407	5611	1	2.72679e-07	100	26	48.5142	fwd	XP_004928481.1	Bombyx mori
tag73596	CATGTGCCGTGTGAACTGTGAGTGCA		841	48.2402	151.217	1.89e-47	-1.64831			HSP90	s3070	3364	0	2.72679e-07	100	26	48.5142	fwd	ADK55517.2	Spodoptera litura
tag04907	CATGAAGAACCAGTTGGCGAACTCTT		753	51.4957	129.137	4.46e-30	-1.32637			superoxide dismutase	s5652	10383	0	2.72679e-07	100	26	48.5142	rev	NP_001037299.1	Bombyx mori
tag30504	CATGCCCAGCTTGGCGCAGTACACCT		1026	78.1314	169.952	1.91e-30	-1.12115			Ubiquitin-like protein SMT3	C76834	-	-	2.72679e-07	100	26	48.5142	fwd	NP_001037410.1	Bombyx mori
tag61418	CATGTACACACACTTTGTTTTTATAA		2857	517.621	247.121	2.36e-85	1.06668			glutathione S-transferase theta	s3498	4035	2	2.72679e-07	100	26	48.5142	fwd	ACB36909.1	Antheraea pernyi
tag79198	CATGTTATAATGGTTTTCGTGATTAT		13278	2459.66	1107.81	0	1.15075			HSP90	C83606	-	-	2.72679e-07	100	26	48.5142	rev	NP_001036876.1	Bombyx mori
tag11372	CATGACGAGCAACGATTCGAAATGAA		9291	1768.91	739.134	0	1.25895			lethal(2)essential for life	C78754	-	-	9.6131e-07	100	25	46.6964	rev	BAM17769.1	Bombyx mori
tag45513	CATGGATACATATCCAGACAGTTTGT		239	45.5767	18.9579	2.63e-11	1.2655			PREDICTED: lethal(2)essential for life	C73348	-	-	2.72679e-07	100	26	48.5142	rev	XP_004923862.1	Bombyx mori
tag47688	CATGGCATTTGAGCGTGGTATGGAAA		715	137.914	55.5354	7.63e-33	1.31229			effete	s4654	6162	0	2.72679e-07	100	26	48.5142	rev	EHJ64394.1	Danaus plexippus
tag41168	CATGGAAAATAGTTACAAATTAACAA		371	72.5083	28.1022	4.08e-19	1.36746			ubiquitin-conjugating enzyme rad6	s6378	14898	0	2.72679e-07	100	26	48.5142	fwd	XP_001654707.1	Aedes aegypti
tag12702	CATGACTGAAGTGGAAAATTTCACTG		2976	588.649	220.134	2.29e-151	1.41902			BAG protein Samui	C79236	-	-	2.72679e-07	100	26	48.5142	rev	NP_001036843.1	Bombyx mori
tag56766	CATGGTGTAAAGATTTTTATGCATAC		221	44.0969	16.0584	2.61e-13	1.45735			peroxisomal biogenesis factor 3	s5303	8557	0	4.21208e-05	96.2963	27	41.243	fwd	NP_001040264.1	Bombyx mori
tag17403	CATGATAAATAAAAGTTTGTTTTATT		175	34.9224	12.7129	7.6e-11	1.45786			hypothetical Ubiquitin-protein ligase	s6161	13279	0	2.72679e-07	100	26	48.5142	rev	EHJ76606.1	Danaus plexippus
tag55362	CATGGTCCCAACGTCGACCCCTTGGA		1352	276.42	93.2281	1.68e-83	1.56802			glutathione peroxidase	s545	424	0	2.72679e-07	100	26	48.5142	rev	NP_001036999.1	Bombyx mori
tag21186	CATGATGCTCGCCGGCATCGATAAGA		231	47.3524	15.8354	8.13e-16	1.58028			proteasome beta5 subunit	s2930	3159	0	2.72679e-07	100	26	48.5142	fwd	BAM18296.1	Papilio xuthus
tag06919	CATGAATAAGATGTTTAAAATATGTT		184	38.1779	12.2669	1.16e-13	1.63797			PREDICTED: DNA repair protein RAD50	s5228	8151	0	2.72679e-07	100	26	48.5142	fwd	XP_004932273.1	Bombyx mori
tag42744	CATGGAATGGAATAAATGTACCTATG		247	51.4957	16.2815	3.03e-18	1.66122			ubiquitin-conjugating enzyme E2 C	s3563	4122	0	2.72679e-07	100	26	48.5142	fwd	EHJ65844.1	Danaus plexippus
tag44538	CATGGAGCAAAAATTAGTAAAGCCAA		1318	275.828	86.091	5.71e-92	1.67983			kettin	s565	441	1	2.72679e-07	100	26	48.5142	rev	EHJ65548.1	Danaus plexippus
tag02945	CATGAAATGTGAATTATTACTAGATG		1304	274.348	84.0837	1.63e-93	1.70611			lysozyme protein 1	s3929	4719	0	2.72679e-07	100	26	48.5142	fwd	EHJ75441.1	Danaus plexippus
tag15505	CATGAGGAGAAGAAGGACCAACACGG		3012	638.073	190.917	4.09e-221	1.74078			small HSP20	C71478	-	-	2.72679e-07	100	26	48.5142	fwd	BAE94664.1	Bombyx mori
tag08612	CATGAATTTAGTAAACTAGGACTAAA		127	27.2276	7.8062	2e-11	1.80238			PREDICTED: hypoxia induced gene HIG1A family	s5318	8611	2	2.72679e-07	100	26	48.5142	rev	XP_004922993.1	Bombyx mori
tag39108	CATGCTGGAACTGCAAAGTAACAACG		686	148.568	41.0382	9.41e-58	1.85609			superoxide dismutase (diapause protein)	s2839	3048	0	2.72679e-07	100	26	48.5142	fwd	AFC35300.1	Antheraea pernyi
tag44850	CATGGAGGAATCTTGCCGCGGCGGCG		378	81.9788	22.5264	8.39e-33	1.86363			PREDICTED: lethal(2)essential for life	C71147	-	-	2.72679e-07	100	26	48.5142	fwd	XP_004933665.1	Bombyx mori
tag72779	CATGTGATGTATGTCGACGTCGACGA		39349	8814.05	2133.76	0	2.04641			HSP70B	C83376	-	-	2.72679e-07	100	26	48.5142	fwd	AEI58996.1	Bombyx mori
tag39634	CATGCTGTGTGTGAAGGGCCGCTCGC		161	36.6981	8.2522	1.63e-18	2.15285			antimicrobial scolexin B	C80532	-	-	1.19477e-05	96.1538	26	43.0608	rev	AAD14592.1	Manduca sexta
tag04324	CATGAACGCCCCTCCGTTCGTGGACA		709	170.764	29.4404	7.08e-98	2.53614			PREDICTED: tocopherol domain, clavesin-2	s5070	7395	0	2.72679e-07	100	26	48.5142	fwd	XP_004922757.1	Bombyx mori
tag70141	CATGTCTATTTTCCAAAGAATGTGTA		244	59.1905	9.8135	6.83e-36	2.59253			lysozyme	s3270	3697	0	9.6131e-07	100	25	46.6964	fwd	AAB31190.2	Manduca sexta
tag65831	CATGTATTTATTCTAAATAAGATTAA		5281	1318.76	184.003	0	2.84139			Titin	s6634	18125	0	2.72679e-07	100	26	48.5142	fwd	BAB85198.1	Bombyx mori
tag11765	CATGACGGATTTTTCAATAAATCTTG		91	23.6762	2.4534	4.83e-19	3.2706			ubiquitin	C78986	-	-	9.6131e-07	100	25	46.6964	rev	BAD05031.1	Antheraea yamamai
tag13740	CATGAGAATCGGTCGAGCCGTTTCGG		49	13.3179	0.8921	6.98e-13	3.89996			putative tocopherol domain, CRAL/TRIO	s2829	3016	3	1.19477e-05	96.1538	26	43.0608	rev	EHJ76377.1	Danaus plexippus
tag69240	CATGTCGCTCCCGAAGAGATCTCGGT		28	8.2867	0	4.62e-11	7.37272			small HSP	s2260	2137	1	1.19477e-05	96.1538	26	43.0608	rev	ADK55520.1	Spodoptera litura
tag71833	CATGTGAATTTTATGTTAATTAAACA		30	8.8786	0	8.52e-12	7.47226			peptidyl-prolyl cis-trans isomerase	s4459	5719	1	1.19477e-05	96.1538	26	43.0608	rev	BAM19138.1	Papilio polytes
tag67193	CATGTCACTATATTCTAGGCGTTGAA		40	11.8381	0	1.83e-15	7.88729			PREDICTED: lectin 1 endoplasmic reticulum	s1589	1408	1	2.72679e-07	100	26	48.5142	rev	XP_004929447.1	Bombyx mori
tag62181	CATGTACGGACCTCCTGGTTGCGGCA		49	14.5017	0	9.16e-19	8.18007			proteasome 26S subunit 6B	s6456	15553	0	1.19477e-05	96.1538	26	43.0608	fwd	P46507.1
tag46048	CATGGATGACTTTGGTCAAGAAGGAT		49	14.5017	0	9.16e-19	8.18007			vacuolar protein sorting 4, AAA+ ATPase	s2500	2547	1	2.72679e-07	100	26	48.5142	fwd	NP_001161188.1	Bombyx mori
tag86600	CATGTTTTCGTTTGGTGGATGTATTC		106	31.371	0	1.14e-39	9.29329			PREDICTED: vacuolar protein sorting-associated 13C	C83472	-	-	2.72679e-07	100	26	48.5142	rev	XP_004925674.1	Bombyx mori
tag18761	CATGATATTAGAAATGAGCGCCTCCA		160	47.3524	0	1.77e-59	9.88729			Transferrin	C83764	-	-	1.19477e-05	96.1538	26	43.0608	rev	P22297.1
tag37645	CATGCTCCTGCGAAGAAATGTCGAGA		193	57.1188	0	1.4e-71	10.1578			coatomer protein complex zeta	C72642	-	-	2.72679e-07	100	26	48.5142	fwd	ADB66739.1	Bombyx mori
tag27919	CATGCAGTTGACTATGCAAGTGTTGC		257	76.0598	0	4.68e-95	10.571			eclair	s6127	13058	0	2.72679e-07	100	26	48.5142	rev	BAM18022.1	Papilio xuthus
tag30271	CATGCCATTCAGTGCTTCATATTTTT		412	121.932	0	6.59e-152	11.2519			PREDICTED: lysozyme	s2317	2223	1	2.72679e-07	100	26	48.5142	rev	XP_004926302.1	Bombyx mori
tag53685	CATGGGTGGAGACTCAGATCTGCGTG		428	126.668	0	8.92e-158	11.3068			proteasome 26S rpn7	C80692	-	-	2.72679e-07	100	26	48.5142	fwd	BAM18063.1	Papilio xuthus
tag63078	CATGTAGCCGAGACAGGAGTTGGTGC		686	203.023	0	2.09e-252	11.9874			glutathione S-transferase unclassified 1	s6215	13649	0	2.72679e-07	100	26	48.5142	fwd	NP_001108462.1	Bombyx mori
tag42200	CATGGAAGCTCAGCCGTACTAGAACG		1382	0	308.233	0	-12.5898		transport	chlorophyllide A binding protein	s457	363	1	2.72679e-07	100	26	48.5142	rev	AGM34046.1	Bombyx mori
tag40088	CATGCTTCAAAGTCGACAATTACTGT		397	0	88.5444	1.64e-97	-10.7903			PREDICTED: Fatty acid-binding protein 1	s2016	1867	1	2.72679e-07	100	26	48.5142	fwd	XP_004928855.1	Bombyx mori
tag43396	CATGGACCCCTGAAGAAGAGACAAGT		372	0	82.9685	2.06e-91	-10.6964			PREDICTED: inorganic phosphate cotransporter	s6405	15126	0	2.72679e-07	100	26	48.5142	fwd	XP_004925899.1	Bombyx mori
tag44352	CATGGAGACGTGGCTACTGTGAAGAA		290	0	64.6798	2.07e-71	-10.3372			Bombyrin precursor	s4073	4961	1	2.72679e-07	100	26	48.5142	rev	NP_001036872.1	Bombyx mori
tag00754	CATGAAAAGGTGGCGGGAATTTTCCT		282	0	62.8955	1.85e-69	-10.2968			membrane protein 14C	s1326	1138	1	2.72679e-07	100	26	48.5142	rev	NP_001093286.1	Bombyx mori
tag80186	CATGTTCACCACTGCCACTGACCAAT		278	0	62.0034	1.75e-68	-10.2762			signal recognition particle 72 kDa	C70987	-	-	1.19477e-05	96.1538	26	43.0608	rev	EHJ74568.1	Danaus plexippus
tag43419	CATGGACCGCCTCAACTCAATGATGA		235	0	52.4129	5.4e-58	-10.0338			PREDICTED: alpha-tocopherol transfer protein	s3327	3768	1	2.72679e-07	100	26	48.5142	rev	XP_004922762.1	Bombyx mori
tag57823	CATGGTTGGAAGACTCGGGTCCATCA		188	0	41.9303	1.58e-46	-9.71185			organic cation transporter	s4982	7090	0	2.72679e-07	100	26	48.5142	fwd	EHJ64047.1	Danaus plexippus
tag73756	CATGTGCGCAATACAGAGCATTTTAA		145	0	32.3399	4.86e-36	-9.33717			PREDICTED: alpha-tocopherol transfer protein	C75384	-	-	2.72679e-07	100	26	48.5142	fwd	XP_004929634.1	Bombyx mori
tag84655	CATGTTTATGGTGCCATTAGTGGAGA		136	0	30.3326	7.62e-34	-9.24472			PREDICTED: solute carrier family 46 member 3	s1762	1595	0	2.72679e-07	100	26	48.5142	fwd	XP_004924747.1	Bombyx mori
tag76049	CATGTGTCCAGTGATTTAGCCGAGAA		108	0	24.0876	5.16e-27	-8.91215			Fatty Acid-Binding Protein	C68324	-	-	2.72679e-07	100	26	48.5142	fwd	P31417.3
tag26054	CATGCACACATTTTCATAGAGCACAT		97	0	21.6343	2.49e-24	-8.75717			PREDICTED: SMDT1 homolog	s5913	11837	0	2.72679e-07	100	26	48.5142	rev	XP_004932246.1	Bombyx mori
tag15121	CATGAGCTACAAGAACCTAAACGGAA		71	0	15.8354	5.47e-18	-8.30701			Orcokinin	C77116	-	-	2.72679e-07	100	26	48.5142	rev	EHJ77769.1	Danaus plexippus
tag35300	CATGCGGTACAAAATGCTCAGTTGGT		66	0	14.7202	9.07e-17	-8.20166			PREDICTED: vacuolar fusion protein CCZ1	C82244	-	-	2.72679e-07	100	26	48.5142	rev	XP_004932176.1	Bombyx mori
tag84538	CATGTTTATAATCACTGTGAAAAATT		60	0	13.382	2.64e-15	-8.06415			PREDICTED: protein import receptor TOM20	s279	224	1	2.72679e-07	100	26	48.5142	fwd	XP_004923115.1	Bombyx mori
tag13017	CATGACTGTGACGACGACCGCCGAAG		51	0	11.3747	4.13e-13	-7.82969			PREDICTED: Fatty Acid-Binding Protein	s6319	14375	0	2.72679e-07	100	26	48.5142	rev	XP_004928852.1	Bombyx mori
tag57062	CATGGTGTTCGCAGTCGGGATGCTCA		51	0	11.3747	4.13e-13	-7.82969			PREDICTED: inorganic phosphate cotransporter	s1166	978	1	2.72679e-07	100	26	48.5142	rev	XP_004925372.1	Bombyx mori
tag26064	CATGCACACGCTTATCGTCGGTCTCG		385	1.4798	84.7528	2.39e-84	-5.83982			PREDICTED: synaptic vesicle glycoprotein 2B	s6584	16780	0	2.72679e-07	100	26	48.5142	fwd	XP_004931132.1	Bombyx mori
tag39482	CATGCTGTATTTGTGGATGAAGGAGA		74	0.296	16.2815	5.83e-17	-5.78172			PREDICTED: monocarboxylate transporter 14	s4522	5865	1	2.72679e-07	100	26	48.5142	fwd	XP_004930242.1	Bombyx mori
tag49600	CATGGCTAAAGTTCTTAATGTTGACC		68	0.5919	14.7202	4.08e-14	-4.63629			PREDICTED: inorganic phosphate cotransporter	s1165	978	0	2.72679e-07	100	26	48.5142	rev	XP_004925372.1	Bombyx mori
tag28238	CATGCATATAGTTACAAAAAAAAAAT		55	0.5919	11.8208	4.01e-11	-4.31982			PREDICTED: sodium/potassium/calcium exchanger 4	s6632	18107	0	2.72679e-07	100	26	48.5142	fwd	XP_004929967.1	Bombyx mori
tag52660	CATGGGCTTCTTATCTGGAGTGCTGG		164	1.7757	35.2393	5.55e-31	-4.31071			PREDICTED: solute carrier family 22	s4410	5614	0	2.72679e-07	100	26	48.5142	fwd	XP_004927498.1	Bombyx mori
tag24530	CATGCAAATAATTTGTAAATGTTTAG		269	3.5514	57.3197	2.4e-47	-4.01256			amino acid transporter, potassium coupled	s4770	6464	0	2.72679e-07	100	26	48.5142	fwd	AAC24190.1	Manduca sexta
tag52803	CATGGGGATTGCGTTTTGGAAATACA		72	1.1838	15.1663	1.18e-12	-3.67936			putative amino acid transporter	s76	51	2	2.72679e-07	100	26	48.5142	fwd	NP_001124343.1	Bombyx mori
tag09104	CATGACAAGCTCGGCGTGGGACGGCG		70	1.1838	14.7202	3.25e-12	-3.63629			Fatty Acid-Binding Protein	C73714	-	-	9.6131e-07	100	25	46.6964	rev	P31416.1
tag72918	CATGTGATTGGTACTTTTATTTCTTG		123	2.3676	25.6489	1.42e-19	-3.43739			nicotinic acetylcholine receptor alpha 9	s6330	14475	0	2.72679e-07	100	26	48.5142	rev	NP_001103399.1	Bombyx mori
tag16312	CATGAGTACTAGAGCGGTGAGCACGT		192	4.1433	39.7	2.49e-28	-3.26027			bicarbonate SLC4 anion exchanger	C83144	-	-	2.72679e-07	100	26	48.5142	rev	EHJ69495.1	Danaus plexippus
tag43284	CATGGACATCTAACCTGCTTACATTA		960	21.6045	197.831	6.8e-133	-3.19486			ferritin heavy chain protein precursor	s5086	7452	0	2.72679e-07	100	26	48.5142	fwd	AAK39636.1	Manduca sexta
tag86533	CATGTTTTCATCAAACTAAAAGGATT		116	2.6636	23.8646	4.18e-17	-3.16344			sugar transporter 4	s6221	13728	0	2.72679e-07	100	26	48.5142	rev	NP_001165395.1	Bombyx mori
tag86630	CATGTTTTCTGTTCAGACAATGCTTT		95	2.3676	19.4039	1.19e-13	-3.03484			ABC transporter A7	s271	219	1	9.6131e-07	100	25	46.6964	rev	EHJ70360.1	Danaus plexippus
tag11480	CATGACGATTAGAATTCACTGAAATT		160	4.4393	32.3399	8.73e-21	-2.86491			PREDICTED: zinc transporter ZIP3	s887	725	1	2.72679e-07	100	26	48.5142	fwd	XP_004925441.1	Bombyx mori
tag61006	CATGTAATTAGTTATCGCTTTAGTAC		120	3.5514	24.0876	2.79e-15	-2.76182			PREDICTED: synaptic vesicle glycoprotein 2B	s6356	14681	0	2.72679e-07	100	26	48.5142	rev	XP_004929625.1	Bombyx mori
tag16218	CATGAGTAAAGTGCTACACGAAGCCG		135	4.1433	26.9871	1.27e-16	-2.7034			ABC transporter	s6618	17428	0	2.72679e-07	100	26	48.5142	rev	NP_001243945.1	Bombyx mori
tag70821	CATGTCTTAACAGTTCTCCGCAGCAT		1087	34.3305	216.566	4.8e-121	-2.65724			Bombyrin precursor	s5819	11344	0	2.72679e-07	100	26	48.5142	rev	NP_001036872.1	Bombyx mori
tag50013	CATGGCTCTCACCGCGTCCTTAGTCA		351	12.726	68.6944	6.31e-36	-2.43242			PREDICTED: Apolipophorin	C83760	-	-	2.72679e-07	100	26	48.5142	rev	XP_004926643.1	Bombyx mori
tag18914	CATGATATTTGACCAAAGTACAAAAG		274	10.3583	53.305	2.47e-27	-2.36348			PREDICTED: trehalose transporter Tret1	s6	3	3	2.72679e-07	100	26	48.5142	rev	XP_004933101.1	Bombyx mori
tag24250	CATGCAAAAGTCGATATCGATATCTT		226	9.4705	43.2685	1.2e-20	-2.19181			glutamate [NMDA] receptor protein 1	s1146	961	1	2.72679e-07	100	26	48.5142	fwd	NP_001040129.2	Bombyx mori
tag74543	CATGTGGATATTCGTTTTGCTAGATT		227	10.3583	42.8225	6.61e-19	-2.04758			carrier protein	C80376	-	-	2.72679e-07	100	26	48.5142	fwd	EHJ67220.1	Danaus plexippus
tag12292	CATGACTACTGGCTCAATAAAGTGGA		1016	48.2402	190.248	1.77e-75	-1.97957			PREDICTED: alpha-tocopherol transfer protein	s1156	972	1	2.72679e-07	100	26	48.5142	fwd	XP_004929378.1	Bombyx mori
tag68751	CATGTCGAAAAACCTGATGAGAATAG		283	14.2057	52.4129	1.25e-20	-1.88345			PREDICTED: cholin CTL protein 2	s1472	1305	1	2.72679e-07	100	26	48.5142	fwd	XP_004928594.1	Bombyx mori
tag39669	CATGCTGTTATCGTACATCGCTTTAA		217	10.9502	40.1461	4.89e-16	-1.8743			benzodiazepine receptor	s12	6	1	2.72679e-07	100	26	48.5142	fwd	NP_001040343.1	Bombyx mori
tag43630	CATGGACGAGACCAACAAGAAACTGG		7505	391.545	1378.79	0	-1.81616			Apolipophorin	C77280	-	-	2.72679e-07	100	26	48.5142	rev	P13276.1
tag50264	CATGGCTGGCGTGTTCTACTTGTTCG		244	13.0219	44.6067	1.55e-16	-1.77632			PREDICTED: trehalose transporter Tret12	C74472	-	-	2.72679e-07	100	26	48.5142	fwd	XP_004927669.1	Bombyx mori
tag59279	CATGTAAATAAATGTGACTAAAATGG		204	11.2462	37.0236	2.08e-13	-1.71901			PREDICTED: membrane protein 120	C80674	-	-	2.72679e-07	100	26	48.5142	rev	XP_004932221.1	Bombyx mori
tag06010	CATGAAGGCTATTGGCGTGGGCCTGA		2936	183.195	516.769	1.3e-137	-1.49614			Fatty Acid-Binding Protein	C73586	-	-	2.72679e-07	100	26	48.5142	fwd	BAF02663.1	Agrius convolvuli
tag74758	CATGTGGCGTTTCTACACCGATGATT		581	36.6981	101.926	6.6e-28	-1.47375			protein transporter sec61beta	C74080	-	-	2.72679e-07	100	26	48.5142	rev	BAM19020.1	Papilio polytes
tag03426	CATGAACAAACTGTCGCAGAAGACTT		308	19.5329	53.9741	2.27e-15	-1.46637			keratinocyte-associated protein 2	C68072	-	-	2.72679e-07	100	26	48.5142	fwd	NP_001040196.1	Bombyx mori
tag06108	CATGAAGGTGATGAGATCAAATTCAT		970	64.8136	167.498	2.24e-40	-1.36978			PREDICTED: Brefeldin A-inhibited guanine nucleotide-exchange protein 1	s6453	15538	0	2.72679e-07	100	26	48.5142	rev	XP_004927408.1	Bombyx mori
tag50230	CATGGCTGCTGGCTCTTGCGTACCGC		279	18.645	48.1753	1.14e-12	-1.3695			translocon-associated protein, gamma	C77036	-	-	2.72679e-07	100	26	48.5142	rev	BAM17997.1	Papilio xuthus
tag03707	CATGAACAGCCTGATCGCGTGCTCCA		1334	91.4493	228.609	1.01e-51	-1.32184			putative major facilitator S-type transporter	C82512	-	-	2.72679e-07	100	26	48.5142	rev	EHJ64923.1	Danaus plexippus
tag43712	CATGGACGCGCCTGTGCAGGATGAAA		254	17.4612	43.4916	5.53e-11	-1.31658			PREDICTED: plastin 2	s410	320	1	2.72679e-07	100	26	48.5142	rev	XP_004923511.1	Bombyx mori
tag08883	CATGACAAAGCTGTGCCTGGTAAACG		428	29.5952	73.155	2.59e-17	-1.30559			PREDICTED: Fatty Acid-Binding Protein	C75474	-	-	2.72679e-07	100	26	48.5142	rev	XP_004930401.1	Bombyx mori
tag47198	CATGGCACGCGAAGCCGAGGCGGAAC		882	63.3338	148.987	5.2e-31	-1.23413			PREDICTED: membrane protein, integral 23 kDa	s566	446	0	2.72679e-07	100	26	48.5142	rev	XP_004933861.1	Bombyx mori
tag61478	CATGTACACTCGCAAAGTACATCGGT		1501	112.462	250.021	6.45e-46	-1.15261			V-type proton ATPase	s4500	5817	0	2.72679e-07	100	26	48.5142	fwd	Q9U0S4.1
tag48220	CATGGCCGACGTCACGTGCTCTCTCA		556	44.0969	90.7747	3e-15	-1.04161			PREDICTED: solute carrier family 22	s4412	5614	2	2.72679e-07	100	26	48.5142	fwd	XP_004927498.1	Bombyx mori
tag22175	CATGATTAAATATATTGAAACAGATC		613	114.534	50.4056	1.18e-23	1.18411			ABC transporter	s3806	4504	0	2.72679e-07	100	26	48.5142	fwd	EHJ70109.1	Danaus plexippus
tag06812	CATGAATAAAGTTACATTATATGAAA		978	185.858	78.0618	1.19e-40	1.25151			putative rab gdp-dissociation inhibitor	s5505	9559	0	3.38902e-06	100	24	44.8786	fwd	EHJ69256.1	Danaus plexippus
tag61258	CATGTACAAACTTATTTGGCTTAAGA		265	50.9038	20.7421	7.23e-13	1.29521			aquaporin	C81334	-	-	2.72679e-07	100	26	48.5142	fwd	NP_001106228.1	Bombyx mori
tag76909	CATGTGTTCTCCTGTAATTTCGAAGT		247	48.2402	18.7348	3.49e-13	1.36451			PREDICTED: lipoprotein receptor	C83280	-	-	9.6131e-07	100	25	46.6964	fwd	XP_004929283.1	Bombyx mori
tag23479	CATGATTTATAAACTTTAAATAAAAT		233	45.8726	17.3966	4.84e-13	1.39883			membrane protein, integral tms1d	s6044	12532	0	2.72679e-07	100	26	48.5142	fwd	BAM19260.1	Papilio polytes
tag85722	CATGTTTGGCTGAATGTTTCAACACC		613	124.892	42.5994	3.94e-38	1.55177			myosuppressin	C74664	-	-	2.72679e-07	100	26	48.5142	fwd	AGH25562.1	Helicoverpa armigera
tag28931	CATGCATTTACAAACATAACGAGTGA		11687	2437.17	769.912	0	1.66244			PREDICTED: trehalose transporter Tret1	C76182	-	-	2.72679e-07	100	26	48.5142	fwd	XP_004932335.1	Bombyx mori
tag28085	CATGCATACAACAAATCATTTGGACA		159	34.6264	9.3674	5.79e-15	1.88615			PREDICTED: zinc transporter ZIP1	C83718	-	-	2.72679e-07	100	26	48.5142	rev	XP_004921880.1	Bombyx mori
tag59265	CATGTAAATAAAGTGTTAAATATATT		235	52.3836	12.936	8.3e-24	2.01773			amino acid transporter	C82568	-	-	2.72679e-07	100	26	48.5142	rev	BAM18049.1	Papilio xuthus
tag72812	CATGTGATGTGGAATGACCGTGATGA		4665	1066.91	236.416	0	2.17404			PREDICTED: plastin 2	s1596	1419	2	2.72679e-07	100	26	48.5142	fwd	XP_004932140.1	Bombyx mori
tag57780	CATGGTTGCCGCCTTTAGCCTTTGGA		482	117.789	18.7348	1.37e-71	2.65241			PREDICTED: organic cation transporter	C82722	-	-	2.72679e-07	100	26	48.5142	fwd	XP_004921746.1	Bombyx mori
tag59302	CATGTAAATAATACTCAATATTAATA		3795	932.546	143.634	0	2.69878			lipoprotein receptor isoform 1	C83326	-	-	2.72679e-07	100	26	48.5142	rev	NP_001103795.1	Bombyx mori
tag61907	CATGTACCCTTACATAAACTGCCAGG		65	15.9814	2.4534	3.5e-11	2.70356			PREDICTED: major facilitator superfamily protein	s6219	13707	0	2.72679e-07	100	26	48.5142	rev	XP_004927806.1	Bombyx mori
tag43249	CATGGACATAATATGGACAAGGTTAA		54	14.2057	1.3382	2.33e-12	3.4081			PREDICTED: amino acid transporter 4	s2215	2082	1	1.19477e-05	96.1538	26	43.0608	rev	XP_004927982.1	Bombyx mori
tag65374	CATGTATTATTAGACGCGATAACGAC		118	34.9224	0	4.5e-44	9.44801			ADP/ATP translocase	s3880	4629	1	1.19477e-05	96.1538	26	43.0608	fwd	AAO32325.1	Manduca sexta
tag61649	CATGTACATAAAAATGTCGACAAAGC		129	38.1779	0	4.16e-48	9.57659			membrane protein, integral	s5618	10181	1	1.19477e-05	96.1538	26	43.0608	rev	BAM20386.1	Papilio polytes
tag84036	CATGTTTAAGAAACCTAACTGCAATT		1223	0	272.77	5.32e-299	-12.4135		unidentified/others	hypothetical protein KGM_20046	s120	88	1	2.72679e-07	100	26	48.5142	rev	EHJ75766.1	Danaus plexippus
tag25331	CATGCAAGTATTTTGAAAATCGTTTT		277	0	61.7803	3.07e-68	-10.271			PREDICTED: leukocyte surface antigen CD53 X6	s30	16	2	2.72679e-07	100	26	48.5142	fwd	XP_004926003.1	Bombyx mori
tag65173	CATGTATTAAGGTCTATATTTGGTTG		120	0	26.764	6.1e-30	-9.06415			hypothetical protein	s910	737	2	2.72679e-07	100	26	48.5142	fwd	BAM19283.1	Papilio polytes
tag48438	CATGGCCTAAAGGCGTTATTCAGCGA		103	0	22.9725	8.55e-26	-8.84376			PREDICTED: hypothetical protein LOC100118645	s2049	1892	1	2.72679e-07	100	26	48.5142	rev	AAQ09229.1	Nasonia vitripennis
tag24808	CATGCAACGAAATGTCATCATTGGTT		102	0	22.7494	1.5e-25	-8.82969			PREDICTED: uncharacterized protein LOC101746861	s199	160	1	2.72679e-07	100	26	48.5142	rev	XP_004929918.1	Bombyx mori
tag28102	CATGCATACACTCCTCCAGGGAACAA		95	0	21.1882	7.65e-24	-8.72712			unknown unsecreted protein	s4831	6635	1	2.72679e-07	100	26	48.5142	rev	BAM18800.1	Papilio xuthus
tag27031	CATGCAGATCCCCGTGCCACTTTACT		80	0	17.8427	3.49e-20	-8.47919			alkaline nuclease	s5738	10836	0	2.72679e-07	100	26	48.5142	rev	NP_001091744.1	Bombyx mori
tag35677	CATGCGTCCGTCAGGCAACATTTGCG		74	0	16.5045	1.01e-18	-8.36671			PREDICTED: uncharacterized protein LOC101739962	C74104	-	-	2.72679e-07	100	26	48.5142	fwd	XP_004926873.1	Bombyx mori
tag22907	CATGATTGAAGCGGCTGGTGGGGTCA		70	0	15.6124	9.59e-18	-8.28654			similar to CG7830	C79718	-	-	2.72679e-07	100	26	48.5142	fwd	BAM18251.1	Papilio xuthus
tag59124	CATGTAAAGAAGCTATATATTTGAAA		65	0	14.4972	1.59e-16	-8.17963			PREDICTED: uncharacterized protein LOC100881458	C79162	-	-	2.72679e-07	100	26	48.5142	rev	XP_003701300.1	Megachile rotundata
tag64177	CATGTATATGAGTACAGTCAAAACTA		59	0	13.159	4.62e-15	-8.0399			PREDICTED: uncharacterized protein LOC101743554	C45339	-	-	2.72679e-07	100	26	48.5142	rev	XP_004929778.1	Bombyx mori
tag40830	CATGCTTTTACGCCCTATGCTGACTG		57	0	12.7129	1.42e-14	-7.99015			hypothetical protein KGM_11437	s748	615	1	2.72679e-07	100	26	48.5142	fwd	EHJ68900.1	Danaus plexippus
tag09312	CATGACAATTCAAATCAAGTAGGCGA		48	0	10.7056	2.23e-12	-7.74222			hypothetical protein KGM_08224	C80960	-	-	2.72679e-07	100	26	48.5142	fwd	EHJ66457.1	Danaus plexippus
tag37575	CATGCTCCCCGTACTTGGAGGACATT		45	0	10.0365	1.2e-11	-7.64911			hypothetical protein KGM_14013	C82344	-	-	2.72679e-07	100	26	48.5142	fwd	EHJ76999.1	Danaus plexippus
tag36194	CATGCTAAAATAAATTTTAAATATAG		2967	4.4393	658.395	0	-7.21248			PREDICTED: uncharacterized protein LOC101735686	C79724	-	-	2.72679e-07	100	26	48.5142	fwd	XP_004923455.1	Bombyx mori
tag05812	CATGAAGCTTTTGGATGTTTAATGGA		576	1.1838	127.575	5.29e-132	-6.75177			hypothetical protein	C64667	-	-	2.72679e-07	100	26	48.5142	rev	CAJ01498.1	Manduca sexta
tag83813	CATGTTTAAAATAAAGTTGATTGCAC		81	0.296	17.8427	1.25e-18	-5.91382			endonuclease-reverse transcriptase	s550	428	0	1.19477e-05	96.1538	26	43.0608	fwd	ADI61818.1	Bombyx mori
tag46161	CATGGATGCTCTTATTGAAATGGACA		147	0.5919	32.3399	9.94e-33	-5.77181			PREDICTED: uncharacterized protein LOC101740533	C81846	-	-	2.72679e-07	100	26	48.5142	fwd	XP_004923426.1	Bombyx mori
tag48635	CATGGCGAAAACGGAGACCTACCCAA		59	0.296	12.936	2.14e-13	-5.44988			PREDICTED: uncharacterized protein LOC101746561	C81058	-	-	2.72679e-07	100	26	48.5142	fwd	XP_004925871.1	Bombyx mori
tag18108	CATGATACTCAAAACAAGGTTTACTG		458	2.6636	100.142	4.01e-95	-5.23254			hypothetical protein KGM_04336	s645	516	0	2.72679e-07	100	26	48.5142	fwd	EHJ69975.1	Danaus plexippus
tag34204	CATGCGCAGTAGGCACATAGTGTGAG		65	0.5919	14.0511	2.02e-13	-4.56918			RNase H and integrase protein	s5415	9079	0	2.72679e-07	100	26	48.5142	rev	BAA95569.1	Bombyx mori
tag58751	CATGTAAAAGTTGCCCTTAACATTAG		362	3.5514	78.0618	1.81e-68	-4.45815			Cadherin	s31	16	3	2.72679e-07	100	26	48.5142	fwd	AAG37912.1	Manduca sexta
tag67548	CATGTCATACGGAGGACAAGAGCTGA		150	2.6636	31.4477	2.21e-24	-3.56152			similar to CG10527	C79048	-	-	2.72679e-07	100	26	48.5142	rev	BAM18320.1	Papilio xuthus
tag83993	CATGTTTAACCATAACAAACACTACA		228	5.0312	47.0601	5.03e-33	-3.22553			PREDICTED: uncharacterized protein LOC101746422	s5422	9122	0	2.72679e-07	100	26	48.5142	rev	XP_004925870.1	Bombyx mori
tag57489	CATGGTTCAATCTAGCATAAGATATA		104	2.9595	20.9652	9.62e-14	-2.82456			hypothetical protein, partial	s4636	6123	1	2.72679e-07	100	26	48.5142	fwd	AFV73209.1	Autographa californica
tag19056	CATGATCAACGCATACACCTCACTAA		1255	42.0252	248.237	3.82e-133	-2.56239			tetraspanin D76	s6403	15115	0	2.72679e-07	100	26	48.5142	rev	AAF90148.1	Manduca sexta
tag02623	CATGAAATATTCAAGACCTCAGAATG		212	7.3988	41.7073	5.46e-23	-2.49493			PREDICTED: uncharacterized protein LOC101738829	C77184	-	-	2.72679e-07	100	26	48.5142	rev	XP_004921940.1	Bombyx mori
tag26305	CATGCACCTAGCCTAGTGATTAGATT		169	6.511	32.7859	4.22e-17	-2.33214			similar to CG12384	s518	407	0	2.72679e-07	100	26	48.5142	fwd	BAM19823.1	Papilio xuthus
tag74054	CATGTGCTGACCTCGACGTAAAAGAG		141	6.215	26.764	1.02e-12	-2.10647			hypothetical protein KGM_10843	s607	484	1	2.72679e-07	100	26	48.5142	rev	EHJ64645.1	Danaus plexippus
tag12109	CATGACGTTTACAAAGCCACCTATCG		556	26.0438	104.38	9.01e-43	-2.00283			PREDICTED: uncharacterized protein LOC101739392	C79374	-	-	2.72679e-07	100	26	48.5142	rev	XP_004924409.1	Bombyx mori
tag39366	CATGCTGGTGTTGATGATATTGAAAC		350	17.1652	65.1258	5.96e-26	-1.92374			tetraspanin 42Ee	s5503	9549	0	2.72679e-07	100	26	48.5142	fwd	BAM19943.1	Papilio xuthus
tag82561	CATGTTGCTCCATATTTTGTCAAGAG		191	10.6543	34.5702	2.01e-12	-1.6981			PREDICTED: uncharacterized protein LOC101739533	C50065	-	-	2.72679e-07	100	26	48.5142	rev	XP_004924410.1	Bombyx mori
tag53160	CATGGGGTTCACCGCTACCTTTACTT		840	51.7917	148.317	1.43e-41	-1.5179			PREDICTED: uncharacterized protein LOC101746574	s5597	10084	1	2.72679e-07	100	26	48.5142	fwd	XP_004928253.1	Bombyx mori
tag87266	CATGTTTTTTACGTTATATTGTCATT		4504	285.594	789.316	3.45e-203	-1.46664			hypothetical protein KGM_05509	C83628	-	-	2.72679e-07	100	26	48.5142	fwd	EHJ65136.1	Danaus plexippus
tag70980	CATGTCTTCTTAGACCAAAGATATTT		338	21.9005	58.8809	4.87e-16	-1.42684			PREDICTED: uncharacterized protein LOC101741012	C70695	-	-	1.19477e-05	96.1538	26	43.0608	fwd	XP_004927084.1	Bombyx mori
tag45075	CATGGAGGGGGAGCCTGTAGCGCGTA		735	49.72	126.46	3.85e-30	-1.34678			PREDICTED: protease, reverse transcriptase, ribonuclease H	s5725	10763	1	2.72679e-07	100	26	48.5142	fwd	EFA10908.1	Tribolium castaneum
tag27455	CATGCAGGAACTAGTATGGTAAGAAG		3041	205.983	523.014	5.34e-119	-1.34433			PREDICTED: uncharacterized protein LOC101735353	C77066	-	-	2.72679e-07	100	26	48.5142	fwd	XP_004932751.1	Bombyx mori
tag72100	CATGTGAGAAACATTTGTATTGTTTA		471	32.2588	80.7382	2.54e-19	-1.32356			retrovirus-related polyprotein TNT 1-94	C81680	-	-	2.72679e-07	100	26	48.5142	rev	XP_003376808.1	Trichinella spiralis
tag68026	CATGTCCACTGCAGGCCCCAGCGGAT		387	26.6357	66.241	5.83e-16	-1.31436			PREDICTED: nuclease HARBI1	s6058	12605	0	2.72679e-07	100	26	48.5142	rev	XP_008178491.1	Acyrthosiphon pisum
tag79313	CATGTTATATGTTTGAAGTAGTTCCT		483	34.3305	81.8534	4e-18	-1.25355			similar to CG4239	s1555	1373	1	2.72679e-07	100	26	48.5142	fwd	BAM19373.1	Papilio xuthus
tag32468	CATGCCTCCGCCGGCAAATGCGTTTA		1061	78.7233	177.312	7.37e-34	-1.17143			PREDICTED: hematological and neurological protein 1	C83324	-	-	2.72679e-07	100	26	48.5142	fwd	XP_004923280.1	Bombyx mori
tag02205	CATGAAATAAAACCACAACAATTGTA		374	28.7074	61.7803	8.84e-12	-1.10573			hypothetical protein KGM_09584	C78896	-	-	2.72679e-07	100	26	48.5142	rev	EHJ65707.1	Danaus plexippus
tag69398	CATGTCGGCTAGTTTATGTTTAAGTA		1907	147.384	314.254	1.03e-52	-1.09235			endoU protein	s621	495	1	2.72679e-07	100	26	48.5142	rev	BAM17994.1	Papilio xuthus
tag71635	CATGTGAAGTTATTAAAACTTCTTAG		1207	218.117	104.826	1.75e-36	1.05711			hypothetical protein KGM_00989	s1580	1401	1	2.72679e-07	100	26	48.5142	rev	EHJ64745.1	Danaus plexippus
tag01360	CATGAAACCACCGAGATTTGTCCTTG		486	90.8574	39.923	3.8e-19	1.18638			PREDICTED: uncharacterized protein LOC101739289	C68789	-	-	2.72679e-07	100	26	48.5142	rev	XP_004922086.1	Bombyx mori
tag63811	CATGTATAAGTTCCTGACAGATTTTT		392	74.876	31.0017	9.37e-18	1.27216			PREDICTED: uncharacterized protein LOC101740595	C82080	-	-	2.72679e-07	100	26	48.5142	fwd	XP_004927485.1	Bombyx mori
tag81797	CATGTTGAAGATTAATTATACTGAAA		965	185.266	75.6084	1.42e-42	1.29298			hypothetical protein KGM_12267	s2673	2804	1	2.72679e-07	100	26	48.5142	fwd	EHJ67242.1	Danaus plexippus
tag05850	CATGAAGGAATCGATTGTATAAATCA		186	36.6981	13.8281	8.14e-11	1.4081			hypothetical protein Smp_194000	s6007	12348	0	2.72679e-07	100	26	48.5142	fwd	CCD60053.1	Schistosoma mansoni
tag44553	CATGGAGCAAGAAAGTGATGAAATTG		194	39.0657	13.8281	2.1e-12	1.4983			PREDICTED: uncharacterized protein LOC101747039	s5030	7246	0	2.72679e-07	100	26	48.5142	rev	XP_004927817.1	Bombyx mori
tag49901	CATGGCTCCGACTTACTTGACCAAAG		231	46.7605	16.2815	7.16e-15	1.52206			PREDICTED: uncharacterized protein LOC101741379	s1579	1401	0	2.72679e-07	100	26	48.5142	rev	XP_004923893.1	Bombyx mori
tag78209	CATGTTAATTCCTTTATAAGTAAACA		176	36.1062	12.0438	1.91e-12	1.58395			hypothetical protein KGM_00179	C82044	-	-	2.72679e-07	100	26	48.5142	fwd	EHJ78577.1	Danaus plexippus
tag01700	CATGAAAGAACAGAGTGGAAAAATAA		365	76.6517	23.6416	3.62e-27	1.69699			PREDICTED: uncharacterized protein LOC101746353 X2	s712	586	1	1.19477e-05	96.1538	26	43.0608	rev	XP_004932204.1	Bombyx mori
tag51081	CATGGGAATTGTCGCCCTTCTGCGGA		2474	545.736	140.511	1.12e-222	1.95752			unknown protein AF117598_1	C68526	-	-	2.72679e-07	100	26	48.5142	fwd	AAF16720.1	Manduca sexta
tag42917	CATGGAATTTTAAATAAATATAGTGT		333	75.4679	17.3966	1.1e-35	2.11705			hypothetical protein KGM_16416	s4616	6080	0	2.72679e-07	100	26	48.5142	fwd	EHJ78538.1	Danaus plexippus
tag66021	CATGTATTTTGTACAGTTAAATATTC		293	69.5488	12.936	7.14e-39	2.42664			PREDICTED: uncharacterized protein LOC101737413	C79730	-	-	2.72679e-07	100	26	48.5142	rev	XP_004932469.1	Bombyx mori
tag80952	CATGTTCGTAGATATAAAGAACATAT		88	26.0438	0	4.54e-33	9.0248			uncharacterized protein LOC100862770	s1420	1240	0	2.72679e-07	100	26	48.5142	rev	NP_001243926.1	Bombyx mori
tag77561	CATGTTAAAGAAACCTAACTGCAATT		532	157.447	0	6.38e-196	11.6206			PREDICTED: uncharacterized protein LOC101739569	s122	88	3	2.72679e-07	100	26	48.5142	rev	XP_004922088.1	Bombyx mori
tag34387	CATGCGCCGGCTGCAGGAGATACCCA		41	0	9.1444	1.13713e-10	-7.51481		down-regulated after Bonferroni correction	PREDICTED: loss of heterozygosity 12 chromosomal region 1	C75332	-	-	1.19477e-05	96.1538	26	43.0608	rev	XP_004925991.1	Bombyx mori
tag13455	CATGAGAAACTTGTTCTTGTGTAATT		41	0	9.1444	1.13713e-10	-7.51481			cytochrome P450 6AB13	C83114	-	-	2.72679e-07	100	26	48.5142	rev	ADE05584.1	Manduca sexta
tag66571	CATGTCAAAGGATAGACAAATTCAAT		41	0	9.1444	1.13713e-10	-7.51481			PREDICTED: esterase FE4-like	s2149	2000	1	2.72679e-07	100	26	48.5142	fwd	XP_004933503.1	Bombyx mori
tag77635	CATGTTAAATACCCTGATAAAATGGT		40	0	8.9213	1.99408e-10	-7.47919			PREDICTED: probable salivary secreted peptide-like	C69511	-	-	2.72679e-07	100	26	48.5142	rev	XP_004925327.1	Bombyx mori
tag33491	CATGCGACAAAGTAAACCCTGTAGAT		39	0	8.6983	3.49684e-10	-7.44266			PREDICTED: ribokinase-like isoform X1	s5766	10981	0	3.38902e-06	100	24	44.8786	fwd	XP_004928242.1	Bombyx mori
tag86380	CATGTTTTATGAAGAAGCTGGAAGAA		38	0	8.4753	6.13211e-10	-7.40519			hypothetical protein KGM_10535	C78040	-	-	2.72679e-07	100	26	48.5142	rev	EHJ69123.1	Danaus plexippus
tag82554	CATGTTGCTCACGGTATACACGATAG		37	0	8.2522	1.07534e-09	-7.36671			PREDICTED: androgen-induced gene 1 protein-like	C74054	-	-	2.72679e-07	100	26	48.5142	rev	XP_004929183.1	Bombyx mori
tag85089	CATGTTTCCCATAATGTAATTTATTT		37	0	8.2522	1.07534e-09	-7.36671			PREDICTED: HIG1 domain family member 1C-like	s1635	1455	1	1.19477e-05	96.1538	26	43.0608	fwd	XP_004922992.1	Bombyx mori
tag15997	CATGAGGGTGTTGTTCGAGACATAGA		37	0	8.2522	1.07534e-09	-7.36671			ribosomal protein L20	s4284	5374	1	2.72679e-07	100	26	48.5142	rev	AAL03954.1	Spodoptera frugiperda
tag14535	CATGAGCAAGGGAGAACTGCTCACCA		37	0	8.2522	1.07534e-09	-7.36671			PREDICTED: cullin-1-like isoform X1	s6278	14104	0	9.6131e-07	100	25	46.6964	fwd	XP_004933289.1	Bombyx mori
tag62523	CATGTACTTCATTGATCGCGCCCACG		35	0	7.8062	3.30683e-09	-7.28654			single domain major allergen 1 protein, partial	C76052	-	-	2.72679e-07	100	26	48.5142	rev	ABX39557.1	Spodoptera frugiperda
tag61748	CATGTACATTATGGAGTTTGTGTGGT		34	0	7.5831	5.7989e-09	-7.24472			PREDICTED: ethanolaminephosphotransferase 1-like	C80636	-	-	2.72679e-07	100	26	48.5142	fwd	XP_004922536.1	Bombyx mori
tag04643	CATGAACTGGGTATACTTGTCGGGTG		33	0	7.3601	1.0169e-08	-7.20166			PREDICTED: chymotrypsin-like elastase family	C77946	-	-	2.72679e-07	100	26	48.5142	rev	XP_004928980.1	Bombyx mori
tag62904	CATGTAGATATAAGGATATTTATTAT		33	0	7.3601	1.0169e-08	-7.20166			seminal fluid protein CSSFP011 isoform 1	s4469	5747	1	2.72679e-07	100	26	48.5142	rev	AEW46860.1	Chilo suppressalis
tag77859	CATGTTAAGAATACATATTTAATATA		32	0	7.1371	1.78325e-08	-7.15726			PREDICTED: ER membrane protein complex subunit 7	C76844	-	-	2.72679e-07	100	26	48.5142	fwd	XP_004924239.1	Bombyx mori
tag44361	CATGGAGACTGAAGCCATCAACGCGC		32	0	7.1371	1.78325e-08	-7.15726			PREDICTED: guanine nucleotide-binding protein-like 3	C78454	-	-	2.72679e-07	100	26	48.5142	fwd	XP_004932003.1	Bombyx mori
tag21369	CATGATGGCGGCGGCGGGGTTTGCGC		30	0	6.691	5.48379e-08	-7.06415			PREDICTED: uncharacterized protein LOC101746726	C73190	-	-	2.72679e-07	100	26	48.5142	fwd	XP_004930727.1	Bombyx mori
tag56449	CATGGTGGAAGCATTAGTTGGGATGT		29	0	6.468	9.61645e-08	-7.01524			PREDICTED: prostaglandin reductase 1-like	C78662	-	-	1.19477e-05	96.1538	26	43.0608	rev	XP_004932225.1	Bombyx mori
tag43912	CATGGACTAAATTGGATTTCCCTCGG		29	0	6.468	9.61645e-08	-7.01524			PREDICTED: cysteine and histidine-rich domain-containing	C80648	-	-	9.6131e-07	100	25	46.6964	rev	XP_004929505.1	Bombyx mori
tag70089	CATGTCTATTGAATGAATAGTCTAAA		29	0	6.468	9.61645e-08	-7.01524			hypothetical protein KGM_01756	s1637	1457	1	2.72679e-07	100	26	48.5142	rev	EHJ66368.1	Danaus plexippus
tag28687	CATGCATTACAGTGTGTGACCGGTAA		29	0	6.468	9.61645e-08	-7.01524			PREDICTED: cysteine dioxygenase type 1-like	s2648	2761	2	2.72679e-07	100	26	48.5142	fwd	XP_004927591.1	Bombyx mori
tag30709	CATGCCCGACGAGGGCGGGCGCGTGC		29	0	6.468	9.61645e-08	-7.01524			PREDICTED: sorting and assembly machinery component 50	s5525	9678	0	1.19477e-05	96.1538	26	43.0608	fwd	XP_004930753.1	Bombyx mori
tag10167	CATGACATCGAAGTCCGGCAAACTGT		29	0	6.468	9.61645e-08	-7.01524			hypothetical protein KGM_10198	s6338	14522	0	2.72679e-07	100	26	48.5142	fwd	EHJ71525.1	Danaus plexippus
tag71085	CATGTCTTTAGGCAGGATTATAGAGT		27	0	6.0219	2.95721e-07	-6.91215			PREDICTED: esterase FE4-like	C83104	-	-	2.72679e-07	100	26	48.5142	rev	XP_004924611.1	Bombyx mori
tag17448	CATGATAAATTAGAACATCGACTCCT		27	0	6.0219	2.95721e-07	-6.91215			silk gland derived serine protease precursor	s2870	3082	0	2.72679e-07	100	26	48.5142	fwd	NP_001155191.1	Bombyx mori
tag39170	CATGCTGGATAAAGGAAAGTGCACAC		27	0	6.0219	2.95721e-07	-6.91215			chemosensory protein 1 precursor	s3168	3530	1	2.72679e-07	100	26	48.5142	fwd	NP_001037065.1	Bombyx mori
tag53504	CATGGGTCGTCTTCTCTGACTACCTG		27	0	6.0219	2.95721e-07	-6.91215			PREDICTED: carbonic anhydrase 15-like isoform X1	s6287	14149	0	2.72679e-07	100	26	48.5142	fwd	XP_004922913.1	Bombyx mori
tag41840	CATGGAACGCAGATTAGTGGATTATT		26	0	5.7989	5.1858e-07	-6.8577			hypothetical protein TcasGA2_TC010213	C55432	-	-	1.19477e-05	96.1538	26	43.0608	fwd	XP_008198311.1	Tribolium castaneum
tag27515	CATGCAGGAGTGCACAGTTGCAGGGT		26	0	5.7989	5.1858e-07	-6.8577			PREDICTED: acyl-coenzyme A thioesterase 13-like	C73188	-	-	2.72679e-07	100	26	48.5142	fwd	XP_004929724.1	Bombyx mori
tag26300	CATGCACCTAAAGGAACAGAAGAAGG		26	0	5.7989	5.1858e-07	-6.8577			PREDICTED: proton-coupled folate transporter-like	C82488	-	-	2.72679e-07	100	26	48.5142	fwd	XP_004924745.1	Bombyx mori
tag45855	CATGGATCAGAGTTTAAATATGTACT		26	0	5.7989	5.1858e-07	-6.8577			carboxyl/choline esterase CCE033a	C82726	-	-	2.72679e-07	100	26	48.5142	fwd	ADF43492.1	Helicoverpa armigera
tag02190	CATGAAATAAAAAAGCCTTATTACAC		26	0	5.7989	5.1858e-07	-6.8577			N-acetyltransferase	s4478	5765	0	9.6131e-07	100	25	46.6964	rev	EHJ68864.1	Danaus plexippus
tag51539	CATGGGAGTAAACTCTACGATAGCCG		26	0	5.7989	5.1858e-07	-6.8577			PREDICTED: serine--pyruvate aminotransferase	s5074	7398	1	2.72679e-07	100	26	48.5142	rev	XP_004932135.1	Bombyx mori
tag76076	CATGTGTCCTCGGTATTTGTGTAGTT		25	0	5.5758	9.0939e-07	-6.80112			potassium coupled amino acid transporter	C83596	-	-	1.19477e-05	96.1538	26	43.0608	fwd	AAC24190.1	Manduca sexta
tag49913	CATGGCTCCTAACTTCGCTGGTACTC		25	0	5.5758	9.0939e-07	-6.80112			PREDICTED: putative inorganic phosphate cotransporter	s2277	2149	1	9.6131e-07	100	25	46.6964	rev	XP_004925374.1	Bombyx mori
tag37074	CATGCTATGGTCATTCACACTGTCTA		25	0	5.5758	9.0939e-07	-6.80112			luciferin 4-monooxygenase	s3189	3576	0	2.72679e-07	100	26	48.5142	rev	NP_001239600.1	Bombyx mori
tag55356	CATGGTCCATTATCGATGAAAAGCTA		24	0	5.3528	1.59472e-06	-6.74222			PREDICTED: 15-hydroxyprostaglandin dehydrogenase	C77058	-	-	2.72679e-07	100	26	48.5142	fwd	XP_004926412.1	Bombyx mori
tag25859	CATGCAATTTAGAAAACCAAACGATA		24	0	5.3528	1.59472e-06	-6.74222			PREDICTED: myosin-2 heavy chain-like	s86	62	1	3.38902e-06	100	24	44.8786	fwd	XP_004928304.1	Bombyx mori
tag02725	CATGAAATCGGAATTTTGAAACCTCA		23	0	5.1298	2.79652e-06	-6.68082			cuticular protein RR-1 motif 40 precursor	s1924	1764	1	2.72679e-07	100	26	48.5142	fwd	NP_001166713.1	Bombyx mori
tag82247	CATGTTGATTTTAAATCTACCTAAAA		22	0	4.9067	4.90401e-06	-6.61669			isochorismatase domain containing protein	s4320	5441	1	2.72679e-07	100	26	48.5142	rev	NP_001040541.1	Bombyx mori
tag11686	CATGACGCTCGTTTCCGTACAACTGA		22	0	4.9067	4.90401e-06	-6.61669			putative gag-pol protein	s6534	16138	0	1.19477e-05	96.1538	26	43.0608	rev	KFD69854.1	Drosophila ananassae
tag21674	CATGATGTATAAATAAAACCCATTTC		21	0	4.6837	8.59974e-06	-6.54958			splicing factor arginine/serine-rich 6	C83270	-	-	1.19477e-05	96.1538	26	43.0608	rev	NP_001037676.1	Bombyx mori
tag43636	CATGGACGAGCTGATTACATTCAACA		21	0	4.6837	8.59974e-06	-6.54958			PREDICTED: uncharacterized protein LOC101735428	C83694	-	-	1.19477e-05	96.1538	26	43.0608	fwd	XP_004929640.1	Bombyx mori
tag78216	CATGTTAATTGAACAGCTTGCAGTCA		21	0	4.6837	8.59974e-06	-6.54958			PREDICTED: mimitin, mitochondrial-like	s2835	3036	1	2.72679e-07	100	26	48.5142	rev	XP_004930048.1	Bombyx mori
tag54263	CATGGTAATTGATCAGGGCTCTCCGA		47	0.296	10.2595	1.45358e-10	-5.11546			PREDICTED: plexin A3-like	s3210	3608	1	2.72679e-07	100	26	48.5142	rev	XP_004926833.1	Bombyx mori
tag44936	CATGGAGGCAAATACGTTCTGTTTGG		46	0.296	10.0365	2.49734e-10	-5.08375			zinc-containing alcohol dehydrogenase	s2345	2253	2	2.72679e-07	100	26	48.5142	rev	NP_001040423.1	Bombyx mori
tag16229	CATGAGTAAATTATGTTTATTCATTA		45	0.296	9.8135	4.28874e-10	-5.05133			PREDICTED: mucin-2-like	C68100	-	-	2.72679e-07	100	26	48.5142	fwd	XP_004925654.1	Bombyx mori
tag81012	CATGTTCGTCGCTAAGGAGGAGTCAT		44	0.296	9.5904	7.36189e-10	-5.01816			PREDICTED: cytosolic 10-formyltetrahydrofolate dehydrogenase	C83004	-	-	2.72679e-07	100	26	48.5142	rev	XP_004933733.1	Bombyx mori
tag24142	CATGCAAAAACGATTAAACGGATTTA		44	0.296	9.5904	7.36189e-10	-5.01816			cytochrome P450 6AE8	C83022	-	-	2.72679e-07	100	26	48.5142	fwd	NP_001103393.1	Bombyx mori
tag47614	CATGGCATCTGCCAGAACTCACAGAT		37	0.296	8.0292	3.187e-08	-4.76182			PREDICTED: solute carrier family 25 member 35-like	s2801	2986	1	2.72679e-07	100	26	48.5142	fwd	XP_004930358.1	Bombyx mori
tag55503	CATGGTCGACCAGGTAAACCTGGTGC		35	0.296	7.5831	9.30213e-08	-4.67936			GH11482	s4598	6045	0	2.72679e-07	100	26	48.5142	rev	BAM17848.1	Drosophila grimshawi
tag08805	CATGACAAAAGAACTGTATCTCTTAC		32	0.296	6.914	4.61314e-07	-4.54609			hypothetical protein KGM_07127	C64985	-	-	1.19477e-05	96.1538	26	43.0608	fwd	EHJ76764.1	Danaus plexippus
tag84246	CATGTTTACATATACGCAATAATTTA		31	0.296	6.691	7.854e-07	-4.49879			PREDICTED: multidrug resistance protein 1A-like	C83056	-	-	2.72679e-07	100	26	48.5142	rev	XP_004924686.1	Bombyx mori
tag34285	CATGCGCCAAGACATACTACGCAAGT		31	0.296	6.691	7.854e-07	-4.49879			purine nucleoside phosphorylase	s5252	8295	0	2.72679e-07	100	26	48.5142	fwd	BAM18213.1	Papilio xuthus
tag39316	CATGCTGGTAATCCAGGATTTGTCCT		31	0.296	6.691	7.854e-07	-4.49879			hypothetical protein KGM_20905	s5900	11767	0	2.72679e-07	100	26	48.5142	rev	EHJ76586.1	Danaus plexippus
tag11541	CATGACGCACGTTAACAACAGAATGT		30	0.296	6.468	1.33596e-06	-4.44988			PREDICTED: uncharacterized protein LOC101746177	C58801	-	-	2.72679e-07	100	26	48.5142	fwd	XP_004923445.1	Bombyx mori
tag06404	CATGAAGTCTTGTCTACTGCCTTAAT		28	0.296	6.0219	3.85412e-06	-4.34678			PREDICTED: alpha-tocopherol transfer protein-like	s6101	12857	0	2.72679e-07	100	26	48.5142	rev	XP_004930907.1	Bombyx mori
tag06220	CATGAAGTACCTTCCTTTAGTGGTTC		45	0.5919	9.5904	7.4971e-09	-4.01816			PREDICTED: uncharacterized protein LOC101739120	s875	713	0	2.72679e-07	100	26	48.5142	fwd	XP_004925679.1	Bombyx mori
tag06930	CATGAATAAGGATTCGCAAAGAAGAT		42	0.5919	8.9213	3.54214e-08	-3.91382			carboxylesterase ae17	s4673	6225	0	2.72679e-07	100	26	48.5142	rev	AGG20205.1	Bombyx mori
tag66150	CATGTCAAAAACCAAAGTGAAAATCA		58	0.8879	12.2669	1.21067e-10	-3.78829			PREDICTED: protein takeout-like	s5730	10790	0	2.72679e-07	100	26	48.5142	rev	XP_004923009.1	Bombyx mori
tag69512	CATGTCGTACACGAGCTACGAGAAGT		36	0.5919	7.5831	7.67729e-07	-3.67936			PREDICTED: protein AF-9-like isoform X3	s4933	6935	0	1.19477e-05	96.1538	26	43.0608	fwd	XP_004929610.1	Bombyx mori
tag16869	CATGAGTGTGATATTGACGTAAGCGA		35	0.5919	7.3601	1.2762e-06	-3.63629			matrix metalloproteinase 1 isoform 2	s2726	2878	1	2.72679e-07	100	26	48.5142	rev	NP_001116500.1	Bombyx mori
tag18870	CATGATATTTAGACACGACAGCCACT		35	0.5919	7.3601	1.2762e-06	-3.63629			myo-inositol oxygenase	s3585	4150	0	2.72679e-07	100	26	48.5142	rev	NP_001093275.1	Bombyx mori
tag15101	CATGAGCGTTGAACGAAGCCCTTTTA		51	0.8879	10.7056	4.23919e-09	-3.5919			PREDICTED: bile salt-activated lipase-like	s2977	3207	2	2.72679e-07	100	26	48.5142	rev	XP_004930124.1	Bombyx mori
tag14860	CATGAGCCTATAACTTTGAAAGGTAA		50	0.8879	10.4826	7.01666e-09	-3.56152			PREDICTED: phosphatidylethanolamine-binding protein	C76656	-	-	2.72679e-07	100	26	48.5142	rev	XP_004922749.1	Bombyx mori
tag46201	CATGGATGGCGAATCGTAAGGCGTTC		32	0.5919	6.691	5.80873e-06	-3.49879			putative ferric reductase-like protein	C73462	-	-	2.72679e-07	100	26	48.5142	rev	EHJ72883.1	Danaus plexippus
tag42402	CATGGAAGTTGGCTGTGAACCGACGC		32	0.5919	6.691	5.80873e-06	-3.49879			PREDICTED: gelsolin, cytoplasmic-like	s1160	975	2	2.72679e-07	100	26	48.5142	fwd	XP_004922166.1	Bombyx mori
tag80814	CATGTTCGATCCGAGAGGAGACGATT		47	0.8879	9.8135	3.15969e-08	-3.46637			PREDICTED: atlastin-like	C72716	-	-	2.72679e-07	100	26	48.5142	rev	XP_004930037.1	Bombyx mori
tag78856	CATGTTAGACACTTTGTATACGGCGG		47	0.8879	9.8135	3.15969e-08	-3.46637			hypothetical protein KGM_01883	s1745	1582	1	1.19477e-05	96.1538	26	43.0608	fwd	EHJ73758.1	Danaus plexippus
tag53292	CATGGGTACCCTACTGGATGGATACA		46	0.8879	9.5904	5.2048e-08	-3.4332			PREDICTED: putative inorganic phosphate cotransporter	C82494	-	-	1.19477e-05	96.1538	26	43.0608	fwd	XP_004925853.1	Bombyx mori
tag78550	CATGTTACCATTATCGAGAATAAGGA		44	0.8879	9.1444	1.40659e-07	-3.36449			p270	C67243	-	-	2.72679e-07	100	26	48.5142	fwd	NP_001037478.1	Bombyx mori
tag73341	CATGTGCATAGGTCGCCGCATCGCAG		57	1.1838	11.8208	2.14759e-09	-3.31982			cytochrome P450 333B11	s6340	14548	0	2.72679e-07	100	26	48.5142	rev	ADE05592.1	Manduca sexta
tag44403	CATGGAGAGGAGCTACGCGCCTACGA		41	0.8879	8.4753	6.1804e-07	-3.25486			hypothetical protein D910_00717	C83698	-	-	2.72679e-07	100	26	48.5142	fwd	ERL95973.1	Dendroctonus ponderosae
tag47541	CATGGCATAGAGCAATTCCCTTTTGT		52	1.1838	10.7056	2.48293e-08	-3.17686			aspartylglucosaminidase	C79070	-	-	2.72679e-07	100	26	48.5142	rev	NP_001037686.1	Bombyx mori
tag69253	CATGTCGCTGCAATCCAGGATATATC		64	1.4798	13.159	6.26263e-10	-3.15261			PREDICTED: inducible metalloproteinase inhibitor protein	s2780	2951	0	2.72679e-07	100	26	48.5142	rev	XP_004924284.1	Bombyx mori
tag03232	CATGAAATTGTTACGTTTATCATATT		51	1.1838	10.4826	4.03463e-08	-3.14649			PREDICTED: centriolin-like	s3683	4312	1	2.72679e-07	100	26	48.5142	rev	XP_004931700.1	Bombyx mori
tag67770	CATGTCATTGGGGCAAACGGTACAAC		38	0.8879	7.8062	2.67528e-06	-3.13622			antennal esterase CXE4	C75832	-	-	2.72679e-07	100	26	48.5142	fwd	AGJ94046.1	Spodoptera exigua
tag77540	CATGTTAAACGCCTAGGTATCAGCAT		38	0.8879	7.8062	2.67528e-06	-3.13622			hypothetical protein CAPTEDRAFT_71093, partial	s5112	7537	1	2.72679e-07	100	26	48.5142	rev	WP_040946923.1	Capitella teleta
tag40095	CATGCTTCAAGAAGCACAAGTGCAAA		49	1.1838	10.0365	1.06056e-07	-3.08375			PREDICTED: putative nuclease HARBI1-like	C80914	-	-	2.72679e-07	100	26	48.5142	rev	XP_008178491.1	Acyrthosiphon pisum
tag23103	CATGATTGGCTATTGGGACGAGCCGG		57	1.4798	11.5978	1.79847e-08	-2.97041			PREDICTED: acyl-CoA synthetase family member 2	s1484	1312	0	2.72679e-07	100	26	48.5142	rev	XP_004926816.1	Bombyx mori
tag76975	CATGTGTTGCCATCTATCGAAACTAT		56	1.4798	11.3747	2.88909e-08	-2.94239			PREDICTED: uncharacterized protein LOC100881458	C77132	-	-	2.72679e-07	100	26	48.5142	fwd	KFD66840.1	Megachile rotundata
tag54827	CATGGTATCAGAAGATGTACGTTGAT		43	1.1838	8.6983	1.84985e-06	-2.8773			UDP-glycosyltransferase UGT40K1	C81852	-	-	2.72679e-07	100	26	48.5142	fwd	AEW43171.1	Bombyx mori
tag51111	CATGGGACAAGCAAGTTGGTAACGGA		40	1.1838	8.0292	7.52257e-06	-2.76182			gloverin	s5996	12262	0	2.72679e-07	100	26	48.5142	fwd	CAL25129.1	Manduca sexta
tag84271	CATGTTTACCCCAAGAATATAGTCCT		74	2.3676	14.7202	2.0995e-09	-2.63629			PREDICTED: mannose-1-phosphate guanyltransferase beta	s3628	4232	0	2.72679e-07	100	26	48.5142	fwd	XP_004931363.1	Bombyx mori
tag35470	CATGCGTACACTGGGTTCAAATGGGA		55	1.7757	10.9286	3.06407e-07	-2.62164			acid lipase-1	C80496	-	-	2.72679e-07	100	26	48.5142	fwd	AGN90922.1	Bombyx mori
tag21212	CATGATGCTGGTGGTACTCTGTGTCG		53	1.7757	10.4826	7.5479e-07	-2.56152			PREDICTED: uncharacterized protein LOC101736278	s862	701	0	2.72679e-07	100	26	48.5142	fwd	XP_004928353.1	Bombyx mori
tag66570	CATGTCAAAGGACCCAGCAGTGAAGT		66	2.3676	12.936	7.43058e-08	-2.44988			glutathione S-transferase omega 4	C77822	-	-	2.72679e-07	100	26	48.5142	rev	AHB18379.1	Bombyx mori
tag73135	CATGTGCAACGGTGACTCCGGCAGTG		49	1.7757	9.5904	4.46239e-06	-2.4332			PREDICTED: chymotrypsin-1-like	C49296	-	-	2.72679e-07	100	26	48.5142	rev	XP_004925970.1	Bombyx mori
tag17395	CATGATAAAGTGGGTACAATGCATAT		54	2.0717	10.4826	2.62948e-06	-2.33913			PREDICTED: probable 28S ribosomal protein S26	C79022	-	-	2.72679e-07	100	26	48.5142	fwd	XP_004925783.1	Bombyx mori
tag43042	CATGGACAATCCATCACTGTATTTGT		52	2.0717	10.0365	6.19859e-06	-2.27639			U11/U12 small nuclear ribonucleoprotein 25 kDa protein	C58174	-	-	2.72679e-07	100	26	48.5142	fwd	EHJ64146.1	Danaus plexippus
tag14925	CATGAGCGACAAGTGAAAAAGGAAAG		103	4.1433	19.85	1.61959e-10	-2.26027			PREDICTED: rho GDP-dissociation inhibitor 1	s599	479	1	2.72679e-07	100	26	48.5142	fwd	XP_004922056.1	Bombyx mori
tag43516	CATGGACCTCAACAAGGAAAACAAAT		57	2.3676	10.9286	3.54913e-06	-2.20661			glutathione S-transferase epsilon 6	C78386	-	-	1.19477e-05	96.1538	26	43.0608	fwd	NP_001108465.1	Bombyx mori
tag19061	CATGATCAACTTCGCGTGTAACCCAG		90	3.8474	17.1736	7.8137e-09	-2.15824			NADPH cytochrome b5 reductase 1	s3402	3898	3	2.72679e-07	100	26	48.5142	fwd	ADY89570.1	Helicoverpa armigera
tag04005	CATGAACCCATCAGTGTTGAGATGCA		76	3.2555	14.4972	1.24482e-07	-2.15483			neuropeptide receptor A4	s4146	5090	0	2.72679e-07	100	26	48.5142	fwd	NP_001127739.1	Bombyx mori
tag84230	CATGTTTACACAGTCCTCGCATAAAA		82	3.5514	15.6124	4.69721e-08	-2.13622			boca protein	C77456	-	-	2.72679e-07	100	26	48.5142	rev	BAM18307.1	Papilio xuthus
tag00663	CATGAAAAGAAAGGTTTGGCGCCATT		74	3.2555	14.0511	2.82881e-07	-2.10974			ribosomal protein S34	C72544	-	-	2.72679e-07	100	26	48.5142	rev	EHJ76808.1	Danaus plexippus
tag70673	CATGTCTGGTATAGCTAAAGTGTTTG		86	3.8474	16.2815	3.99955e-08	-2.08128			PREDICTED: transcription initiation factor TFIID subunit 11-like	C74696	-	-	1.19477e-05	96.1538	26	43.0608	rev	XP_004931764.1	Bombyx mori
tag38469	CATGCTGAGGAGGGGAGGGGTGCAAG		121	5.6231	22.7494	1.73216e-10	-2.01639			dj-1 protein	C77716	-	-	2.72679e-07	100	26	48.5142	fwd	BAM19642.1	Papilio xuthus
tag85141	CATGTTTCCTGTTGTAAAATGTTTGT		82	3.8474	15.3893	1.98632e-07	-1.99998			PREDICTED: tetraspanin-9-like	s5823	11366	0	2.72679e-07	100	26	48.5142	fwd	XP_004932441.1	Bombyx mori
tag42037	CATGGAAGACTATTTCAAGGCAAAAT		68	3.2555	12.7129	3.14863e-06	-1.96535			PIN2/TRF1-interacting protein	s3747	4411	1	2.72679e-07	100	26	48.5142	rev	EHJ63380.1	Danaus plexippus
tag25938	CATGCACAAAGTATTGATCATATCAT		104	5.0312	19.4039	8.66608e-09	-1.94738			PREDICTED: aminoacylase-1-like	s4594	6038	0	2.72679e-07	100	26	48.5142	rev	XP_004926560.1	Bombyx mori
tag85019	CATGTTTCATAGGTCTGATGGGTACC		96	4.7352	17.8427	5.00768e-08	-1.91382			putative translin-associated factor X	C77052	-	-	9.6131e-07	100	25	46.6964	rev	EHJ78868.1	Danaus plexippus
tag36730	CATGCTAGATGTACTGATGTCATTAA		76	3.8474	14.0511	2.06313e-06	-1.86874			PREDICTED: probable 39S ribosomal protein L45, mitochondrial-like	s5121	7568	0	2.72679e-07	100	26	48.5142	rev	XP_004925779.1	Bombyx mori
tag69425	CATGTCGGGCACCCAGACCTTTGGAT		116	5.919	21.4112	4.64594e-09	-1.85493			PREDICTED: putative phospholipase B-like 2-like	C80982	-	-	2.72679e-07	100	26	48.5142	fwd	XP_004925714.1	Bombyx mori
tag12511	CATGACTCAGAAGAGAATATAGTACC		86	4.4393	15.8354	6.1683e-07	-1.83475			PREDICTED: phosphatidylinositol N-acetylglucosaminyltransferase subunit P	C76164	-	-	2.72679e-07	100	26	48.5142	rev	XP_004924828.1	Bombyx mori
tag63652	CATGTAGTTTGCAAAGAAACAAGTGT		132	7.1029	24.0876	1.88189e-09	-1.76182			mitochondrial 28S ribosomal protein S18c	s1770	1602	1	2.72679e-07	100	26	48.5142	fwd	EHJ68500.1	Danaus plexippus
tag85322	CATGTTTCTGAAGATAATTCGGACAA		82	4.4393	14.9433	2.75115e-06	-1.7511			hypothetical protein KGM_19651	C75620	-	-	1.19477e-05	96.1538	26	43.0608	rev	EHJ64980.1	Danaus plexippus
tag02501	CATGAAATAGATTTTTGTGTACCTAC		76	4.1433	13.8281	7.34119e-06	-1.73874			PREDICTED: estradiol 17-beta-dehydrogenase 8-like isoform X1	s5302	8550	0	1.19477e-05	96.1538	26	43.0608	fwd	XP_004928638.1	Bombyx mori
tag24558	CATGCAAATATGCTCAGATATTGAAG		144	8.2867	25.8719	2.97853e-09	-1.64252			PREDICTED: DEAD-box helicase Dbp80-like isoform X1	C82574	-	-	2.72679e-07	100	26	48.5142	rev	XP_004927894.1	Bombyx mori
tag69116	CATGTCGCCAAGACTAAAGGGGCAGT		152	9.1745	26.9871	5.44883e-09	-1.55656			UDP-glycosyltransferase UGT40A1	s653	524	0	2.72679e-07	100	26	48.5142	fwd	AEW43163.1	Bombyx mori
tag62680	CATGTAGAACTTGTTGGCAAATAAAA		93	5.6231	16.5045	5.7879e-06	-1.55342			PREDICTED: ribosome-recycling factor, mitochondrial-like	C76830	-	-	2.72679e-07	100	26	48.5142	rev	XP_004928363.1	Bombyx mori
tag59285	CATGTAAATAACGGTAATTTAGTATT		121	7.3988	21.4112	2.91637e-07	-1.533			PREDICTED: ras-related C3 botulinum toxin substrate 1-like	s6399	15094	0	2.72679e-07	100	26	48.5142	rev	XP_004932553.1	Bombyx mori
tag51490	CATGGGAGCTGCCCTAGAAAGAGAAT		159	9.7664	28.1022	4.4774e-09	-1.52478			PREDICTED: RNA polymerase II subunit A C-terminal domain phosphatase-like	C83328	-	-	2.72679e-07	100	26	48.5142	fwd	XP_004922411.1	Bombyx mori
tag81223	CATGTTCTATGCGATGGGACACTTTT		182	11.5421	31.8938	1.22142e-09	-1.46637			PREDICTED: glucosylceramidase-like	C74914	-	-	2.72679e-07	100	26	48.5142	fwd	XP_004926881.1	Bombyx mori
tag57226	CATGGTTAAGCGACATATTGTTATTG		148	9.4705	25.8719	5.94565e-08	-1.44988			AF078161_1lacunin	s710	585	1	3.38902e-06	100	24	44.8786	fwd	AAF04457.1	Manduca sexta
tag38227	CATGCTCTTTGTAAATTTGGTCATTG		148	9.7664	25.6489	1.62331e-07	-1.39299			vacuolar ATP synthase 21 kDa proteolipid subunit	s3567	4128	1	2.72679e-07	100	26	48.5142	rev	NP_001040169.1	Bombyx mori
tag45316	CATGGAGTGTAGTAAGTGCTTGTCAT		215	14.2057	37.2466	2.63287e-10	-1.39064			PREDICTED: four and a half LIM domains protein 2	C83668	-	-	2.72679e-07	100	26	48.5142	rev	XP_004924796.1	Bombyx mori
tag82354	CATGTTGCAGTTTACGCCAGTGTGAT		151	10.0624	26.0949	1.67657e-07	-1.3748			PREDICTED: nuclear pore complex protein Nup205-like	C56248	-	-	2.72679e-07	100	26	48.5142	fwd	XP_004928688.1	Bombyx mori
tag29950	CATGCCAGCTGATTTACTGACGAAAA		115	7.6948	19.85	5.8005e-06	-1.36719			hypothetical protein TcasGA2_TC002223	C78242	-	-	2.72679e-07	100	26	48.5142	fwd	EFA07743.1	Tribolium castaneum
tag19519	CATGATCCGAAGACCACTCACTGAAA		192	13.0219	33.009	7.17851e-09	-1.34192			hypothetical protein KGM_06705	C57144	-	-	2.72679e-07	100	26	48.5142	rev	EHJ63392.1	Danaus plexippus
tag05354	CATGAAGATCAACCACATTCCTGTCA		144	9.7664	24.7567	5.68581e-07	-1.34192			PREDICTED: bifunctional polynucleotide phosphatase/kinase	s6375	14882	0	2.72679e-07	100	26	48.5142	rev	XP_004932098.1	Bombyx mori
tag56897	CATGGTGTCCATTGTATTGGAGTCTC		157	10.9502	26.764	4.49065e-07	-1.28933			hypothetical protein KGM_00385	s2721	2873	0	2.72679e-07	100	26	48.5142	fwd	EHJ75990.1	Danaus plexippus
tag44963	CATGGAGGCCAACAGAGCTTTGCTTT		165	11.5421	28.1022	2.52093e-07	-1.28377			proteasome 26S non-ATPase subunit 9	C73850	-	-	2.72679e-07	100	26	48.5142	fwd	EHJ77434.1	Danaus plexippus
tag41884	CATGGAACTATAACAGGCGTTGACGT		218	15.3895	37.0236	4.45088e-09	-1.2665			small nuclear ribonucleoprotein Sm D1	C68260	-	-	2.72679e-07	100	26	48.5142	fwd	NP_001040404.1	Bombyx mori
tag36598	CATGCTACGACAATTACTGTGATTAT		212	15.3895	35.6854	2.55227e-08	-1.21338			Subunit VIb of cytochrome c oxidase	C48692	-	-	2.72679e-07	100	26	48.5142	fwd	EHJ78865.1	Danaus plexippus
tag36851	CATGCTAGTGGCTGTAGTCTGTAACA		245	18.0531	41.0382	4.46551e-09	-1.18472			acetyl-coA carboxylase	s6367	14798	0	2.72679e-07	100	26	48.5142	fwd	AGR49308.1	Agrotis ipsilon
tag30807	CATGCCCGGAGTAGAAAAGCAGCCAT		292	21.6045	48.8444	1.87857e-10	-1.17686			elongation factor Ts	s6365	14793	0	2.72679e-07	100	26	48.5142	fwd	NP_001040359.1	Bombyx mori
tag29569	CATGCCACAGCAGTCACCTGGCTCTG		192	14.5017	31.8938	5.76376e-07	-1.13706			cytochrome c oxidase polypeptide Vb	s5282	8469	0	2.72679e-07	100	26	48.5142	rev	NP_001106742.1	Bombyx mori
tag82886	CATGTTGGCGTATTGTGTATGACGGG		156	11.8381	25.8719	7.92586e-06	-1.12795			cytochrome P450 4G49	s4687	6263	1	2.72679e-07	100	26	48.5142	rev	ADE05583.1	Manduca sexta
tag51026	CATGGGAATAATGCTGGTGTATGATG		315	23.9721	52.1899	2.23648e-10	-1.12241			PREDICTED: uncharacterized protein C3orf33	s6578	16654	0	2.72679e-07	100	26	48.5142	fwd	XP_004923350.1	Bombyx mori
tag35182	CATGCGGGAAAATGCCAAAATACACT		262	20.7167	42.8225	5.58716e-08	-1.04758			PREDICTED: major facilitator superfamily domain	C82608	-	-	9.6131e-07	100	25	46.6964	rev	XP_004930999.1	Bombyx mori
tag18803	CATGATATTCACACCAAGCATAGATT		297	23.6762	48.3983	1.16143e-08	-1.03152			phosphotriesterase-like protein	s4374	5536	2	2.72679e-07	100	26	48.5142	rev	NP_001185957.1	Bombyx mori
tag51840	CATGGGCAAGAGGTGCGAGGGAGAGG		209	16.8693	33.9011	2.96133e-06	-1.00693			AGAP002521-PA	C80364	-	-	2.72679e-07	100	26	48.5142	fwd	XP_312416.4	Anopheles gambiae
tag19699	CATGATCGCTCAAATGACTGCTCAAT		322	26.0438	52.1899	6.98617e-09	-1.00283			juvenile hormone binding protein an-0147 precursor	C78398	-	-	2.72679e-07	100	26	48.5142	rev	NP_001036947.1	Bombyx mori
tag08810	CATGACAAAAGTTCCAGAAATTCAAA		231	42.0252	19.85	1.66949e-08	1.08212		up-regulated after Bonferroni correction	PREDICTED: poly(ADP-ribose) glycohydrolase-like	C55052	-	-	9.6131e-07	100	25	46.6964	fwd
tag58301	CATGGTTTTACATCCAGCACAAGAAA		172	31.371	14.7202	9.10375e-07	1.09163			PREDICTED: proton-coupled folate transporter-like	C77516	-	-	2.72679e-07	100	26	48.5142	fwd	XP_004924748.1	Bombyx mori
tag34244	CATGCGCATCGACCGACGCGACGTCG		249	45.5767	21.1882	2.25239e-09	1.10503			PREDICTED: uncharacterized protein LOC101738639	s1853	1690	0	2.72679e-07	100	26	48.5142	rev	XP_004934170.1	Bombyx mori
tag67735	CATGTCATTCAGTCTCCTATTCCTGG		132	24.564	10.9286	4.42948e-06	1.16843			PREDICTED: syntaxin-18-like	C78650	-	-	2.72679e-07	100	26	48.5142	rev	XP_004925051.1	Bombyx mori
tag05579	CATGAAGCATAAAGCGCATTGAAGAC		141	26.3398	11.5978	1.56917e-06	1.1834			PREDICTED: leukocyte receptor cluster member 1 homolog	C73952	-	-	2.72679e-07	100	26	48.5142	fwd	XP_004931515.1	Bombyx mori
tag56604	CATGGTGGCGGCCAGGATGTTACTGA		147	27.5236	12.0438	7.85554e-07	1.19237			ATP-binding cassette sub-family C member 4	C47422	-	-	2.72679e-07	100	26	48.5142	fwd	EHJ74419.1	Danaus plexippus
tag39894	CATGCTTACGTTTTGGACATAAGACG		160	30.1871	12.936	1.31373e-07	1.22255			uncharacterized protein LOC100327241	s513	399	1	1.19477e-05	96.1538	26	43.0608	rev	NP_001164467.1	Bombyx mori
tag07089	CATGAATACTTCTCAAGGAAAGGAAA		213	40.5455	16.9506	3.8984e-10	1.25821			PREDICTED: uncharacterized protein LOC101743552	C79264	-	-	2.72679e-07	100	26	48.5142	fwd	XP_004929303.1	Bombyx mori
tag05876	CATGAAGGACTTGTTCACAACACCCA		117	22.4924	9.1444	1.79636e-06	1.29848			putative hepatoma-derived GF	C73912	-	-	2.72679e-07	100	26	48.5142	fwd	EHJ63175.1	Danaus plexippus
tag79790	CATGTTATTTAAAATAAAATAGACGT		143	27.5236	11.1517	1.16296e-07	1.30341			hypothetical protein KGM_00475	C51427	-	-	2.72679e-07	100	26	48.5142	rev	EHJ73133.1	Danaus plexippus
tag69387	CATGTCGGCGCCTCGGCGGCCCCCCG		191	36.994	14.7202	4.3413e-10	1.32949			polyprotein	C75562	-	-	2.72679e-07	100	26	48.5142	rev	AAQ09229.1	Antheraea mylitta
tag66703	CATGTCAACTGTGTGATACACACAAA		110	21.6045	8.2522	8.27289e-07	1.38847			PREDICTED: uncharacterized protein LOC101736336	C78686	-	-	2.72679e-07	100	26	48.5142	fwd	XP_004932123.1	Bombyx mori
tag73418	CATGTGCCAAAAACTACTACCTTCAA		176	34.6264	13.159	3.62675e-10	1.39583			PREDICTED: alpha-ketoglutarate-dependent dioxygenase alkB	C76074	-	-	2.72679e-07	100	26	48.5142	fwd	XP_004927141.1	Bombyx mori
tag61839	CATGTACCAGTAATCAAATTACTACC		126	24.86	9.3674	9.01696e-08	1.4081			PREDICTED: FAM203 family protein CG6073-like	s837	680	0	2.72679e-07	100	26	48.5142	fwd	XP_004922191.1	Bombyx mori
tag58608	CATGTAAAAAGTCATAGAGCTTTACT		175	34.6264	12.936	2.09947e-10	1.42049			similar to CG32556, partial	C77912	-	-	2.72679e-07	100	26	48.5142	fwd	BAM19849.1	Papilio xuthus
tag14037	CATGAGAGATCTGATGACCATCAACA		88	17.4612	6.468	5.71907e-06	1.43277			PREDICTED: probable ATP-dependent RNA helicase DHX35	C59403	-	-	2.72679e-07	100	26	48.5142	fwd	XP_004923204.1	Bombyx mori
tag45534	CATGGATACCTTACTTTCAATGTTCA		92	18.349	6.691	2.52041e-06	1.45541			PREDICTED: neuroligin-2-like, partial	s1851	1688	0	2.72679e-07	100	26	48.5142	rev	XP_004933746.1	Bombyx mori
tag83928	CATGTTTAAATATAGACAATCAAAGT		102	20.4207	7.3601	5.45889e-07	1.47223			copia protein	C54136	-	-	2.72679e-07	100	26	48.5142	rev	XP_003367432.1	Trichinella spiralis
tag05476	CATGAAGATTTAAATAATTTAATTGG		46	10.3583	2.4534	5.76553e-06	2.07795			PREDICTED: tRNA:m(4)X modification enzyme TRM13	C65642	-	-	2.72679e-07	100	26	48.5142	rev	XP_004922860.1	Bombyx mori
tag25267	CATGCAAGGGAGAGTTTCTCGCGCCG		82	18.645	4.2376	5.07565e-10	2.13746			replication factor C (activator 1) 5	C79514	-	-	2.72679e-07	100	26	48.5142	rev	NP_001040148.1	Bombyx mori
tag80280	CATGTTCAGGGAAACCATCAAATGAA		35	8.8786	1.1152	2.18848e-07	2.99307			PREDICTED: CG12171-like	s1872	1713	0	2.72679e-07	100	26	48.5142	fwd	XP_002735317.1	Saccoglossus kowalevskii
tag85759	CATGTTTGGTCTACTATTGAAATTCA		49	12.43	1.5612	7.50675e-10	2.99307			cuticular protein RR-1 motif 56 precursor	s938	765	1	9.6131e-07	100	25	46.6964	rev	NP_001166701.1	Bombyx mori
tag55029	CATGGTATTTTATTAATTAGCTTAAT		22	6.215	0.223	2.30967e-07	4.80042			PREDICTED: uncharacterized serine-rich protein C1E8,05	s5556	9857	0	2.72679e-07	100	26	48.5142	rev	XP_004931901.1	Bombyx mori
tag76184	CATGTGTCTTCTATATTATAGGAGTG		22	6.511	0	7.32772e-09	7.0248			PREDICTED: serine protease snake-like	s6443	15461	0	9.6131e-07	100	25	46.6964	rev	XP_004922188.1	Bombyx mori
