# Supplementary material for: Functional characterization of the Hyles euphorbiae hawkmoth transcriptome reveals strong expression of phorbol ester detoxification and seasonal cold hardiness genes
Source: Front Zool. 2018 May 1;15:20. doi: 10.1186/s12983-018-0252-2 (PMC5930835; doi:10.1186/s12983-018-0252-2)
Supplement: Supplementary file 10 — Table S6. Total DeepSuperSAGE tag count. A total of 87,509 unique mRNA tags (UniTags) and their counts in the T, UT, C and UC libraries. (TXT 4497 kb) [file 12983_2018_252_MOESM10_ESM.txt]

UniTag ID	tag sequence forward	T	UT	C	UC	T/UT	C/UC	Total count
tag00001	CATGAAAAAAAAAAAAAAAAAAAAAA	451	4395	0	0	4846	0	4846
tag00002	CATGAAAAAAAAAAAAAAAAAAAACT	0	0	530	118	0	648	648
tag00003	CATGAAAAAAAAAAAAAAAAAAAAGA	0	0	0	6	0	6	6
tag00004	CATGAAAAAAAAAAAAAAAAAAAAGC	0	0	0	6	0	6	6
tag00005	CATGAAAAAAAAAAAAAAAAAAAAGG	0	0	0	17	0	17	17
tag00006	CATGAAAAAAAAAAAAAAAAAAAAGT	0	0	0	3	0	3	3
tag00007	CATGAAAAAAAAAAAAAAAAAAAATC	0	0	0	3	0	3	3
tag00008	CATGAAAAAAAAAAAAAAAAAAAATT	0	0	0	4	0	4	4
tag00009	CATGAAAAAAAAAAAAAAAAAAACCG	0	1	0	1	1	1	2
tag00010	CATGAAAAAAAAAAAAAAAAAAAGAA	0	0	11	9	0	20	20
tag00011	CATGAAAAAAAAAAAAAAAAAAAGGC	1	0	0	4	1	4	5
tag00012	CATGAAAAAAAAAAAAAAAAAAAGGG	0	0	0	2	0	2	2
tag00013	CATGAAAAAAAAAAAAAAAAAAAGGT	0	0	0	2	0	2	2
tag00014	CATGAAAAAAAAAAAAAAAAAAAGTG	0	0	0	2	0	2	2
tag00015	CATGAAAAAAAAAAAAAAAAAAATAA	0	0	1	1	0	2	2
tag00016	CATGAAAAAAAAAAAAAAAAAAATTC	0	0	0	3	0	3	3
tag00017	CATGAAAAAAAAAAAAAAAAAACCTG	0	0	2	0	0	2	2
tag00018	CATGAAAAAAAAAAAAAAAAAACTGC	593	1033	1448	1590	1626	3038	4664
tag00019	CATGAAAAAAAAAAAAAAAAAAGAAA	0	0	5	6	0	11	11
tag00020	CATGAAAAAAAAAAAAAAAAAAGAAT	0	0	0	2	0	2	2
tag00021	CATGAAAAAAAAAAAAAAAAAAGGAT	0	0	0	2	0	2	2
tag00022	CATGAAAAAAAAAAAAAAAAAAGGGC	0	0	0	4	0	4	4
tag00023	CATGAAAAAAAAAAAAAAAAAATAAA	0	0	2	0	0	2	2
tag00024	CATGAAAAAAAAAAAAAAAAACAAAA	0	0	2	1	0	3	3
tag00025	CATGAAAAAAAAAAAAAAAAACTGCT	194	417	693	493	611	1186	1797
tag00026	CATGAAAAAAAAAAAAAAAAAGAAAA	0	0	6	4	0	10	10
tag00027	CATGAAAAAAAAAAAAAAAAATAAAA	0	0	1	1	0	2	2
tag00028	CATGAAAAAAAAAAAAAAAACAACTG	1	0	1	0	1	1	2
tag00029	CATGAAAAAAAAAAAAAAAACTGCTA	0	0	0	100	0	100	100
tag00030	CATGAAAAAAAAAAAAAAAACTGCTG	2	21	36	0	23	36	59
tag00031	CATGAAAAAAAAAAAAAAAAGAAAAA	0	0	7	6	0	13	13
tag00032	CATGAAAAAAAAAAAAAAAATAAAAA	0	0	2	1	0	3	3
tag00033	CATGAAAAAAAAAAAAAAAATAACTG	0	1	1	0	1	1	2
tag00034	CATGAAAAAAAAAAAAAAACTGCTAA	0	0	0	2	0	2	2
tag00035	CATGAAAAAAAAAAAAAAACTGCTAC	0	0	0	2	0	2	2
tag00036	CATGAAAAAAAAAAAAAAACTGCTAT	0	0	0	2	0	2	2
tag00037	CATGAAAAAAAAAAAAAAACTGCTGC	0	0	0	2	0	2	2
tag00038	CATGAAAAAAAAAAAAAAACTGCTGG	2	5	2	6	7	8	15
tag00039	CATGAAAAAAAAAAAAAAAGAAAAAA	0	0	15	12	0	27	27
tag00040	CATGAAAAAAAAAAAAAAAGAAAACT	0	3	0	1	3	1	4
tag00041	CATGAAAAAAAAAAAAAAATAAAAAA	0	0	1	1	0	2	2
tag00042	CATGAAAAAAAAAAAAAACAAAAAAA	0	0	4	2	0	6	6
tag00043	CATGAAAAAAAAAAAAAACAAAACTG	0	1	1	0	1	1	2
tag00044	CATGAAAAAAAAAAAAAACTGCTGGG	0	2	2	3	2	5	7
tag00045	CATGAAAAAAAAAAAAAAGAAAAAAA	0	0	15	11	0	26	26
tag00046	CATGAAAAAAAAAAAAAAGAAAAAAG	0	0	0	2	0	2	2
tag00047	CATGAAAAAAAAAAAAAAGAAAACTG	0	2	0	1	2	1	3
tag00048	CATGAAAAAAAAAAAAAATAAAAAAA	0	0	5	2	0	7	7
tag00049	CATGAAAAAAAAAAAAAATAAAACTG	0	3	0	1	3	1	4
tag00050	CATGAAAAAAAAAAAAACAAAAAAAA	0	0	3	0	0	3	3
tag00051	CATGAAAAAAAAAAAAACTGCTGGGA	0	1	1	0	1	1	2
tag00052	CATGAAAAAAAAAAAAAGAAAAAAAA	0	0	12	4	0	16	16
tag00053	CATGAAAAAAAAAAAAATAAAAAAAA	0	0	4	2	0	6	6
tag00054	CATGAAAAAAAAAAAACAAAAAAAAA	0	0	3	1	0	4	4
tag00055	CATGAAAAAAAAAAAACAGTTTTTGA	0	0	0	3	0	3	3
tag00056	CATGAAAAAAAAAAAACTGCTGGGAT	1	1	3	2	2	5	7
tag00057	CATGAAAAAAAAAAAAGAAAAAAAAA	0	0	13	12	0	25	25
tag00058	CATGAAAAAAAAAAAATAAAAAAAAA	0	0	2	3	0	5	5
tag00059	CATGAAAAAAAAAAACAAAAAAAAAA	0	0	2	1	0	3	3
tag00060	CATGAAAAAAAAAAACAAAAAAACTG	0	1	1	0	1	1	2
tag00061	CATGAAAAAAAAAAACAAAATAAAAA	0	1	1	0	1	1	2
tag00062	CATGAAAAAAAAAAACAGTTTTTGAC	0	0	3	6	0	9	9
tag00063	CATGAAAAAAAAAAACTGCTGGGATG	1	0	0	5	1	5	6
tag00064	CATGAAAAAAAAAAAGAAAAAAAAAA	0	0	12	9	0	21	21
tag00065	CATGAAAAAAAAAAATAAAAAAAAAA	0	0	6	1	0	7	7
tag00066	CATGAAAAAAAAAAATAAAAAAACTG	1	1	3	0	2	3	5
tag00067	CATGAAAAAAAAAACAAAAAAAAAAA	0	0	3	2	0	5	5
tag00068	CATGAAAAAAAAAACAGTCGTTCTAC	0	0	7	5	0	12	12
tag00069	CATGAAAAAAAAAACGAAACAAATGT	0	1	5	9	1	14	15
tag00070	CATGAAAAAAAAAACTCCAGGCAAAT	0	0	0	2	0	2	2
tag00071	CATGAAAAAAAAAACTGCTGGGATGC	1	0	1	3	1	4	5
tag00072	CATGAAAAAAAAAACTTGGATAATTT	0	3	2	4	3	6	9
tag00073	CATGAAAAAAAAAAGAAAAAAAAAAA	0	0	9	17	0	26	26
tag00074	CATGAAAAAAAAAAGCAAAAAAAAAA	1	1	0	0	2	0	2
tag00075	CATGAAAAAAAAAATAAAAAAAAAAA	0	0	7	2	0	9	9
tag00076	CATGAAAAAAAAAATAAAAAAAAAAC	0	0	2	0	0	2	2
tag00077	CATGAAAAAAAAAATACACGATTTTT	1	0	5	6	1	11	12
tag00078	CATGAAAAAAAAAATCTCCTGGCAAA	0	0	0	3	0	3	3
tag00079	CATGAAAAAAAAACAAAAAAAAAAAA	0	0	0	2	0	2	2
tag00080	CATGAAAAAAAAACAATAAAATACGC	0	1	1	0	1	1	2
tag00081	CATGAAAAAAAAACAATAAAATACGT	0	1	1	0	1	1	2
tag00082	CATGAAAAAAAAACGTAAAATTATGA	0	0	2	0	0	2	2
tag00083	CATGAAAAAAAAAGAAAAAAAAAAAA	0	0	36	16	0	52	52
tag00084	CATGAAAAAAAAAGAAAAAAAAACTG	0	2	0	0	2	0	2
tag00085	CATGAAAAAAAAAGGAAAAAAAAAAA	0	1	0	1	1	1	2
tag00086	CATGAAAAAAAAAGGATTCAACTTCT	0	2	1	1	2	2	4
tag00087	CATGAAAAAAAAAGGATTCAATTTCT	0	2	1	0	2	1	3
tag00088	CATGAAAAAAAAATAAAAAAAAAAAA	0	0	0	3	0	3	3
tag00089	CATGAAAAAAAAATAAAAAAAAACTG	0	2	1	0	2	1	3
tag00090	CATGAAAAAAAAATGCACATTTTTTC	1	3	2	2	4	4	8
tag00091	CATGAAAAAAAAATGTCCCCATATAT	0	0	1	1	0	2	2
tag00092	CATGAAAAAAAACAAAAAAAAAAAAA	0	0	0	3	0	3	3
tag00093	CATGAAAAAAAACGAAAAAAAAAAAA	0	1	0	1	1	1	2
tag00094	CATGAAAAAAAACGACTAAAAAAATT	0	0	2	1	0	3	3
tag00095	CATGAAAAAAAACTGCTGGGATGCGG	0	0	3	1	0	4	4
tag00096	CATGAAAAAAAAGAAAAAAAAAAAAA	0	0	14	13	0	27	27
tag00097	CATGAAAAAAAAGAAAAAAAAAAACT	0	2	0	0	2	0	2
tag00098	CATGAAAAAAAAGGATTCAACTTCTT	4	18	0	75	22	75	97
tag00099	CATGAAAAAAAAGGATTCAATTTCTT	6	16	56	0	22	56	78
tag00100	CATGAAAAAAAAGGATTCATTTTCTT	0	0	0	2	0	2	2
tag00101	CATGAAAAAAAAGGTTGGAAAAAAAA	0	0	3	0	0	3	3
tag00102	CATGAAAAAAAAGGTTGGTAAAAAAA	0	1	2	0	1	2	3
tag00103	CATGAAAAAAAAGGTTGGTAAAGAAA	0	1	1	0	1	1	2
tag00104	CATGAAAAAAAAGGTTGGTAAATAAA	0	9	18	9	9	27	36
tag00105	CATGAAAAAAAAGTAAGCTAAATATT	0	0	2	1	0	3	3
tag00106	CATGAAAAAAAATAAAAAAAAAAAAA	0	0	1	2	0	3	3
tag00107	CATGAAAAAAAATAAAAAAAAAAACT	0	1	0	1	1	1	2
tag00108	CATGAAAAAAAATAAAAAAAAAACTG	1	1	0	0	2	0	2
tag00109	CATGAAAAAAAATAACAGCGAAGGAC	1	1	0	0	2	0	2
tag00110	CATGAAAAAAAATATAAATGAAGAAT	0	0	1	2	0	3	3
tag00111	CATGAAAAAAAATCACAAAAATAGTT	1	0	1	0	1	1	2
tag00112	CATGAAAAAAAATCATACGGCTTTAT	0	0	0	3	0	3	3
tag00113	CATGAAAAAAAATCATCGAAAAATAA	0	1	1	0	1	1	2
tag00114	CATGAAAAAAAATGAAAAAAAAAAAA	0	2	0	1	2	1	3
tag00115	CATGAAAAAAAATGTCCCCATATATG	0	0	10	7	0	17	17
tag00116	CATGAAAAAAAATTGTTCCCAAAAAA	0	1	1	0	1	1	2
tag00117	CATGAAAAAAAATTTGCACAAAAAAT	0	0	1	1	0	2	2
tag00118	CATGAAAAAAACAAAAAAAAAAAAAA	0	0	0	3	0	3	3
tag00119	CATGAAAAAAACAAAAAAAAAAACTG	0	2	0	1	2	1	3
tag00120	CATGAAAAAAACATTTGCATTACAAC	0	0	7	3	0	10	10
tag00121	CATGAAAAAAACCTTTTACGGATTGT	0	0	1	1	0	2	2
tag00122	CATGAAAAAAACGACTAAAAAAATTA	18	144	76	77	162	153	315
tag00123	CATGAAAAAAACGACTAAAAAATTAT	14	16	0	24	30	24	54
tag00124	CATGAAAAAAACGATCACTTAAACCA	0	1	0	1	1	1	2
tag00125	CATGAAAAAAACGGCTCAACAGATTT	0	0	2	1	0	3	3
tag00126	CATGAAAAAAACTAAAAAAAAAAAAA	0	2	0	0	2	0	2
tag00127	CATGAAAAAAACTGCTGGGATGCGGT	0	1	0	2	1	2	3
tag00128	CATGAAAAAAACTTAAATCAAAAAAA	0	0	2	1	0	3	3
tag00129	CATGAAAAAAACTTAAATCAAACTTC	1	8	20	44	9	64	73
tag00130	CATGAAAAAAAGAAAAAAAAAAAAAA	0	0	46	16	0	62	62
tag00131	CATGAAAAAAAGACACAAGTTCTGAG	1	0	1	0	1	1	2
tag00132	CATGAAAAAAAGGCTTTGCATAAGCG	0	1	1	3	1	4	5
tag00133	CATGAAAAAAAGGTTTTATAAATAGA	0	0	2	1	0	3	3
tag00134	CATGAAAAAAAGTAAACAAAAAAAAA	0	0	2	0	0	2	2
tag00135	CATGAAAAAAAGTAAACAAAAAGATC	0	2	1	1	2	2	4
tag00136	CATGAAAAAAAGTTTCGAGGTGTTCC	0	2	0	0	2	0	2
tag00137	CATGAAAAAAATAAAAAAAAAAACTG	0	2	1	0	2	1	3
tag00138	CATGAAAAAAATAACAAAAAAAAAAA	0	3	1	2	3	3	6
tag00139	CATGAAAAAAATAACAAAATTAAAAA	0	0	2	0	0	2	2
tag00140	CATGAAAAAAATAACATTAGAGAAAT	0	2	4	13	2	17	19
tag00141	CATGAAAAAAATACAAACAACACAAA	0	1	2	0	1	2	3
tag00142	CATGAAAAAAATACAAACAACGCAAA	1	4	12	3	5	15	20
tag00143	CATGAAAAAAATACAAACAACGTAAA	0	1	0	1	1	1	2
tag00144	CATGAAAAAAATAGCAAAAAAAAAAA	0	1	0	2	1	2	3
tag00145	CATGAAAAAAATATAAGTTGTAAAGC	0	2	4	2	2	6	8
tag00146	CATGAAAAAAATATACTTCATTCTGA	0	2	0	1	2	1	3
tag00147	CATGAAAAAAATATGCATTGTTTTGG	10	7	28	23	17	51	68
tag00148	CATGAAAAAAATCACAAAAATAGTCA	5	0	2	2	5	4	9
tag00149	CATGAAAAAAATCACAAAAATAGTTA	0	1	0	1	1	1	2
tag00150	CATGAAAAAAATCCAACTTTTCTCCC	3	1	13	6	4	19	23
tag00151	CATGAAAAAAATCTTAAGTTCATTAT	0	1	2	1	1	3	4
tag00152	CATGAAAAAAATGAACTATAATTATT	4	14	24	7	18	31	49
tag00153	CATGAAAAAAATGGTTGTCGTTTCAC	3	6	0	4	9	4	13
tag00154	CATGAAAAAAATGTACTATAATTATT	0	0	2	0	0	2	2
tag00155	CATGAAAAAAATTACCAACTGGAAAA	1	5	0	1	6	1	7
tag00156	CATGAAAAAAATTGACCTAATTATCA	0	31	0	3	31	3	34
tag00157	CATGAAAAAAATTGCAAAAAAAAAAA	0	0	2	1	0	3	3
tag00158	CATGAAAAAAATTGCACATTTTTTCC	4	8	9	11	12	20	32
tag00159	CATGAAAAAAATTGCGTAAGAAGCAT	0	0	3	4	0	7	7
tag00160	CATGAAAAAAATTTGCACAAAAAATT	0	0	1	1	0	2	2
tag00161	CATGAAAAAACAAAAAAAAAAAAAAA	0	0	0	3	0	3	3
tag00162	CATGAAAAAACAAAACACATGATAGC	0	0	0	3	0	3	3
tag00163	CATGAAAAAACAAATAGGTACAATAT	0	0	0	4	0	4	4
tag00164	CATGAAAAAACAAATCATAACCGAGT	0	1	0	1	1	1	2
tag00165	CATGAAAAAACAAGAAAAAAAAAAAA	0	2	0	0	2	0	2
tag00166	CATGAAAAAACAAGAACAAGAAAGAA	1	3	25	15	4	40	44
tag00167	CATGAAAAAACAGATCAAGTCAAAGT	1	4	16	15	5	31	36
tag00168	CATGAAAAAACAGCCTTGCTATGTAT	35	35	79	141	70	220	290
tag00169	CATGAAAAAACCCAAAAAAAAAAAAA	0	0	5	0	0	5	5
tag00170	CATGAAAAAACCCAGATTAAGTGAAA	0	1	0	1	1	1	2
tag00171	CATGAAAAAACCCCAAAAAAAAAAAA	0	0	2	1	0	3	3
tag00172	CATGAAAAAACCTAAATTAAGTGAAA	0	145	123	496	145	619	764
tag00173	CATGAAAAAACCTAGATTAAGTGAAA	64	0	0	0	64	0	64
tag00174	CATGAAAAAACCTAGATTATGTGAAA	0	0	1	1	0	2	2
tag00175	CATGAAAAAACGAACAAAAAAAAAAA	0	1	1	0	1	1	2
tag00176	CATGAAAAAACGAGAGAGCAAGCACA	0	0	2	0	0	2	2
tag00177	CATGAAAAAACGCAAAAAAAAAAAAA	0	0	2	0	0	2	2
tag00178	CATGAAAAAACGGCTCAACAGATTTT	45	111	163	235	156	398	554
tag00179	CATGAAAAAACGGTTTTGTGTTCTTT	0	0	1	1	0	2	2
tag00180	CATGAAAAAACGTTTCAAGGTGTTCC	1	2	1	3	3	4	7
tag00181	CATGAAAAAACGTTTCGAGGTGTTCC	1	1	0	9	2	9	11
tag00182	CATGAAAAAACTAAAAAAAAAAAAAA	0	1	2	1	1	3	4
tag00183	CATGAAAAAACTAACAAAAAAAAAAA	0	1	3	0	1	3	4
tag00184	CATGAAAAAACTAACAAAAAATCTAA	0	4	31	9	4	40	44
tag00185	CATGAAAAAACTCTTGGGTGGACAAA	1	2	3	2	3	5	8
tag00186	CATGAAAAAACTGAATATGTAGGAGC	0	2	0	0	2	0	2
tag00187	CATGAAAAAACTGACGACATTCAAAA	1	0	0	1	1	1	2
tag00188	CATGAAAAAACTGCTGGGATGCGGTC	0	0	0	2	0	2	2
tag00189	CATGAAAAAAGAAAAAAAAAAAAAAA	0	0	0	12	0	12	12
tag00190	CATGAAAAAAGACACAAGTTCTGAGA	18	31	16	41	49	57	106
tag00191	CATGAAAAAAGATAAAGACAGACAAC	0	0	1	2	0	3	3
tag00192	CATGAAAAAAGATGTTAATGGATTTG	0	1	1	0	1	1	2
tag00193	CATGAAAAAAGATGTTTCTATGTTAG	0	0	4	5	0	9	9
tag00194	CATGAAAAAAGCAAAAAAAAAAAAAA	0	3	0	0	3	0	3
tag00195	CATGAAAAAAGCGGACAAAAATAACG	2	0	4	4	2	8	10
tag00196	CATGAAAAAAGGCAAATTAGCACTCA	4	1	30	37	5	67	72
tag00197	CATGAAAAAAGGGGAAAAAAAAAAAA	0	2	0	0	2	0	2
tag00198	CATGAAAAAAGTAAAAAAAAAAAAAA	1	1	2	1	2	3	5
tag00199	CATGAAAAAAGTGACAATGATGATGA	0	0	2	1	0	3	3
tag00200	CATGAAAAAAGTTGCTTTACACAAAC	0	0	2	0	0	2	2
tag00201	CATGAAAAAATAAAAAAAAAAAAAAA	0	0	73	10	0	83	83
tag00202	CATGAAAAAATAAAAGAAAAAAAAAA	1	0	0	1	1	1	2
tag00203	CATGAAAAAATAAAATAGTTAATAGT	4	5	5	6	9	11	20
tag00204	CATGAAAAAATACAAAAGTAGACTAT	0	1	4	1	1	5	6
tag00205	CATGAAAAAATACAATATAAAGGTGC	0	0	0	2	0	2	2
tag00206	CATGAAAAAATACATTTATTTTATTT	1	6	8	4	7	12	19
tag00207	CATGAAAAAATACGAAAAAAAAAAAA	0	2	0	1	2	1	3
tag00208	CATGAAAAAATACTTAAATATGAACT	0	2	32	5	2	37	39
tag00209	CATGAAAAAATACTTTTGTTTCAGGT	1	0	5	4	1	9	10
tag00210	CATGAAAAAATATATAAACACGATAA	0	2	6	1	2	7	9
tag00211	CATGAAAAAATATATTCACTATCAAA	0	3	1	3	3	4	7
tag00212	CATGAAAAAATATCTTATTTACTATT	3	30	17	15	33	32	65
tag00213	CATGAAAAAATATGAAAAAAAAAAAA	4	0	0	1	4	1	5
tag00214	CATGAAAAAATATGAGAAAAAAAAAA	0	3	0	0	3	0	3
tag00215	CATGAAAAAATATGATAAAAAAAAAA	0	2	1	1	2	2	4
tag00216	CATGAAAAAATATGATAGTTATTTTT	2	8	1	2	10	3	13
tag00217	CATGAAAAAATATGGAAAAAAAAAAA	1	1	0	0	2	0	2
tag00218	CATGAAAAAATATTAGTCCCCATAAT	0	0	1	4	0	5	5
tag00219	CATGAAAAAATATTCGTAATAAATGA	0	2	0	1	2	1	3
tag00220	CATGAAAAAATATTGAGCACTTTAAT	0	2	45	0	2	45	47
tag00221	CATGAAAAAATATTTGTTTTGAACTA	16	29	718	248	45	966	1011
tag00222	CATGAAAAAATCAAAAAAAAAAAAAA	0	3	0	0	3	0	3
tag00223	CATGAAAAAATCAATTTATTTGAAAA	0	0	1	2	0	3	3
tag00224	CATGAAAAAATCGAAAAAAAAAAAAA	0	2	0	0	2	0	2
tag00225	CATGAAAAAATCGCCCCAAAGAATTA	0	1	3	3	1	6	7
tag00226	CATGAAAAAATCTGAATTAAATAAAA	0	0	1	1	0	2	2
tag00227	CATGAAAAAATCTGATTTTGTTAAAT	10	16	36	89	26	125	151
tag00228	CATGAAAAAATCTGGCAAAGCCTAAA	0	3	1	3	3	4	7
tag00229	CATGAAAAAATGAAAAAAAAAAAAAA	1	1	0	1	2	1	3
tag00230	CATGAAAAAATGAATACAAAAAAAAA	0	3	4	0	3	4	7
tag00231	CATGAAAAAATGAATACGAAAAAAAA	3	18	19	10	21	29	50
tag00232	CATGAAAAAATGAATACGAAAGAAAA	0	1	11	2	1	13	14
tag00233	CATGAAAAAATGAATACGATATGGAG	0	0	2	1	0	3	3
tag00234	CATGAAAAAATGAGACACAAGGGCAC	0	0	2	8	0	10	10
tag00235	CATGAAAAAATGCGAAAAAAAAAAAA	2	0	1	2	2	3	5
tag00236	CATGAAAAAATGGAAAAAAAAAAAAA	0	2	0	1	2	1	3
tag00237	CATGAAAAAATGGCTCAACAGATAAA	0	1	1	0	1	1	2
tag00238	CATGAAAAAATGGTGGTTTCATCATA	0	0	0	2	0	2	2
tag00239	CATGAAAAAATGTAATAAGATCGAAT	0	0	0	2	0	2	2
tag00240	CATGAAAAAATGTCAGTTACAGTAAT	1	1	0	1	2	1	3
tag00241	CATGAAAAAATGTGAAAAAAAAAAAA	5	97	2	7	102	9	111
tag00242	CATGAAAAAATGTGAAGAAAAAAAAA	1	0	0	1	1	1	2
tag00243	CATGAAAAAATGTGATAGTTATTTTT	0	1	0	1	1	1	2
tag00244	CATGAAAAAATTAAAAAAAAAAAAAA	0	1	0	1	1	1	2
tag00245	CATGAAAAAATTAAAATCCTGTTTCG	0	0	1	1	0	2	2
tag00246	CATGAAAAAATTATGATAGATATTGC	0	0	3	3	0	6	6
tag00247	CATGAAAAAATTATGATAGTTTTTGA	2	11	2	8	13	10	23
tag00248	CATGAAAAAATTCAAGAGTTTTTGAA	0	1	5	5	1	10	11
tag00249	CATGAAAAAATTCATTGCTTCACATT	0	0	3	4	0	7	7
tag00250	CATGAAAAAATTCCAAGCACATTAAC	2	0	2	1	2	3	5
tag00251	CATGAAAAAATTCTTCCAGAGATCAT	0	0	3	5	0	8	8
tag00252	CATGAAAAAATTGTTACGGAATTAAA	1	4	7	5	5	12	17
tag00253	CATGAAAAACAAAAAAAAAAAAAAAA	0	0	0	4	0	4	4
tag00254	CATGAAAAACAAACGTTTGGTTATTC	0	0	1	1	0	2	2
tag00255	CATGAAAAACAAAGCAATCCTTAGAA	1	3	3	17	4	20	24
tag00256	CATGAAAAACAAGAAGTTCCTGAGGA	0	2	12	3	2	15	17
tag00257	CATGAAAAACAATATCCCTGTAAATC	2	1	0	0	3	0	3
tag00258	CATGAAAAACAATTATTTCGTAATAG	0	0	1	2	0	3	3
tag00259	CATGAAAAACAATTTTACAAAAAGCG	0	0	2	0	0	2	2
tag00260	CATGAAAAACACAAAAAAAAAAAAAA	0	0	1	1	0	2	2
tag00261	CATGAAAAACACGTCGTATAAATAGG	0	1	1	1	1	2	3
tag00262	CATGAAAAACACTAGACACACAGACA	1	1	0	0	2	0	2
tag00263	CATGAAAAACAGATTACTACTAAATT	3	5	12	22	8	34	42
tag00264	CATGAAAAACAGGCGTAAGACAACGG	0	0	0	2	0	2	2
tag00265	CATGAAAAACAGTACTGGTTGACACA	0	0	1	1	0	2	2
tag00266	CATGAAAAACATAAGGGACATTACTC	0	0	0	4	0	4	4
tag00267	CATGAAAAACATAATTATACGTACAT	18	33	22	100	51	122	173
tag00268	CATGAAAAACATCAACAGCAAAATTT	0	0	2	2	0	4	4
tag00269	CATGAAAAACATCTAGAAGATACTTA	0	0	2	1	0	3	3
tag00270	CATGAAAAACATTTATGAAAAACTAA	0	0	0	2	0	2	2
tag00271	CATGAAAAACCAAAAAAAAAAAAAAA	1	4	0	2	5	2	7
tag00272	CATGAAAAACCCAAAAAAAAAAAAAA	0	2	6	1	2	7	9
tag00273	CATGAAAAACCCATAACCCCACTGGC	5	14	39	24	19	63	82
tag00274	CATGAAAAACCCATTTTGTATCTTCA	1	0	11	15	1	26	27
tag00275	CATGAAAAACCCCAAAAAAAAAAAAA	0	1	4	0	1	4	5
tag00276	CATGAAAAACCCGGATATACCAAAAA	0	8	0	2	8	2	10
tag00277	CATGAAAAACCCGGATATACCAATAA	0	6	3	1	6	4	10
tag00278	CATGAAAAACCCGGATATACCAATTA	1	8	1	9	9	10	19
tag00279	CATGAAAAACCGAAAAAAAAAAAAAA	0	0	1	1	0	2	2
tag00280	CATGAAAAACCGCAAAAAAAAAAAAA	0	0	3	0	0	3	3
tag00281	CATGAAAAACCTAGATTAAGTGGAAT	89	119	163	669	208	832	1040
tag00282	CATGAAAAACGAATAAAATTTCCTCG	2	0	0	0	2	0	2
tag00283	CATGAAAAACGAGAATATATTCAAAA	0	1	3	2	1	5	6
tag00284	CATGAAAAACGCTCCAATAGTTAAAC	0	2	1	0	2	1	3
tag00285	CATGAAAAACTAAAAAAAAAAAAAAA	0	0	0	2	0	2	2
tag00286	CATGAAAAACTACAAAAAAATTAACT	0	1	2	5	1	7	8
tag00287	CATGAAAAACTACTTCAACGCCTTTA	0	0	4	4	0	8	8
tag00288	CATGAAAAACTAGAAAAAAATTAACT	0	1	1	0	1	1	2
tag00289	CATGAAAAACTAGCCCAATCAAGAGA	1	0	121	344	1	465	466
tag00290	CATGAAAAACTAGCCCAATCTAGAGA	0	0	86	0	0	86	86
tag00291	CATGAAAAACTATGCTCTCTTTTTAT	9	21	60	76	30	136	166
tag00292	CATGAAAAACTCAGCTACGCCTTCTC	4	4	5	16	8	21	29
tag00293	CATGAAAAACTCTTAATAGAGCCTTT	4	6	0	3	10	3	13
tag00294	CATGAAAAACTGCTGGACTCTCATTA	2	1	6	6	3	12	15
tag00295	CATGAAAAACTGCTGGGATGCGGTCT	0	0	1	1	0	2	2
tag00296	CATGAAAAACTTATGTATACAATACG	51	51	159	189	102	348	450
tag00297	CATGAAAAACTTTAAAATAATTGTTA	0	1	1	1	1	2	3
tag00298	CATGAAAAACTTTTTGGACTTGATCA	0	0	2	0	0	2	2
tag00299	CATGAAAAAGAAAAAAAAAAAAAAAA	0	0	66	14	0	80	80
tag00300	CATGAAAAAGAAAAAGGAGAAAAAAT	13	58	756	693	71	1449	1520
tag00301	CATGAAAAAGAAAAATAAAAAAATGT	0	0	8	0	0	8	8
tag00302	CATGAAAAAGAAAAATCAAAAAATGT	2	6	10	29	8	39	47
tag00303	CATGAAAAAGAAAACCAAGGTTCATA	0	0	2	0	0	2	2
tag00304	CATGAAAAAGAAACTACAGATAAAAA	0	0	0	2	0	2	2
tag00305	CATGAAAAAGAAACTTTTGGAACCGT	1	0	66	67	1	133	134
tag00306	CATGAAAAAGAAATTACAGATAAAAA	8	53	205	67	61	272	333
tag00307	CATGAAAAAGAAATTCGTGGAAAGCG	0	0	1	1	0	2	2
tag00308	CATGAAAAAGAACTATTAACTGAATT	0	0	1	1	0	2	2
tag00309	CATGAAAAAGAAGAAAACTAAAGGGG	0	0	2	0	0	2	2
tag00310	CATGAAAAAGAAGATTATTAGTTTCC	0	1	2	0	1	2	3
tag00311	CATGAAAAAGAAGTATTTATAATGAG	1	4	0	0	5	0	5
tag00312	CATGAAAAAGAATATATTTTTTTCTG	0	2	2	2	2	4	6
tag00313	CATGAAAAAGAATTTCACATTGCCTT	1	2	1	0	3	1	4
tag00314	CATGAAAAAGACACTTCCGTGAGCTT	1	1	0	0	2	0	2
tag00315	CATGAAAAAGAGAGAAAAAGCTCAGC	10	26	41	41	36	82	118
tag00316	CATGAAAAAGATAGATATAACATAGA	0	2	11	4	2	15	17
tag00317	CATGAAAAAGATCATTAAAATTAAAG	8	37	81	70	45	151	196
tag00318	CATGAAAAAGATGGCAACACTATGCC	2	4	0	0	6	0	6
tag00319	CATGAAAAAGATGGCAATACTATGCC	3	14	43	50	17	93	110
tag00320	CATGAAAAAGATTGCTTACAAATACG	0	0	9	7	0	16	16
tag00321	CATGAAAAAGCAAAAAAAAAAAAAAA	0	2	0	0	2	0	2
tag00322	CATGAAAAAGCAAGAACAGGACGATG	0	2	0	1	2	1	3
tag00323	CATGAAAAAGCAATTGAGAAAGGGGT	0	0	0	2	0	2	2
tag00324	CATGAAAAAGCATCCTCTATTTCTGT	9	19	21	17	28	38	66
tag00325	CATGAAAAAGCGAAATGAAAAAAAAA	0	0	1	1	0	2	2
tag00326	CATGAAAAAGCGACGATTTAAAAATA	4	6	1	12	10	13	23
tag00327	CATGAAAAAGCTATTAAATAGACTGG	1	0	1	2	1	3	4
tag00328	CATGAAAAAGCTGGCCAATCATTAGA	0	8	19	18	8	37	45
tag00329	CATGAAAAAGCTTATAACATTGGAGG	4	6	37	17	10	54	64
tag00330	CATGAAAAAGCTTGCACAAGGAAATG	0	0	5	12	0	17	17
tag00331	CATGAAAAAGCTTGCACCAGGAAATG	0	2	4	2	2	6	8
tag00332	CATGAAAAAGGAAAAAAAAAAAAAAA	1	1	0	2	2	2	4
tag00333	CATGAAAAAGGACATTTTGGAGTAGT	0	3	2	4	3	6	9
tag00334	CATGAAAAAGGCAAAAAAAAAAAAAA	0	2	0	0	2	0	2
tag00335	CATGAAAAAGGCATTTGGAAATAAAA	0	0	6	0	0	6	6
tag00336	CATGAAAAAGGGGAGAGTAAAACAAA	1	0	4	2	1	6	7
tag00337	CATGAAAAAGGTTACAGATATCATTA	0	1	1	2	1	3	4
tag00338	CATGAAAAAGTAATAGTAGTTAAAAT	0	0	83	44	0	127	127
tag00339	CATGAAAAAGTACATTACTTTAAGTT	0	1	1	0	1	1	2
tag00340	CATGAAAAAGTATTTACTTATGCATA	0	0	2	0	0	2	2
tag00341	CATGAAAAAGTCACAAGGTATTGAGG	0	0	6	10	0	16	16
tag00342	CATGAAAAAGTCTTTGCGAGAGAAAT	5	5	0	9	10	9	19
tag00343	CATGAAAAAGTGACATTCCATTGTGA	1	0	7	2	1	9	10
tag00344	CATGAAAAAGTGCTTTGAATATATAC	1	2	7	1	3	8	11
tag00345	CATGAAAAAGTGTGTGTGCAATACAC	78	308	0	117	386	117	503
tag00346	CATGAAAAAGTTTATTCATTGCACTG	0	2	0	0	2	0	2
tag00347	CATGAAAAAGTTTGCTTTTGTGCTTA	1	0	0	1	1	1	2
tag00348	CATGAAAAAGTTTTTAGAAAACATTG	0	1	1	3	1	4	5
tag00349	CATGAAAAATAAAAAAAAAAAAAAAA	0	0	0	6	0	6	6
tag00350	CATGAAAAATAAAAAAAAAAAAACTG	0	0	0	2	0	2	2
tag00351	CATGAAAAATAAAAAAGGCTGTCTGC	32	6	10	24	38	34	72
tag00352	CATGAAAAATAAAAATCAAAAAATGT	0	0	5	0	0	5	5
tag00353	CATGAAAAATAAAACCGGTAGTCGCT	1	0	35	0	1	35	36
tag00354	CATGAAAAATAAAACTCATACTATCC	16	97	154	121	113	275	388
tag00355	CATGAAAAATAAAACTCATACTATTC	2	0	0	0	2	0	2
tag00356	CATGAAAAATAAAAGCGGTAGTCGCC	0	0	45	175	0	220	220
tag00357	CATGAAAAATAAAAGGAAGGTAATAA	0	1	1	1	1	2	3
tag00358	CATGAAAAATAAAATTCTCCAGATCG	7	29	30	28	36	58	94
tag00359	CATGAAAAATAAAATTCTCCAGATTG	0	0	0	2	0	2	2
tag00360	CATGAAAAATAAACACAGGAATTCAA	0	2	2	1	2	3	5
tag00361	CATGAAAAATAAACTTTAATATTTAG	0	0	3	1	0	4	4
tag00362	CATGAAAAATAAAGAATATTTCGTGA	0	0	0	2	0	2	2
tag00363	CATGAAAAATAAAGCATTTCTAATGG	0	0	19	11	0	30	30
tag00364	CATGAAAAATAAATGGGTTATTTAAT	0	0	1	1	0	2	2
tag00365	CATGAAAAATAAATTTGTTTTCCAAC	16	36	164	79	52	243	295
tag00366	CATGAAAAATAAGTGGATTCGATACT	21	26	32	134	47	166	213
tag00367	CATGAAAAATAATCTTAATATGCGCT	0	0	0	4	0	4	4
tag00368	CATGAAAAATAATTGAATGTGTATGA	12	40	7	39	52	46	98
tag00369	CATGAAAAATACAAAAAAAAAAAAAA	0	3	0	0	3	0	3
tag00370	CATGAAAAATACACCAATTTTGTTTT	0	0	2	3	0	5	5
tag00371	CATGAAAAATACATTTCACTGAAAAA	0	0	0	3	0	3	3
tag00372	CATGAAAAATACATTTGATATTGAAC	0	0	0	3	0	3	3
tag00373	CATGAAAAATACCATTTAACTTATAA	0	1	3	0	1	3	4
tag00374	CATGAAAAATACCTACGGAAATTATG	0	0	1	1	0	2	2
tag00375	CATGAAAAATACGAGAAAGATGAGAA	0	7	0	2	7	2	9
tag00376	CATGAAAAATACGTAATGTACTAAGC	0	0	1	3	0	4	4
tag00377	CATGAAAAATACGTTAAAATCTAATA	0	0	4	1	0	5	5
tag00378	CATGAAAAATACGTTAATATCTGATA	2	0	9	2	2	11	13
tag00379	CATGAAAAATACTGACGGATGAGAAT	0	0	2	2	0	4	4
tag00380	CATGAAAAATAGATTCTCTATTTATT	0	2	0	0	2	0	2
tag00381	CATGAAAAATAGCGCATTGAACAGAT	0	0	2	0	0	2	2
tag00382	CATGAAAAATAGTAGTAAAGGAAACC	0	1	0	2	1	2	3
tag00383	CATGAAAAATAGTCTCGTAATTTTTT	1	0	0	2	1	2	3
tag00384	CATGAAAAATAGTTTCAAATTAACAA	0	0	3	0	0	3	3
tag00385	CATGAAAAATATAAAAAAGCTAAAAA	0	0	2	0	0	2	2
tag00386	CATGAAAAATATAACAAAAAAAAAAA	0	0	2	1	0	3	3
tag00387	CATGAAAAATATAACAAATTAAAATA	0	1	24	5	1	29	30
tag00388	CATGAAAAATATAAGTGTATATTAAC	0	1	1	0	1	1	2
tag00389	CATGAAAAATATAATATCGAATACAG	0	0	2	0	0	2	2
tag00390	CATGAAAAATATACGATAGTGTTACT	0	0	0	3	0	3	3
tag00391	CATGAAAAATATACTCAATGTTGCTA	3	6	4	4	9	8	17
tag00392	CATGAAAAATATATACTTCATTCTGA	1	4	3	4	5	7	12
tag00393	CATGAAAAATATATCTGACATACTAT	1	0	18	17	1	35	36
tag00394	CATGAAAAATATATTTTTGGCAATAC	4	12	22	10	16	32	48
tag00395	CATGAAAAATATCACGCTACTGAATG	0	0	39	28	0	67	67
tag00396	CATGAAAAATATCCAGGTAAAATATG	0	2	4	8	2	12	14
tag00397	CATGAAAAATATCCAGGTATGATGCA	2	4	1	2	6	3	9
tag00398	CATGAAAAATATGCCATCGAGAAAGC	0	1	0	3	1	3	4
tag00399	CATGAAAAATATGTCCAAATGTTTGA	1	17	44	29	18	73	91
tag00400	CATGAAAAATATGTTATTTTCTCATA	6	10	37	36	16	73	89
tag00401	CATGAAAAATATTGAACACTATTATT	0	1	2	0	1	2	3
tag00402	CATGAAAAATATTGAGAACGAATATT	0	0	2	0	0	2	2
tag00403	CATGAAAAATATTGCTTTTGTATTAA	0	0	2	2	0	4	4
tag00404	CATGAAAAATATTGGAAACAATTATT	0	1	2	0	1	2	3
tag00405	CATGAAAAATATTGTAAAAATATTGA	0	6	2	1	6	3	9
tag00406	CATGAAAAATATTGTAATTACTTTTG	0	2	2	1	2	3	5
tag00407	CATGAAAAATATTGTCATACTGGAAT	0	1	0	1	1	1	2
tag00408	CATGAAAAATATTTTAATATTTAGTT	1	1	6	6	2	12	14
tag00409	CATGAAAAATCAAAAAAAAAAAAAAA	1	0	334	11	1	345	346
tag00410	CATGAAAAATCAAAGGCGAAAAAAAA	0	1	1	1	1	2	3
tag00411	CATGAAAAATCACACCTCACAAATTC	0	8	49	40	8	89	97
tag00412	CATGAAAAATCAGTGCGTAGTCCAGA	1	0	9	1	1	10	11
tag00413	CATGAAAAATCATCAACCGATAGAAC	19	39	84	80	58	164	222
tag00414	CATGAAAAATCATGATATGTAATAGA	0	3	3	0	3	3	6
tag00415	CATGAAAAATCCATAGTCAAATGCTG	0	1	1	1	1	2	3
tag00416	CATGAAAAATCCCAAAAAAAAAAAAA	0	1	10	1	1	11	12
tag00417	CATGAAAAATCCGTAATATACTAAGC	0	0	1	1	0	2	2
tag00418	CATGAAAAATCCGTAATGTACTAAGC	28	52	98	139	80	237	317
tag00419	CATGAAAAATCCGTAATGTGCTAAGC	0	0	0	2	0	2	2
tag00420	CATGAAAAATCCGTAATGTTCTAAGC	0	0	1	1	0	2	2
tag00421	CATGAAAAATCGAAAAAAAAAAAAAA	0	2	0	2	2	2	4
tag00422	CATGAAAAATCGCAGAAAAAAAAAAA	0	0	2	0	0	2	2
tag00423	CATGAAAAATCGTAAAAAAAAAAAAA	0	0	3	1	0	4	4
tag00424	CATGAAAAATCTCCTGCGGATTTAGT	0	1	2	2	1	4	5
tag00425	CATGAAAAATCTCGAAGATTGTTTTT	3	28	25	36	31	61	92
tag00426	CATGAAAAATCTCTAGTCCCACTGGA	0	1	2	0	1	2	3
tag00427	CATGAAAAATGAACCGGGTAAATCCA	0	0	2	0	0	2	2
tag00428	CATGAAAAATGAACTAAAAGCACTTT	0	0	2	0	0	2	2
tag00429	CATGAAAAATGAATTGAGACGCGAAA	0	3	0	0	3	0	3
tag00430	CATGAAAAATGAGTGAATTTTCCTCG	0	0	0	2	0	2	2
tag00431	CATGAAAAATGATCCAACAGTGCAAA	0	1	1	0	1	1	2
tag00432	CATGAAAAATGCTGGACTGAAATTAA	1	0	0	2	1	2	3
tag00433	CATGAAAAATGCTGGACTTAAAGAAT	1	0	1	1	1	2	3
tag00434	CATGAAAAATGGAAAAAAAAAAAAAA	0	0	2	0	0	2	2
tag00435	CATGAAAAATGGTATTGTAAAAAAAA	0	2	1	1	2	2	4
tag00436	CATGAAAAATGGTCTTGAGTTCAATA	1	4	0	0	5	0	5
tag00437	CATGAAAAATGTAAAAAAAAAAAAAA	0	6	0	0	6	0	6
tag00438	CATGAAAAATGTACCAGCTGTAAAGT	1	0	1	2	1	3	4
tag00439	CATGAAAAATGTCAAAAAAAAAAAAA	0	0	0	2	0	2	2
tag00440	CATGAAAAATGTCCTTGAGTTCAATA	49	494	1	0	543	1	544
tag00441	CATGAAAAATGTCGAAAAAAAAAAAA	0	0	2	0	0	2	2
tag00442	CATGAAAAATGTGAACAAAAAAAAAA	0	1	0	1	1	1	2
tag00443	CATGAAAAATGTGAACGAAAAAAAAA	1	3	4	1	4	5	9
tag00444	CATGAAAAATGTGAACGGATAAAAAA	0	4	2	0	4	2	6
tag00445	CATGAAAAATGTGAACGGGAAAAAAA	4	61	46	38	65	84	149
tag00446	CATGAAAAATGTGAACGGGTAAAAAA	2	0	0	0	2	0	2
tag00447	CATGAAAAATGTGAACGGGTGAAAAA	0	2	0	0	2	0	2
tag00448	CATGAAAAATGTGCAGTGACGTGATA	1	6	10	9	7	19	26
tag00449	CATGAAAAATGTGCGACTCTTTGCAC	16	25	11	27	41	38	79
tag00450	CATGAAAAATGTTATTTTAGCGCAAA	1	0	1	8	1	9	10
tag00451	CATGAAAAATGTTCTTGAGTTCAATA	0	0	2	145	0	147	147
tag00452	CATGAAAAATGTTTGTTTTATTTATA	0	0	2	0	0	2	2
tag00453	CATGAAAAATTAAAAAAAAAAAAAAA	1	138	0	16	139	16	155
tag00454	CATGAAAAATTAAAAAAAAAGAAAAA	0	0	2	0	0	2	2
tag00455	CATGAAAAATTAAAAAAAGAAAAAAA	0	0	4	0	0	4	4
tag00456	CATGAAAAATTAAAAGAAAAAAAAAA	1	0	1	0	1	1	2
tag00457	CATGAAAAATTAAAGAAAAAAAAAAA	0	0	2	0	0	2	2
tag00458	CATGAAAAATTAACTTCCTTCTTCTT	0	0	0	17	0	17	17
tag00459	CATGAAAAATTAAGAAAAAAAAAAAA	0	0	2	3	0	5	5
tag00460	CATGAAAAATTACAAATCCTTTTATC	1	2	3	12	3	15	18
tag00461	CATGAAAAATTACCACCCATATATTT	0	0	1	1	0	2	2
tag00462	CATGAAAAATTACTGTATTAAAAATA	0	0	4	8	0	12	12
tag00463	CATGAAAAATTAGAAAAAAAAAAAAA	0	0	6	1	0	7	7
tag00464	CATGAAAAATTATGACTTTAAAAATA	0	2	0	0	2	0	2
tag00465	CATGAAAAATTATGTTAAGAATTTGA	0	0	9	2	0	11	11
tag00466	CATGAAAAATTATTTTATTTACTATT	11	29	41	12	40	53	93
tag00467	CATGAAAAATTCGTAATTATGTATCA	0	0	1	1	0	2	2
tag00468	CATGAAAAATTGGCTCATTTCAAAGA	0	0	2	1	0	3	3
tag00469	CATGAAAAATTGTCGATTTTTAAGAA	0	1	46	4	1	50	51
tag00470	CATGAAAAATTGTCTCTTAATTTCTT	0	0	4	0	0	4	4
tag00471	CATGAAAAATTGTGCTGTGAGCAGCA	0	4	5	7	4	12	16
tag00472	CATGAAAAATTGTTACCGTTAATAAT	1	0	4	4	1	8	9
tag00473	CATGAAAAATTGTTCAGAAGGAAAGA	0	2	0	1	2	1	3
tag00474	CATGAAAAATTTAAAAAAAAAAAAAA	0	0	2	0	0	2	2
tag00475	CATGAAAAATTTAAACCGCTACAGTT	0	0	0	2	0	2	2
tag00476	CATGAAAAATTTCAAAAAAAAAAAAA	0	1	1	0	1	1	2
tag00477	CATGAAAAATTTCATTTCGTCTTCTT	0	4	0	0	4	0	4
tag00478	CATGAAAAATTTGCACGTAGCAATAA	0	0	2	0	0	2	2
tag00479	CATGAAAAATTTGCATCAATTTAGCT	3	3	2	2	6	4	10
tag00480	CATGAAAAATTTTGACTAATATTATA	1	1	6	1	2	7	9
tag00481	CATGAAAAATTTTGCAAAATAGAGAC	0	0	3	1	0	4	4
tag00482	CATGAAAACAAAAAACAAAGAAAAAA	0	1	4	0	1	4	5
tag00483	CATGAAAACAAAAAACTCCTGGCAAA	0	1	4	6	1	10	11
tag00484	CATGAAAACAAAAAATAAAAAAAAAA	0	2	7	2	2	9	11
tag00485	CATGAAAACAAAAAATAAAGAAAATG	2	6	175	63	8	238	246
tag00486	CATGAAAACAAAAAGCAAAAAAAAAA	0	1	1	0	1	1	2
tag00487	CATGAAAACAAAAAGTACAACATAAA	0	0	4	0	0	4	4
tag00488	CATGAAAACAAAAATATATTTTTACT	1	13	0	2	14	2	16
tag00489	CATGAAAACAAAACAAGTCCTAAGGA	0	1	1	1	1	2	3
tag00490	CATGAAAACAAAAGGCTCCTGGCAAA	0	1	0	1	1	1	2
tag00491	CATGAAAACAAAAGTACAACATAAAA	0	0	5	1	0	6	6
tag00492	CATGAAAACAAACAAACTGCAATTGT	0	0	0	28	0	28	28
tag00493	CATGAAAACAAACTAATACAATCTCT	0	1	0	1	1	1	2
tag00494	CATGAAAACAAAGTTATTTAATGTTA	2	4	15	9	6	24	30
tag00495	CATGAAAACAAATAATAATGTGTTGT	0	0	2	0	0	2	2
tag00496	CATGAAAACAACATATTTTTGTGTCT	0	0	2	0	0	2	2
tag00497	CATGAAAACAAGAAAAAAAAAAAAAA	0	2	0	0	2	0	2
tag00498	CATGAAAACAAGAAAACGTAAAGAAC	0	0	3	1	0	4	4
tag00499	CATGAAAACAAGAAAATGATTAAAGA	9	41	189	190	50	379	429
tag00500	CATGAAAACAAGATGGGAGATAGAGC	0	0	2	0	0	2	2
tag00501	CATGAAAACAATAAAAAAAAAAAAAA	0	1	1	0	1	1	2
tag00502	CATGAAAACAATATAATATTATATAG	0	2	7	0	2	7	9
tag00503	CATGAAAACAATATGTTGATATACTG	0	0	0	2	0	2	2
tag00504	CATGAAAACAATGAAACCCTGCCTGA	7	26	128	92	33	220	253
tag00505	CATGAAAACAATGATTAAGATAATAT	0	0	3	0	0	3	3
tag00506	CATGAAAACAATGCAAGCATAACAAT	1	1	0	2	2	2	4
tag00507	CATGAAAACAATTAAAACCTACAGCC	0	0	1	1	0	2	2
tag00508	CATGAAAACAATTAAAACTAAATAAA	0	1	0	2	1	2	3
tag00509	CATGAAAACAATTTCAGTTTAATTGA	2	4	0	1	6	1	7
tag00510	CATGAAAACACAAAAAAAAAAAAAAA	0	0	1	2	0	3	3
tag00511	CATGAAAACACAATATAAAATAAACC	5	37	0	0	42	0	42
tag00512	CATGAAAACACAATGTGTGTCACGTG	2	0	0	1	2	1	3
tag00513	CATGAAAACACACGACTATGCTGTCT	0	0	0	11	0	11	11
tag00514	CATGAAAACACACTCAGGAAAATAAA	2	0	0	0	2	0	2
tag00515	CATGAAAACACAGCACTCCTCAAGGT	3	10	23	63	13	86	99
tag00516	CATGAAAACACGAAAAAAAAAAAAAA	0	3	4	1	3	5	8
tag00517	CATGAAAACACGAGAATCGCAATTAA	56	173	243	378	229	621	850
tag00518	CATGAAAACACGATGTATCTCACAAG	3	7	4	3	10	7	17
tag00519	CATGAAAACACGCTCAGGAAAATAAA	2	0	0	0	2	0	2
tag00520	CATGAAAACACTCGCAGGAAAATAAA	2	0	0	0	2	0	2
tag00521	CATGAAAACACTCTCAGAAAAAAAAA	1	3	0	0	4	0	4
tag00522	CATGAAAACACTCTCAGCAAAAAAAA	0	2	1	0	2	1	3
tag00523	CATGAAAACACTCTCAGGAAAAAAAA	2	0	0	0	2	0	2
tag00524	CATGAAAACACTCTCAGGAAAATAAA	687	3342	6739	6497	4029	13236	17265
tag00525	CATGAAAACACTCTCAGGAATAAACT	0	0	2	0	0	2	2
tag00526	CATGAAAACACTCTCAGGTAAATAAA	2	0	0	0	2	0	2
tag00527	CATGAAAACACTGATCGTATGTGATC	0	0	1	6	0	7	7
tag00528	CATGAAAACACTGTCAGGAAAATAAA	2	0	0	0	2	0	2
tag00529	CATGAAAACAGAATTCGACTAACTTT	3	6	1	5	9	6	15
tag00530	CATGAAAACAGACCAATGTATGAATA	5	12	135	145	17	280	297
tag00531	CATGAAAACAGCTAGAAAAAAAAAAA	0	0	1	1	0	2	2
tag00532	CATGAAAACAGCTAGCTTACCAAAAA	0	0	2	0	0	2	2
tag00533	CATGAAAACAGCTAGCTTACCAAAGA	0	1	56	60	1	116	117
tag00534	CATGAAAACAGGAAAAAAAAAAAAAA	0	1	0	1	1	1	2
tag00535	CATGAAAACAGTCAGTGTAAACTCAA	0	2	3	0	2	3	5
tag00536	CATGAAAACAGTCAGTGTAAAGTCAA	1	3	2	4	4	6	10
tag00537	CATGAAAACAGTGAATATCTTGTAAG	0	1	0	1	1	1	2
tag00538	CATGAAAACAGTGGACTTCAGCAAAA	0	0	6	8	0	14	14
tag00539	CATGAAAACATAAAAAAAAAAAAAAA	0	4	0	1	4	1	5
tag00540	CATGAAAACATAAAAAAAAAACGGAC	0	0	1	1	0	2	2
tag00541	CATGAAAACATAACGTATCATACAAT	1	3	0	0	4	0	4
tag00542	CATGAAAACATAATGTATCGTACAAT	0	1	0	2	1	2	3
tag00543	CATGAAAACATATCCATTAATACAGA	0	0	0	2	0	2	2
tag00544	CATGAAAACATCCAATATCAATAAAT	0	0	0	2	0	2	2
tag00545	CATGAAAACATCCAGTAACAACAAAT	0	0	0	4	0	4	4
tag00546	CATGAAAACATCCGACGGGACTTCTG	2	5	19	16	7	35	42
tag00547	CATGAAAACATCCTTTTTGTGTGCGC	0	0	1	1	0	2	2
tag00548	CATGAAAACATTAAACTTAAATAAAT	0	0	2	2	0	4	4
tag00549	CATGAAAACATTGAAAAAAAAAAAAA	0	2	0	0	2	0	2
tag00550	CATGAAAACATTGGAAATATATTTTT	104	433	405	329	537	734	1271
tag00551	CATGAAAACATTGGGTTGCTTATAAC	10	24	68	237	34	305	339
tag00552	CATGAAAACATTGTGTTGGATGTCTA	14	15	54	33	29	87	116
tag00553	CATGAAAACATTTAGTCACGTTCAAT	0	1	1	1	1	2	3
tag00554	CATGAAAACATTTGGGAAGCATTAGT	1	1	2	2	2	4	6
tag00555	CATGAAAACATTTTATTGCATAAGAA	0	0	1	1	0	2	2
tag00556	CATGAAAACCAAAAAAAAAAAAAAAA	0	5	11	0	5	11	16
tag00557	CATGAAAACCAAAATGCTTTGGGACC	11	25	40	78	36	118	154
tag00558	CATGAAAACCAAAATTTGTGGGGTTG	0	0	3	1	0	4	4
tag00559	CATGAAAACCAAATCATTGTATGCTA	0	0	2	0	0	2	2
tag00560	CATGAAAACCAATCTAATATTTATTA	0	0	3	1	0	4	4
tag00561	CATGAAAACCAATGAGAATTGGTAAA	0	0	0	2	0	2	2
tag00562	CATGAAAACCAATGGAAACTGGCAGA	0	0	2	1	0	3	3
tag00563	CATGAAAACCACGATTTCATTTTTTT	0	0	1	1	0	2	2
tag00564	CATGAAAACCACGTATCAATGTGTAC	0	0	2	2	0	4	4
tag00565	CATGAAAACCCAAAAAAAAAAAAAAA	0	1	1	0	1	1	2
tag00566	CATGAAAACCCAATTGCACACGGAAG	2	0	1	1	2	2	4
tag00567	CATGAAAACCCATTGGGAATATCACT	0	1	3	0	1	3	4
tag00568	CATGAAAACCCCAGTGCTCCTAAAAA	0	0	2	5	0	7	7
tag00569	CATGAAAACCCGAAAATGGACTCTCA	0	0	2	1	0	3	3
tag00570	CATGAAAACCCTAATTAAAAACTCAT	0	0	5	1	0	6	6
tag00571	CATGAAAACCCTGATAGTGACCAGTT	1	1	0	3	2	3	5
tag00572	CATGAAAACCCTGTAAAATATCTGAT	18	0	60	128	18	188	206
tag00573	CATGAAAACCCTTATGGGACACAAGT	0	0	25	70	0	95	95
tag00574	CATGAAAACCGACTGCTATTTCCTTC	0	1	1	1	1	2	3
tag00575	CATGAAAACCGATAACTATGTTCAAG	1	1	3	7	2	10	12
tag00576	CATGAAAACCGATCTAATATTTATTA	0	0	0	2	0	2	2
tag00577	CATGAAAACCGTTGAATTGAACCTTA	0	0	1	2	0	3	3
tag00578	CATGAAAACCTGCCTGATGTCCTTAA	0	2	0	0	2	0	2
tag00579	CATGAAAACCTGTTGCTATAAAGAAT	3	3	6	8	6	14	20
tag00580	CATGAAAACCTTCGTGTGCATCGTGC	0	0	2	1	0	3	3
tag00581	CATGAAAACCTTTGAAAACAATCACT	1	2	7	4	3	11	14
tag00582	CATGAAAACGAAAAAAAAAAAAAAAA	1	0	0	3	1	3	4
tag00583	CATGAAAACGAAAAAAAAAAAAAAAG	0	0	0	2	0	2	2
tag00584	CATGAAAACGAAATACTTTTGGGATT	0	1	0	1	1	1	2
tag00585	CATGAAAACGAATAACATCTACTGTT	2	0	0	3	2	3	5
tag00586	CATGAAAACGAATTGATCCTTACTAC	4	4	12	30	8	42	50
tag00587	CATGAAAACGACATATTCTGTATCAA	1	0	1	1	1	2	3
tag00588	CATGAAAACGCATATTATATTAACTT	0	0	0	11	0	11	11
tag00589	CATGAAAACGCATATTATATTATCTT	1	2	8	8	3	16	19
tag00590	CATGAAAACGCTGATGAATGTGGATA	0	0	1	2	0	3	3
tag00591	CATGAAAACGCTTCTCACCCTCACTG	1	0	0	1	1	1	2
tag00592	CATGAAAACGGCATACGAGTCTTGCT	0	3	2	17	3	19	22
tag00593	CATGAAAACGGCGTACGAGTCTTGCT	0	0	0	2	0	2	2
tag00594	CATGAAAACGTCGAAACGATCCATTG	9	12	116	147	21	263	284
tag00595	CATGAAAACGTGCCCCTCTTTATTTT	0	0	1	1	0	2	2
tag00596	CATGAAAACGTGCCCCTCTTTTATTT	0	0	0	2	0	2	2
tag00597	CATGAAAACGTTATGTCTCTCCTTGC	0	1	8	6	1	14	15
tag00598	CATGAAAACGTTGATGAAAGTGGATG	0	4	3	9	4	12	16
tag00599	CATGAAAACTAAAATCACGATTTTTA	0	2	5	3	2	8	10
tag00600	CATGAAAACTAAAGGTCAGTTGAAGA	13	45	191	201	58	392	450
tag00601	CATGAAAACTAACAAACTTACAAAAT	0	0	2	5	0	7	7
tag00602	CATGAAAACTAATACTTAACGCCTGA	0	5	0	1	5	1	6
tag00603	CATGAAAACTAATAGAAAAAAATAGA	0	3	0	2	3	2	5
tag00604	CATGAAAACTAATGGCCTTAGATTTG	0	0	6	5	0	11	11
tag00605	CATGAAAACTAATTGTATTAAAATAA	0	1	2	4	1	6	7
tag00606	CATGAAAACTAATTGTTAACCGTAAT	0	5	2	5	5	7	12
tag00607	CATGAAAACTAATTTTGTTGAAATAT	107	153	207	402	260	609	869
tag00608	CATGAAAACTACAACAGCGCAAAGAT	0	0	1	2	0	3	3
tag00609	CATGAAAACTACAGACCGCACATTCG	2	1	0	2	3	2	5
tag00610	CATGAAAACTACGCGATCAGGACGTG	2	4	3	8	6	11	17
tag00611	CATGAAAACTAGATCTTATTTTTAAA	19	117	54	100	136	154	290
tag00612	CATGAAAACTAGGCCAGTGTTTTGGA	1	0	0	3	1	3	4
tag00613	CATGAAAACTAGTATTGCTTTTCCGA	0	0	8	2	0	10	10
tag00614	CATGAAAACTATCGACATTATTTTTT	0	0	5	9	0	14	14
tag00615	CATGAAAACTATCGACATTCTTTTTT	0	0	2	3	0	5	5
tag00616	CATGAAAACTATTTTTATCAATCACT	4	3	4	18	7	22	29
tag00617	CATGAAAACTCATAATATAAATTAAT	0	0	1	1	0	2	2
tag00618	CATGAAAACTCCGTCCCCAGGAATAA	0	0	1	1	0	2	2
tag00619	CATGAAAACTCTCTTTAAATTACGAT	2	0	14	10	2	24	26
tag00620	CATGAAAACTCTTTAAATTACGATGG	1	4	22	1	5	23	28
tag00621	CATGAAAACTGAAATAAAATAATATT	19	69	88	71	88	159	247
tag00622	CATGAAAACTGCAACCAATTTTACAA	3	15	0	6	18	6	24
tag00623	CATGAAAACTGCAATCAATTCTACAA	8	32	0	13	40	13	53
tag00624	CATGAAAACTGCACCCAATTTTACAA	0	0	0	2	0	2	2
tag00625	CATGAAAACTGCACGCAATTTTACAA	3	6	0	1	9	1	10
tag00626	CATGAAAACTGCACTCAATTCTACGA	4	29	0	11	33	11	44
tag00627	CATGAAAACTGCACTCCAAATACGCA	0	0	0	2	0	2	2
tag00628	CATGAAAACTGCCAAAATATAATGAA	2	0	6	0	2	6	8
tag00629	CATGAAAACTGCTGGGATGCGGTCTC	0	0	0	4	0	4	4
tag00630	CATGAAAACTGGATAAAAAAAAAAAA	0	2	0	0	2	0	2
tag00631	CATGAAAACTGGATAGAAAAAAAAAA	0	3	0	1	3	1	4
tag00632	CATGAAAACTGGATAGACAAAAAAAA	0	7	0	1	7	1	8
tag00633	CATGAAAACTGGATAGAGAAAAAAAA	3	32	0	11	35	11	46
tag00634	CATGAAAACTGGATAGAGAAAAAGAA	3	16	0	3	19	3	22
tag00635	CATGAAAACTGGATAGAGGAAAAAAA	0	4	0	2	4	2	6
tag00636	CATGAAAACTGGATAGATAAAAAAAA	0	3	0	0	3	0	3
tag00637	CATGAAAACTGTAAAAAACCTTTTCT	0	0	2	3	0	5	5
tag00638	CATGAAAACTGTAAAAAATGTTTTTC	0	3	9	4	3	13	16
tag00639	CATGAAAACTGTAAAGTAATAAAAAA	0	1	3	0	1	3	4
tag00640	CATGAAAACTGTAGCGCAACATCGGG	0	0	3	3	0	6	6
tag00641	CATGAAAACTGTAGCTTCTCTGAAAT	0	0	3	7	0	10	10
tag00642	CATGAAAACTGTGAGACAACGAAATT	1	1	2	1	2	3	5
tag00643	CATGAAAACTTAAGATAACTAGAAAA	1	2	0	9	3	9	12
tag00644	CATGAAAACTTAGGTGAAATACATAT	0	1	1	1	1	2	3
tag00645	CATGAAAACTTCGAAACGATCCATTG	2	5	0	0	7	0	7
tag00646	CATGAAAACTTCTGTGCATTACGTAG	0	0	0	9	0	9	9
tag00647	CATGAAAACTTGAACCAATTAACCTA	1	8	22	12	9	34	43
tag00648	CATGAAAACTTGACGTTTCTACGAAT	0	0	48	35	0	83	83
tag00649	CATGAAAACTTGATAAATACTGAATA	1	2	0	0	3	0	3
tag00650	CATGAAAACTTTAAAAAAAAAAAAAA	0	1	0	1	1	1	2
tag00651	CATGAAAACTTTAACTATATTATGTA	0	0	0	3	0	3	3
tag00652	CATGAAAACTTTTGTCTAATTATGTT	0	2	1	0	2	1	3
tag00653	CATGAAAACTTTTGTCTAGTTATGTT	1	1	1	4	2	5	7
tag00654	CATGAAAACTTTTTGCAGTGACTGCA	7	31	0	9	38	9	47
tag00655	CATGAAAAGAAAAAAAGAAAGCTATT	0	0	1	1	0	2	2
tag00656	CATGAAAAGAAAAAAGAAAAAAAAAA	0	1	1	0	1	1	2
tag00657	CATGAAAAGAAAAAAGAAAGCTATTC	0	1	2	1	1	3	4
tag00658	CATGAAAAGAAAAACGAAACAAATGT	0	0	0	2	0	2	2
tag00659	CATGAAAAGAAAAAGGAAGAAACGCG	1	1	3	0	2	3	5
tag00660	CATGAAAAGAAAACGCGAACTAATGT	0	0	2	0	0	2	2
tag00661	CATGAAAAGAAAAGTATACCATAGTA	4	13	122	62	17	184	201
tag00662	CATGAAAAGAAAATGATGCCAAAAGA	0	1	1	0	1	1	2
tag00663	CATGAAAAGAAAGGTTTGGCGCCATT	6	53	11	63	59	74	133
tag00664	CATGAAAAGAAAGGTTTGGCGCCCTT	5	0	8	0	5	8	13
tag00665	CATGAAAAGAACAATGGCACTGTTAA	33	144	79	113	177	192	369
tag00666	CATGAAAAGAACGAAAATCTAGGATA	0	0	1	1	0	2	2
tag00667	CATGAAAAGAAGATATTATGATGACA	1	16	24	22	17	46	63
tag00668	CATGAAAAGAAGGATTAATATTGGTC	0	0	5	0	0	5	5
tag00669	CATGAAAAGAATATTGATTTAATAAA	0	0	3	0	0	3	3
tag00670	CATGAAAAGAATATTTGAAAAAAAAA	0	0	2	0	0	2	2
tag00671	CATGAAAAGAATATTTGAAAATAAAA	0	1	1	0	1	1	2
tag00672	CATGAAAAGAATTGATTTACTGACCA	0	2	1	1	2	2	4
tag00673	CATGAAAAGACAAAAAAAAAAAAAAA	0	0	2	0	0	2	2
tag00674	CATGAAAAGACAACATTTCCACCCTG	0	0	1	1	0	2	2
tag00675	CATGAAAAGACAAGACACTGTCACAA	0	0	0	2	0	2	2
tag00676	CATGAAAAGACAAGGCAAGTAACAGT	0	0	2	0	0	2	2
tag00677	CATGAAAAGACAAGTAACTAATAGTG	0	0	2	1	0	3	3
tag00678	CATGAAAAGACCTTTGAGTCTTTTAT	1	3	1	0	4	1	5
tag00679	CATGAAAAGACTTGACTCTGTCCATT	1	0	12	4	1	16	17
tag00680	CATGAAAAGAGAGAAAAAAGTTTTCC	1	1	2	3	2	5	7
tag00681	CATGAAAAGAGCAAACACAAAAACGC	0	0	0	2	0	2	2
tag00682	CATGAAAAGAGCAAACACAAGGCGGA	13	90	569	182	103	751	854
tag00683	CATGAAAAGAGGAAGATTATTAGAGA	1	4	5	5	5	10	15
tag00684	CATGAAAAGAGGATTTAAAGGCCTCC	1	0	10	3	1	13	14
tag00685	CATGAAAAGAGGCAAACTTTATTGGT	0	0	1	1	0	2	2
tag00686	CATGAAAAGAGGGGGAAAGGTTTCTA	0	0	10	31	0	41	41
tag00687	CATGAAAAGAGTAGCGGGTAGCGGTT	0	0	1	2	0	3	3
tag00688	CATGAAAAGAGTTTGATAAAGCCGGA	6	10	39	35	16	74	90
tag00689	CATGAAAAGATAAGAAAAGTAATAAA	0	0	2	1	0	3	3
tag00690	CATGAAAAGATACAATGCATCTTGGT	0	1	1	2	1	3	4
tag00691	CATGAAAAGATACGCCGAATCGTCAC	0	0	0	2	0	2	2
tag00692	CATGAAAAGATCCGCCAGAAGAGTCA	0	1	1	4	1	5	6
tag00693	CATGAAAAGATGAAAAATCATAGTAG	3	17	21	42	20	63	83
tag00694	CATGAAAAGATTGAATATAAAGGAAA	0	0	1	1	0	2	2
tag00695	CATGAAAAGATTTGAAAATTTAGCGC	0	0	1	1	0	2	2
tag00696	CATGAAAAGATTTGTATTGGGCAAAA	0	5	0	1	5	1	6
tag00697	CATGAAAAGCAAAAAAAAAAAAAAAA	0	2	1	0	2	1	3
tag00698	CATGAAAAGCAACTTAGATATAGAGT	1	0	1	0	1	1	2
tag00699	CATGAAAAGCACGTACATATTTTATG	0	0	1	4	0	5	5
tag00700	CATGAAAAGCATAAAGTCAACTCACA	1	4	9	7	5	16	21
tag00701	CATGAAAAGCATCTATTTAATGCACT	726	2058	0	575	2784	575	3359
tag00702	CATGAAAAGCCAATAAAATAATATAT	1	0	1	0	1	1	2
tag00703	CATGAAAAGCCACCACCAAGGCTACG	0	2	3	8	2	11	13
tag00704	CATGAAAAGCCAGCATATCTAAATAT	3	1	0	1	4	1	5
tag00705	CATGAAAAGCCATCAATAAGAGAGAA	1	7	34	33	8	67	75
tag00706	CATGAAAAGCCATCATCAAGGCTACG	1	1	6	7	2	13	15
tag00707	CATGAAAAGCCCACCAAAGATATGTC	0	0	14	10	0	24	24
tag00708	CATGAAAAGCCCATCTAAATCAGTGA	0	2	1	0	2	1	3
tag00709	CATGAAAAGCCCGGTGCGCTGAATAG	1	1	1	0	2	1	3
tag00710	CATGAAAAGCCGCCATTAAAATATTT	0	0	2	0	0	2	2
tag00711	CATGAAAAGCCTTGCGCGATTCACGA	1	1	0	0	2	0	2
tag00712	CATGAAAAGCGAAAAAATGATTGATC	1	2	0	1	3	1	4
tag00713	CATGAAAAGCGCAACCGTTGAAGACT	0	2	17	8	2	25	27
tag00714	CATGAAAAGCGCGACCGCTGAAGACC	0	2	3	10	2	13	15
tag00715	CATGAAAAGCTAAAAAAAAAAAAAAA	1	1	1	0	2	1	3
tag00716	CATGAAAAGCTTAATAGCTGACTATT	2	5	49	44	7	93	100
tag00717	CATGAAAAGCTTGATGAAAGTGGATG	0	0	4	0	0	4	4
tag00718	CATGAAAAGCTTGTAAATGTTATGTT	0	1	1	0	1	1	2
tag00719	CATGAAAAGGAAAAAAAAAAAAAAAA	0	3	0	1	3	1	4
tag00720	CATGAAAAGGAAAAACGCACCCGCTC	0	1	1	0	1	1	2
tag00721	CATGAAAAGGAAAAAGAATAGAATTT	0	0	6	7	0	13	13
tag00722	CATGAAAAGGAAAAGAGTACAAGATA	0	0	1	1	0	2	2
tag00723	CATGAAAAGGAAATAACCCAAGCGGG	0	0	1	1	0	2	2
tag00724	CATGAAAAGGAAATGACAAGATCTTA	0	0	1	1	0	2	2
tag00725	CATGAAAAGGAAATGCCTTATTTAAC	8	4	8	5	12	13	25
tag00726	CATGAAAAGGAAATTGTTCAAAAAAT	0	0	3	1	0	4	4
tag00727	CATGAAAAGGAACACACCAATGGTGT	0	0	2	2	0	4	4
tag00728	CATGAAAAGGAAGTCGGCAGTGATGA	0	0	1	2	0	3	3
tag00729	CATGAAAAGGAGTAAATTAGGTGGTA	1	0	4	5	1	9	10
tag00730	CATGAAAAGGAGTAAATTAGGTGGTG	1	1	3	4	2	7	9
tag00731	CATGAAAAGGATAATGAAGAAAATAT	0	0	13	23	0	36	36
tag00732	CATGAAAAGGATGAAAAAGGACGAAG	0	0	0	2	0	2	2
tag00733	CATGAAAAGGCACAGGCCCTCATAAC	0	1	3	0	1	3	4
tag00734	CATGAAAAGGCAGACAAAAAAAAAAA	1	2	0	1	3	1	4
tag00735	CATGAAAAGGCAGACAAGAAAAAAAA	1	2	5	0	3	5	8
tag00736	CATGAAAAGGCAGACAAGAAAAAGGG	5	0	0	0	5	0	5
tag00737	CATGAAAAGGCAGACAAGGAAAAAAA	0	1	1	1	1	2	3
tag00738	CATGAAAAGGCAGACAAGGAAAAGGG	4	44	104	89	48	193	241
tag00739	CATGAAAAGGCATATCAAAGACATAC	2	1	12	12	3	24	27
tag00740	CATGAAAAGGCATATCAAAGATATAC	0	3	4	10	3	14	17
tag00741	CATGAAAAGGCGTCCGCGGAACATTG	0	0	4	1	0	5	5
tag00742	CATGAAAAGGGAAAAAAAAAAAAAAA	0	0	2	0	0	2	2
tag00743	CATGAAAAGGGAAGTGATTTATCACA	1	16	38	48	17	86	103
tag00744	CATGAAAAGGGATACAACGGGATATA	0	0	0	3	0	3	3
tag00745	CATGAAAAGGGATACCCCATTTAAAT	0	0	1	1	0	2	2
tag00746	CATGAAAAGGTAAATTAAACACCAGT	24	0	0	0	24	0	24
tag00747	CATGAAAAGGTAACACACCATTCCTG	0	0	1	1	0	2	2
tag00748	CATGAAAAGGTAACGCACCATTCCTG	0	1	2	5	1	7	8
tag00749	CATGAAAAGGTAGATATTAAAATAAA	0	0	1	3	0	4	4
tag00750	CATGAAAAGGTATATTGCACTGACAT	0	1	1	1	1	2	3
tag00751	CATGAAAAGGTGACGCACCATTCCCG	3	1	3	6	4	9	13
tag00752	CATGAAAAGGTGACTCACCATTCCCG	1	1	0	0	2	0	2
tag00753	CATGAAAAGGTGGCGGGAAGTTTCCT	1	0	1	0	1	1	2
tag00754	CATGAAAAGGTGGCGGGAATTTTCCT	427	668	0	282	1095	282	1377
tag00755	CATGAAAAGGTGGCTGGAATTTTCCT	4	0	0	0	4	0	4
tag00756	CATGAAAAGGTGTCGGGAATTTTCCT	2	0	0	0	2	0	2
tag00757	CATGAAAAGGTTAAAAAAAAAAAAAA	0	0	4	0	0	4	4
tag00758	CATGAAAAGGTTAATAGAATGTCGTA	1	1	1	1	2	2	4
tag00759	CATGAAAAGGTTCAAAGAAATGAAAA	0	0	3	9	0	12	12
tag00760	CATGAAAAGGTTGATAAAAATGGATG	0	0	1	1	0	2	2
tag00761	CATGAAAAGGTTGATGAAAGTGGATG	0	1	2	6	1	8	9
tag00762	CATGAAAAGGTTTTTGATGGGATTAC	0	0	1	2	0	3	3
tag00763	CATGAAAAGTAAAAAAAAAAAAAAAA	0	2	1	1	2	2	4
tag00764	CATGAAAAGTAAAAGCTTGCTTGGTT	0	0	5	6	0	11	11
tag00765	CATGAAAAGTAAACAAACTGAGTAAT	0	1	4	9	1	13	14
tag00766	CATGAAAAGTAAACCAAAGAATGAAT	0	0	0	4	0	4	4
tag00767	CATGAAAAGTAACTGTGCAATACACA	19	107	1	40	126	41	167
tag00768	CATGAAAAGTAATTTAAGTTCATTCA	0	3	0	1	3	1	4
tag00769	CATGAAAAGTACAAAGGACACCACAA	0	0	4	3	0	7	7
tag00770	CATGAAAAGTACAACGTCACAAGCGG	1	0	4	0	1	4	5
tag00771	CATGAAAAGTACAACGTCACAAGCGT	0	2	0	0	2	0	2
tag00772	CATGAAAAGTACAAGATTTTGTAAAT	2	9	2	2	11	4	15
tag00773	CATGAAAAGTACTAGGGCAACATAGA	0	1	0	1	1	1	2
tag00774	CATGAAAAGTACTATGTGGTCAGTGA	0	3	0	0	3	0	3
tag00775	CATGAAAAGTAGAAAAAAAAAAAAAA	0	1	1	0	1	1	2
tag00776	CATGAAAAGTAGAATAAAGAGTGGTG	0	1	0	1	1	1	2
tag00777	CATGAAAAGTAGGGGAGACCGGGGTT	0	0	0	2	0	2	2
tag00778	CATGAAAAGTATAAGTGTATATTAAC	0	1	1	0	1	1	2
tag00779	CATGAAAAGTATCACAAGAGGGAAAA	0	0	2	0	0	2	2
tag00780	CATGAAAAGTATCATTTGAAAGAACG	2	5	11	8	7	19	26
tag00781	CATGAAAAGTATTGCAGTATGATGCT	0	0	4	2	0	6	6
tag00782	CATGAAAAGTATTTTAAAAGCGGTTT	1	0	1	0	1	1	2
tag00783	CATGAAAAGTCCGACATTCCATCGTC	0	0	2	0	0	2	2
tag00784	CATGAAAAGTCGTCGGGAATCGCTAT	0	0	1	2	0	3	3
tag00785	CATGAAAAGTCTTTATGATTGCTATA	0	0	4	11	0	15	15
tag00786	CATGAAAAGTGAAAAAAAAAAAAAAA	0	0	1	1	0	2	2
tag00787	CATGAAAAGTGAATAAAATTTCCTCG	0	4	0	0	4	0	4
tag00788	CATGAAAAGTGTTAATGAAGCTGATT	38	37	54	81	75	135	210
tag00789	CATGAAAAGTGTTGTCAACTTGATTA	1	1	0	2	2	2	4
tag00790	CATGAAAAGTTATCCATATGGTAGCC	0	0	0	2	0	2	2
tag00791	CATGAAAAGTTATTGTGGAAAGAGTT	0	0	1	1	0	2	2
tag00792	CATGAAAAGTTCTAGGGCAACAAAGA	0	0	12	6	0	18	18
tag00793	CATGAAAAGTTGCAATTTATTTAAAA	0	3	0	0	3	0	3
tag00794	CATGAAAAGTTTTATCATTAACATTT	0	3	127	51	3	178	181
tag00795	CATGAAAAGTTTTATCATTTAACATT	2	3	0	23	5	23	28
tag00796	CATGAAAAGTTTTCATACTTTCCGAG	0	0	6	1	0	7	7
tag00797	CATGAAAAGTTTTCGGATACTAAATA	1	0	4	15	1	19	20
tag00798	CATGAAAAGTTTTCGGATCCTAAATA	0	2	2	2	2	4	6
tag00799	CATGAAAAGTTTTTTTTAGTTCCATT	0	0	2	0	0	2	2
tag00800	CATGAAAATAAAAAAAAAAAAAAAAA	0	0	198	92	0	290	290
tag00801	CATGAAAATAAAAAAAAAAAAAACTG	0	1	0	1	1	1	2
tag00802	CATGAAAATAAAAAAAAGGCAGAAAG	0	0	0	2	0	2	2
tag00803	CATGAAAATAAAAAGAAACATATTGT	0	1	1	0	1	1	2
tag00804	CATGAAAATAAAAAGTACAACAAAAA	0	0	5	2	0	7	7
tag00805	CATGAAAATAAAAAGTACAACATAAA	0	0	4	1	0	5	5
tag00806	CATGAAAATAAAAATATCAAGGCAAG	0	0	2	0	0	2	2
tag00807	CATGAAAATAAAAATATGAAATGCTA	0	2	1	1	2	2	4
tag00808	CATGAAAATAAAAATGTATACATTTT	0	14	0	2	14	2	16
tag00809	CATGAAAATAAAAATGTATACTTTTA	0	1	1	0	1	1	2
tag00810	CATGAAAATAAAAATGTATACTTTTT	0	2	1	1	2	2	4
tag00811	CATGAAAATAAAACCGGTAGTCGCTT	0	0	16	37	0	53	53
tag00812	CATGAAAATAAAACTGGTAAAGTTGA	0	0	2	0	0	2	2
tag00813	CATGAAAATAAAACTTTTAAACACTT	0	2	0	0	2	0	2
tag00814	CATGAAAATAAAAGTCTTATTTATTA	0	1	0	1	1	1	2
tag00815	CATGAAAATAAAAGTTAATTAACTAA	0	0	2	0	0	2	2
tag00816	CATGAAAATAAAAGTTAATTAATTAA	0	3	6	0	3	6	9
tag00817	CATGAAAATAAAATTCCACTGAAGCA	0	1	38	0	1	38	39
tag00818	CATGAAAATAAAATTCCATTGAAGCA	0	9	42	60	9	102	111
tag00819	CATGAAAATAAAATTGACATAAAGGA	0	0	1	1	0	2	2
tag00820	CATGAAAATAAACAAAAAGTTCAATG	4	17	32	27	21	59	80
tag00821	CATGAAAATAAACAAGAAATATAATT	0	1	0	1	1	1	2
tag00822	CATGAAAATAAACATCGTAACGTTAC	0	8	10	12	8	22	30
tag00823	CATGAAAATAAACCAACAACTACTAA	4	18	71	14	22	85	107
tag00824	CATGAAAATAAACTAAATAAATAAAT	0	1	1	0	1	1	2
tag00825	CATGAAAATAAACTATGAGGTTACTA	5	0	8	3	5	11	16
tag00826	CATGAAAATAAACTTCTTATTACTTG	1	1	1	0	2	1	3
tag00827	CATGAAAATAAAGAGGAATAATGTAA	0	0	1	1	0	2	2
tag00828	CATGAAAATAAAGCATTGCTGAGTAA	0	0	2	2	0	4	4
tag00829	CATGAAAATAAAGCTACAGATGAGCA	0	0	1	1	0	2	2
tag00830	CATGAAAATAAAGCTCTAGTGACTGG	0	0	5	3	0	8	8
tag00831	CATGAAAATAAAGTTAAATAAAAAAA	0	3	0	1	3	1	4
tag00832	CATGAAAATAAAGTTAAATAAAATGA	23	151	82	58	174	140	314
tag00833	CATGAAAATAAAGTTAAATAAAATGG	2	0	0	0	2	0	2
tag00834	CATGAAAATAAATAAAAAAAAAAAAA	0	2	0	0	2	0	2
tag00835	CATGAAAATAAATAAGATATATAAAA	1	0	15	8	1	23	24
tag00836	CATGAAAATAAATATCAAAACAAAAA	0	3	1	0	3	1	4
tag00837	CATGAAAATAAATATCAAAACATAAA	0	3	3	0	3	3	6
tag00838	CATGAAAATAAATATCAAAACATTAA	0	5	8	1	5	9	14
tag00839	CATGAAAATAAATATTATCAAAACAA	0	0	6	1	0	7	7
tag00840	CATGAAAATAAATATTATCAAAACAT	0	2	8	2	2	10	12
tag00841	CATGAAAATAAATCATATTTTTGAAA	0	3	3	1	3	4	7
tag00842	CATGAAAATAAATCCGTTTGTGAAAA	0	0	6	1	0	7	7
tag00843	CATGAAAATAAATCCGTTTGTGCAAA	0	0	2	0	0	2	2
tag00844	CATGAAAATAAATCCGTTTGTGGAAA	0	0	3	0	0	3	3
tag00845	CATGAAAATAAATCCGTTTGTGTTAA	2	0	262	9	2	271	273
tag00846	CATGAAAATAAATCCGTTTGTGTTAC	0	0	0	2	0	2	2
tag00847	CATGAAAATAAATCCGTTTGTGTTAG	1	0	0	1	1	1	2
tag00848	CATGAAAATAAATCCGTTTGTGTTAT	1	0	0	5	1	5	6
tag00849	CATGAAAATAAATGTGTAAATTGTGG	6	9	49	0	15	49	64
tag00850	CATGAAAATAAATGTGTAAATTGTGT	7	8	0	53	15	53	68
tag00851	CATGAAAATAAATGTGTCAATAGAAT	2	2	2	2	4	4	8
tag00852	CATGAAAATAAATTAAAAGCTATGAA	0	2	8	5	2	13	15
tag00853	CATGAAAATAAATTAAATAAATAAAT	0	9	12	1	9	13	22
tag00854	CATGAAAATAACAAATCAATGGAGTC	0	0	3	6	0	9	9
tag00855	CATGAAAATAACACAAGTACTGTGAT	14	20	28	64	34	92	126
tag00856	CATGAAAATAACACACTTCAAGATAA	0	0	2	0	0	2	2
tag00857	CATGAAAATAACACAGTTTGTTTTTA	3	15	1	4	18	5	23
tag00858	CATGAAAATAACGATGATTTTCTATA	2	1	2	1	3	3	6
tag00859	CATGAAAATAAGGTGTAAAAAAAAAA	0	0	0	2	0	2	2
tag00860	CATGAAAATAATAAATATTTAACGAA	0	0	4	1	0	5	5
tag00861	CATGAAAATAATAGGTTTGTCTTATA	0	0	4	0	0	4	4
tag00862	CATGAAAATAATATTTTGTACTATTG	0	3	0	0	3	0	3
tag00863	CATGAAAATAATGAACAGTGTATTTA	1	12	31	28	13	59	72
tag00864	CATGAAAATAATGAAGCTATAAGTGG	1	0	11	10	1	21	22
tag00865	CATGAAAATAATGCAAAAACGAATAT	2	3	0	0	5	0	5
tag00866	CATGAAAATAATGGCGTGATTGTAAA	2	3	4	6	5	10	15
tag00867	CATGAAAATAATGGCGTGATTGTGAA	0	1	0	1	1	1	2
tag00868	CATGAAAATAATGTACTACATAGCTC	1	0	1	0	1	1	2
tag00869	CATGAAAATAATGTGCTTGAGGAATT	0	4	7	10	4	17	21
tag00870	CATGAAAATAATTAATACACATAGGT	3	1	0	1	4	1	5
tag00871	CATGAAAATAATTCAATTGAAATAAA	0	1	2	1	1	3	4
tag00872	CATGAAAATAATTCGAATTTTAAGGT	1	0	1	1	1	2	3
tag00873	CATGAAAATAATTGCTATACCAATAA	0	1	0	1	1	1	2
tag00874	CATGAAAATAATTTTAAATAATATGT	1	39	53	14	40	67	107
tag00875	CATGAAAATAATTTTTAAAAAAAAAA	0	1	3	0	1	3	4
tag00876	CATGAAAATAATTTTTATTTTAAAAA	0	2	1	0	2	1	3
tag00877	CATGAAAATAATTTTTATTTTATTAA	0	2	3	0	2	3	5
tag00878	CATGAAAATACAAAAAAAAAAAAAAA	0	4	0	0	4	0	4
tag00879	CATGAAAATACAAAAACAATTCAAAA	0	0	1	1	0	2	2
tag00880	CATGAAAATACAATAAAAAGCCCCCA	1	0	0	1	1	1	2
tag00881	CATGAAAATACAATATAAAATAAACC	9	0	74	38	9	112	121
tag00882	CATGAAAATACAGAAACAATTCAAAT	0	0	1	1	0	2	2
tag00883	CATGAAAATACAGATCACGTCAAAGT	0	3	0	3	3	3	6
tag00884	CATGAAAATACATAATCATTATCCTA	0	1	3	3	1	6	7
tag00885	CATGAAAATACATATTTCATTCAGAT	0	0	1	1	0	2	2
tag00886	CATGAAAATACCACTGTAAAAGCCGT	79	176	383	370	255	753	1008
tag00887	CATGAAAATACCATAGTTCGTATTGA	0	0	2	1	0	3	3
tag00888	CATGAAAATACCGGCGCAGTCGTCCG	0	0	0	2	0	2	2
tag00889	CATGAAAATACGAATCATTATGAGGG	1	9	27	18	10	45	55
tag00890	CATGAAAATACGTGAATCGCCCTACT	0	0	2	0	0	2	2
tag00891	CATGAAAATACGTTTTGGCAATACTT	0	4	11	8	4	19	23
tag00892	CATGAAAATACTCCTGAGACTAATAG	1	2	0	2	3	2	5
tag00893	CATGAAAATACTCGTGAGACTAATAG	0	0	2	0	0	2	2
tag00894	CATGAAAATACTGAACTCAAAACTAT	0	0	1	2	0	3	3
tag00895	CATGAAAATACTGCTTTTCAAAAAAA	0	1	0	1	1	1	2
tag00896	CATGAAAATAGAAAAAAAAAAAAAAA	0	11	0	0	11	0	11
tag00897	CATGAAAATAGACGACCTCCATACTG	0	2	1	0	2	1	3
tag00898	CATGAAAATAGCGCAGAAAATTGGAG	169	277	590	817	446	1407	1853
tag00899	CATGAAAATAGGCTGAGTCGATGCAT	1	1	0	1	2	1	3
tag00900	CATGAAAATAGGCTTAAAGAACAAAA	0	0	2	3	0	5	5
tag00901	CATGAAAATAGGGTCTAGCGAAAGTT	0	0	0	3	0	3	3
tag00902	CATGAAAATAGTAAAAAAAAAAAAAA	0	2	1	0	2	1	3
tag00903	CATGAAAATAGTAAAAAATTTATGTT	7	0	328	102	7	430	437
tag00904	CATGAAAATAGTAAAAATTATATGTT	0	0	2	0	0	2	2
tag00905	CATGAAAATAGTAAAAATTGTATGTT	0	0	2	0	0	2	2
tag00906	CATGAAAATAGTAAAAATTTTATGTT	0	69	0	0	69	0	69
tag00907	CATGAAAATAGTAAAATTTTTATGTT	7	0	0	26	7	26	33
tag00908	CATGAAAATAGTAATAAATTTATGTT	1	1	0	0	2	0	2
tag00909	CATGAAAATAGTATATGGAGCCAAAA	0	0	2	2	0	4	4
tag00910	CATGAAAATAGTGAGTTTAACTTGCT	0	0	2	3	0	5	5
tag00911	CATGAAAATAGTGGAGGGTTATTTGA	1	2	1	0	3	1	4
tag00912	CATGAAAATATAACGTTCAAAATCCA	0	0	2	0	0	2	2
tag00913	CATGAAAATATAACGTTCAAAATTCA	0	1	9	5	1	14	15
tag00914	CATGAAAATATAATGACTCATCTGTT	0	0	2	0	0	2	2
tag00915	CATGAAAATATAATTAGAAGACTATG	1	7	6	7	8	13	21
tag00916	CATGAAAATATACATATGTGGTCAAT	7	16	29	42	23	71	94
tag00917	CATGAAAATATAGCTTTGTACTACGA	0	1	0	1	1	1	2
tag00918	CATGAAAATATATATATCGGAAATCT	0	0	10	12	0	22	22
tag00919	CATGAAAATATATTTCAAATGACACT	0	1	1	0	1	1	2
tag00920	CATGAAAATATATTTTCTATTATAAA	0	2	2	1	2	3	5
tag00921	CATGAAAATATATTTTTTATTATAAA	0	0	9	1	0	10	10
tag00922	CATGAAAATATCAATTCTCAGATTTG	1	2	61	16	3	77	80
tag00923	CATGAAAATATCAGTTCGCAAAATAA	1	1	0	0	2	0	2
tag00924	CATGAAAATATCATCTTAAGTGTAAG	0	0	1	1	0	2	2
tag00925	CATGAAAATATCCAATACGGACTTTC	25	0	19	11	25	30	55
tag00926	CATGAAAATATCGTGAATGTATAATA	13	23	19	46	36	65	101
tag00927	CATGAAAATATCTTTTGTGAAAATAA	0	0	2	0	0	2	2
tag00928	CATGAAAATATGATATTACAGTGTTC	0	2	1	0	2	1	3
tag00929	CATGAAAATATGATTATTGGAAAATA	2	7	7	5	9	12	21
tag00930	CATGAAAATATGGAATTTTTGATCAC	13	5	10	34	18	44	62
tag00931	CATGAAAATATGGTCAAAGTGGGTGG	0	3	3	1	3	4	7
tag00932	CATGAAAATATGTGTAATTCCCAGGT	2	4	5	3	6	8	14
tag00933	CATGAAAATATTAAATTGCCCATCTC	0	3	0	1	3	1	4
tag00934	CATGAAAATATTCGATTATATTAGAA	1	0	5	4	1	9	10
tag00935	CATGAAAATATTCGATTATATTAGAT	0	0	3	0	0	3	3
tag00936	CATGAAAATATTGAAACCAAAAAAAA	0	0	1	1	0	2	2
tag00937	CATGAAAATATTGAAACCAAAGAAAA	1	0	1	0	1	1	2
tag00938	CATGAAAATATTGAAACCAAAGAAAG	1	1	1	2	2	3	5
tag00939	CATGAAAATATTGATTTTTTATATGA	0	1	2	1	1	3	4
tag00940	CATGAAAATATTGATTTTTTTATATG	0	0	2	1	0	3	3
tag00941	CATGAAAATATTGTCTTGTGACCAAT	0	0	1	3	0	4	4
tag00942	CATGAAAATATTTGCCTTTTTATTAA	0	0	3	0	0	3	3
tag00943	CATGAAAATATTTTCACGGATATCAT	3	17	6	10	20	16	36
tag00944	CATGAAAATATTTTCGATTTTATATA	0	2	1	0	2	1	3
tag00945	CATGAAAATATTTTCTGATAATGCTT	1	2	1	7	3	8	11
tag00946	CATGAAAATATTTTGAAGTGAGTAAA	1	1	0	1	2	1	3
tag00947	CATGAAAATATTTTTAAATATATGCC	0	3	0	1	3	1	4
tag00948	CATGAAAATATTTTTACGGATATCAT	1	0	1	6	1	7	8
tag00949	CATGAAAATATTTTTCAGTAATACAA	0	1	0	2	1	2	3
tag00950	CATGAAAATATTTTTGGTGGGATTAT	0	1	1	0	1	1	2
tag00951	CATGAAAATCAAAATGAACTTCACAT	0	2	0	0	2	0	2
tag00952	CATGAAAATCAAAATTCTATTCTAAA	1	2	0	1	3	1	4
tag00953	CATGAAAATCAAATGATACCAAAACG	74	130	436	388	204	824	1028
tag00954	CATGAAAATCAAGAAGTTCCTGAGGA	2	1	9	12	3	21	24
tag00955	CATGAAAATCAAGCAAAAAAAAGAAT	0	2	2	2	2	4	6
tag00956	CATGAAAATCAAGCTACAGATGAGCA	0	0	10	4	0	14	14
tag00957	CATGAAAATCAAGTTTGCCGACATTT	0	0	0	4	0	4	4
tag00958	CATGAAAATCAATATGCGTATAACAT	0	0	2	6	0	8	8
tag00959	CATGAAAATCACGCTAAAATAAATAT	6	11	14	23	17	37	54
tag00960	CATGAAAATCATAAAAAAAAAAAAAA	0	1	0	1	1	1	2
tag00961	CATGAAAATCATAGAGGATTATCTGA	0	0	3	0	0	3	3
tag00962	CATGAAAATCATCACTGATACTCTAG	0	2	8	8	2	16	18
tag00963	CATGAAAATCCAAAAGGCAGACGCAG	2	4	4	10	6	14	20
tag00964	CATGAAAATCCCAGAACATTAAGATG	0	0	0	2	0	2	2
tag00965	CATGAAAATCCCCTCTATGGAAAGTT	0	0	2	4	0	6	6
tag00966	CATGAAAATCCGGAGGACCGAGTACC	3	0	0	0	3	0	3
tag00967	CATGAAAATCCGGTATGTGATATTAA	0	0	2	0	0	2	2
tag00968	CATGAAAATCCTATTCAATTTCAACG	0	0	76	49	0	125	125
tag00969	CATGAAAATCCTGTACATATTGTAAA	1	3	12	4	4	16	20
tag00970	CATGAAAATCCTGTATGTGATATTAA	9	22	48	61	31	109	140
tag00971	CATGAAAATCGAATGGATAAGTTCTT	1	0	2	0	1	2	3
tag00972	CATGAAAATCGACAATAAGCTGCTGG	0	1	0	1	1	1	2
tag00973	CATGAAAATCGACAATAAGGTGCTGG	1	4	20	0	5	20	25
tag00974	CATGAAAATCGAGTAAAAAAATGTAT	0	0	1	2	0	3	3
tag00975	CATGAAAATCGAGTAAAAAATGTATT	5	34	626	391	39	1017	1056
tag00976	CATGAAAATCGATCCAAAGTTAATAT	3	7	12	7	10	19	29
tag00977	CATGAAAATCGATCTCATCACTATAA	0	1	1	0	1	1	2
tag00978	CATGAAAATCGATTGGCGTTTTCTAA	2	3	8	2	5	10	15
tag00979	CATGAAAATCGCACGAGAGGAGATCT	6	5	4	26	11	30	41
tag00980	CATGAAAATCGGGCTCGTAACTCCTT	0	7	17	0	7	17	24
tag00981	CATGAAAATCGTCAATAAGGTGCTGG	0	4	0	26	4	26	30
tag00982	CATGAAAATCGTCAGATTATTTTTAT	0	0	10	18	0	28	28
tag00983	CATGAAAATCGTGAACATTGCCCCAG	0	1	4	4	1	8	9
tag00984	CATGAAAATCGTTTTATACTTTTAAT	2	1	1	1	3	2	5
tag00985	CATGAAAATCTAACAGATGGCGCGAT	0	0	3	1	0	4	4
tag00986	CATGAAAATCTAACTCATATTTATTT	0	3	3	9	3	12	15
tag00987	CATGAAAATCTCACACACAACGTTGA	0	0	2	0	0	2	2
tag00988	CATGAAAATCTGACAAGTAAAATAGA	7	31	37	69	38	106	144
tag00989	CATGAAAATCTGGCTCGTAACTCCTT	11	6	8	39	17	47	64
tag00990	CATGAAAATCTGTCACTGGCTCCTGG	1	0	0	6	1	6	7
tag00991	CATGAAAATCTTGAGTGTTGTAATGA	2	8	51	101	10	152	162
tag00992	CATGAAAATCTTGAGTTTTGTAATGA	3	4	18	0	7	18	25
tag00993	CATGAAAATCTTGCCAGGAAATGTTT	0	0	0	2	0	2	2
tag00994	CATGAAAATGAAAAAAAAAAAAAAAA	0	3	0	0	3	0	3
tag00995	CATGAAAATGAAACAACGAAAAAAAA	0	1	1	0	1	1	2
tag00996	CATGAAAATGAAACAACGAAATATAT	1	0	4	0	1	4	5
tag00997	CATGAAAATGAAATAAATCCATCCAC	0	0	2	0	0	2	2
tag00998	CATGAAAATGAAATTCTGCTTCTGTA	0	0	0	2	0	2	2
tag00999	CATGAAAATGAACCAAAGAAATTTGT	0	1	0	1	1	1	2
tag01000	CATGAAAATGAAGAAAAAAAAAAAAA	0	0	0	2	0	2	2
tag01001	CATGAAAATGAAGAAAATCTTTTGGA	0	1	1	0	1	1	2
tag01002	CATGAAAATGAAGAAAATCTTTTTGA	0	1	5	1	1	6	7
tag01003	CATGAAAATGAAGAACCAGTTGAACA	0	2	7	7	2	14	16
tag01004	CATGAAAATGAAGATGTTGTTCGTGT	0	0	2	0	0	2	2
tag01005	CATGAAAATGAAGATTTGCAACGCAA	0	0	3	1	0	4	4
tag01006	CATGAAAATGAAGTAGAAAAAAAAAA	0	0	1	1	0	2	2
tag01007	CATGAAAATGAATATGAAATAAAACT	0	0	13	5	0	18	18
tag01008	CATGAAAATGAATATGTTGTTCGTGT	29	51	170	259	80	429	509
tag01009	CATGAAAATGAATCGTAAAGAAACAA	0	0	2	1	0	3	3
tag01010	CATGAAAATGACAAGTGAATGGAAAC	0	1	6	0	1	6	7
tag01011	CATGAAAATGACAAGTGAATGGAAAG	0	3	2	0	3	2	5
tag01012	CATGAAAATGACAAGTGAATGGAAAT	3	4	11	28	7	39	46
tag01013	CATGAAAATGACTGATGAAATTCAAA	1	1	1	0	2	1	3
tag01014	CATGAAAATGACTGCAACCTGCTGCT	0	0	1	1	0	2	2
tag01015	CATGAAAATGACTTCTCGCGAATGTG	1	3	0	9	4	9	13
tag01016	CATGAAAATGAGAATTTATTTTATAC	6	13	42	57	19	99	118
tag01017	CATGAAAATGAGGAGATAGTTGACAG	8	31	32	69	39	101	140
tag01018	CATGAAAATGAGTTTGAAATTAAAAT	1	3	11	28	4	39	43
tag01019	CATGAAAATGAGTTTGAAGCTCTTGT	0	2	2	7	2	9	11
tag01020	CATGAAAATGATAACATTGGAGAAGG	0	1	1	6	1	7	8
tag01021	CATGAAAATGATATTAAAAAAATTGT	1	3	0	1	4	1	5
tag01022	CATGAAAATGATCCAAAAAAAAAAAA	0	0	1	1	0	2	2
tag01023	CATGAAAATGATTCGTGTTCCTGGTT	0	0	13	6	0	19	19
tag01024	CATGAAAATGATTGAAGAAGTAACAT	0	0	2	4	0	6	6
tag01025	CATGAAAATGCACAAAATATTAAAAA	2	21	0	19	23	19	42
tag01026	CATGAAAATGCACAAAATATTTAAAA	2	0	0	27	2	27	29
tag01027	CATGAAAATGCACCTGAGACAATGTC	0	1	1	1	1	2	3
tag01028	CATGAAAATGCCACGAGCCAAAAGAA	4	12	26	51	16	77	93
tag01029	CATGAAAATGCCGGCGCAGTCGTCCG	0	0	3	5	0	8	8
tag01030	CATGAAAATGCGCATAGTTATTGCAC	0	0	2	0	0	2	2
tag01031	CATGAAAATGCTAACATAATCAAAAC	0	0	2	1	0	3	3
tag01032	CATGAAAATGCTATTATAACCCGTAA	0	0	1	1	0	2	2
tag01033	CATGAAAATGCTTATGAATCATACGG	11	13	41	31	24	72	96
tag01034	CATGAAAATGGAAAGCGCCACAAAGA	0	1	15	7	1	22	23
tag01035	CATGAAAATGGAAAGGATAATACAAA	0	1	0	1	1	1	2
tag01036	CATGAAAATGGAACGAAAACAAACTT	0	1	1	0	1	1	2
tag01037	CATGAAAATGGAAGAAACAAGCTCGA	1	1	6	4	2	10	12
tag01038	CATGAAAATGGAATCTGTATTATGGT	0	3	0	1	3	1	4
tag01039	CATGAAAATGGACCCTGATGTTAATG	6	2	16	42	8	58	66
tag01040	CATGAAAATGGATACTTGATTGAATT	1	4	1	5	5	6	11
tag01041	CATGAAAATGGCACCTTTCGACCAAA	0	1	0	1	1	1	2
tag01042	CATGAAAATGGCGCAGGCCAACTCTT	0	0	1	1	0	2	2
tag01043	CATGAAAATGGCTTCTACTCCTAGCA	0	2	2	3	2	5	7
tag01044	CATGAAAATGGGAATAACAATTTCGA	4	8	3	5	12	8	20
tag01045	CATGAAAATGGTGTGGTACATAAGAA	0	1	0	2	1	2	3
tag01046	CATGAAAATGTAAAATAAATTTATAT	7	44	0	11	51	11	62
tag01047	CATGAAAATGTAAACATCTGCATAAA	0	0	2	0	0	2	2
tag01048	CATGAAAATGTAAACGTCTGCATAAA	0	0	1	2	0	3	3
tag01049	CATGAAAATGTAATAAAGGAAGATGA	4	9	2	11	13	13	26
tag01050	CATGAAAATGTACAAAGTTGGAGACA	0	0	1	2	0	3	3
tag01051	CATGAAAATGTAGAATGCAGACAATT	1	1	1	5	2	6	8
tag01052	CATGAAAATGTATTAAAGGAAGGCGA	0	1	1	0	1	1	2
tag01053	CATGAAAATGTATTGAATAATGAAAA	0	0	6	1	0	7	7
tag01054	CATGAAAATGTCAATAGTATACTCTT	33	39	63	96	72	159	231
tag01055	CATGAAAATGTGCAAACATTACACCA	0	1	0	1	1	1	2
tag01056	CATGAAAATGTGTCCAAAGTTGCAAA	0	250	18	0	250	18	268
tag01057	CATGAAAATGTGTCGATAATTAAATA	5	8	3	7	13	10	23
tag01058	CATGAAAATGTGTGAGTAATATAACT	0	6	20	14	6	34	40
tag01059	CATGAAAATGTTAAATTAAAAAGAAT	1	2	10	5	3	15	18
tag01060	CATGAAAATGTTAAATTATGCTAATT	0	1	5	0	1	5	6
tag01061	CATGAAAATGTTCAAGGGCGTCGTTT	0	0	12	4	0	16	16
tag01062	CATGAAAATGTTCATTATATCGAGCC	0	1	1	0	1	1	2
tag01063	CATGAAAATGTTGATTGTTGAAATGA	2	0	222	0	2	222	224
tag01064	CATGAAAATGTTGATTGTTGGAATGA	0	1	0	103	1	103	104
tag01065	CATGAAAATGTTTATGACAAAAACGA	0	0	3	0	0	3	3
tag01066	CATGAAAATGTTTTTGGTGCGCTTAA	76	126	35	165	202	200	402
tag01067	CATGAAAATGTTTTTGGTGGGTCTAA	54	27	9	132	81	141	222
tag01068	CATGAAAATGTTTTTTGGTGGGTCTA	0	1	1	0	1	1	2
tag01069	CATGAAAATGTTTTTTGTAGGATATT	0	0	1	1	0	2	2
tag01070	CATGAAAATTAAAAAAAAAAAAAAAA	0	11	0	0	11	0	11
tag01071	CATGAAAATTAAAGTAAAAATAACCT	0	0	6	0	0	6	6
tag01072	CATGAAAATTAAATTCGAATAATATA	3	7	11	12	10	23	33
tag01073	CATGAAAATTAAGATTAAACAGAATG	52	160	37	64	212	101	313
tag01074	CATGAAAATTAATATTGCGAAGCGAC	0	0	1	1	0	2	2
tag01075	CATGAAAATTAATTTATCATACTAGT	0	0	1	1	0	2	2
tag01076	CATGAAAATTAATTTTATTTAACGCT	1	0	3	0	1	3	4
tag01077	CATGAAAATTACATAAAGCAATATTT	0	1	1	1	1	2	3
tag01078	CATGAAAATTACCCACGCAAGACTTC	0	5	24	40	5	64	69
tag01079	CATGAAAATTACCTAACCGTCAAAAA	0	4	7	0	4	7	11
tag01080	CATGAAAATTACGTCAACCGAAAAAG	1	0	2	0	1	2	3
tag01081	CATGAAAATTACTTTAATTTATAAAA	0	7	1	0	7	1	8
tag01082	CATGAAAATTAGAATACTTTCAAATA	0	0	1	1	0	2	2
tag01083	CATGAAAATTAGACTGCTTCTACTGG	0	0	2	1	0	3	3
tag01084	CATGAAAATTAGTAATCAGTGGAAGT	0	0	4	0	0	4	4
tag01085	CATGAAAATTATATAAATTAACAAAA	0	12	22	3	12	25	37
tag01086	CATGAAAATTATCGCTTTTGGTTTTT	0	0	2	0	0	2	2
tag01087	CATGAAAATTATGCAAAAAACAATGT	0	0	38	28	0	66	66
tag01088	CATGAAAATTATTCTCTTGGAAAGGG	55	53	67	79	108	146	254
tag01089	CATGAAAATTATTGATTTATTGTCTT	0	0	2	0	0	2	2
tag01090	CATGAAAATTATTTAGTTCAGTGTTC	0	0	1	2	0	3	3
tag01091	CATGAAAATTCCCAACTATCAACAAC	0	0	1	1	0	2	2
tag01092	CATGAAAATTCTATTTTAAGAACATA	0	3	0	0	3	0	3
tag01093	CATGAAAATTCTCGCGAAAAATAGAA	0	0	4	2	0	6	6
tag01094	CATGAAAATTCTGGAGTGCACTGACA	0	0	5	5	0	10	10
tag01095	CATGAAAATTCTTGATATTTTTTTTT	0	0	1	2	0	3	3
tag01096	CATGAAAATTGAAAAAAAAAAAAAAA	0	4	2	1	4	3	7
tag01097	CATGAAAATTGAAATTTTTCCTTAGA	1	3	0	0	4	0	4
tag01098	CATGAAAATTGCAACCAATTCTACAA	2	15	0	11	17	11	28
tag01099	CATGAAAATTGCATATAGGTATCTTA	1	2	0	4	3	4	7
tag01100	CATGAAAATTGCATATATCTTATTGT	7	19	6	17	26	23	49
tag01101	CATGAAAATTGCCCTTTACTTGAAAC	0	0	1	3	0	4	4
tag01102	CATGAAAATTGCGTTATCTGTTTCGG	0	0	1	1	0	2	2
tag01103	CATGAAAATTGGAACGGAAACCAAAA	0	0	12	30	0	42	42
tag01104	CATGAAAATTGTAAGAAAAGAATCTT	2	11	36	25	13	61	74
tag01105	CATGAAAATTGTGAAAAAAAGGAAAC	1	1	0	1	2	1	3
tag01106	CATGAAAATTGTGAAAAAGAGGAAAC	0	0	1	1	0	2	2
tag01107	CATGAAAATTGTGGAGTGCACTGACA	1	0	4	2	1	6	7
tag01108	CATGAAAATTGTTACCTGAATCTTAA	0	0	5	2	0	7	7
tag01109	CATGAAAATTGTTGGTAAGGATGAAA	0	0	5	10	0	15	15
tag01110	CATGAAAATTGTTTTATACTTTTAAT	0	1	3	0	1	3	4
tag01111	CATGAAAATTTAAAAAAAAAAAAAAA	1	0	7	1	1	8	9
tag01112	CATGAAAATTTAAAGGATTTTGTATG	0	1	0	2	1	2	3
tag01113	CATGAAAATTTAAGAGAGTTCATTGA	0	0	5	1	0	6	6
tag01114	CATGAAAATTTAATGAACCCAGGATA	2	1	0	1	3	1	4
tag01115	CATGAAAATTTACAAAAAAAAAAAAA	0	0	1	1	0	2	2
tag01116	CATGAAAATTTAGATATATATCAGAA	0	5	5	7	5	12	17
tag01117	CATGAAAATTTAGATCTAGAATATAC	0	0	0	2	0	2	2
tag01118	CATGAAAATTTATAAATGGGTACCAA	3	0	1	1	3	2	5
tag01119	CATGAAAATTTATTAAAAGAAATAAA	0	2	19	2	2	21	23
tag01120	CATGAAAATTTCAAAATGGCGGTTAT	1	0	12	28	1	40	41
tag01121	CATGAAAATTTCCATATCATTTTTGT	1	0	3	4	1	7	8
tag01122	CATGAAAATTTCCATATCATTTTTTT	3	3	0	3	6	3	9
tag01123	CATGAAAATTTCTTTGTTTTTTCGGA	0	0	6	0	0	6	6
tag01124	CATGAAAATTTGAAATAATAGGTTAG	0	0	2	0	0	2	2
tag01125	CATGAAAATTTGAAATCATAGGTTAG	0	0	1	2	0	3	3
tag01126	CATGAAAATTTGAACGGAAACCAAAA	0	0	6	0	0	6	6
tag01127	CATGAAAATTTTAAAAAAAAAAAAAA	0	1	2	0	1	2	3
tag01128	CATGAAAATTTTAGTTATAATAAGGT	6	18	16	21	24	37	61
tag01129	CATGAAAATTTTATTTATCTGTTTAG	0	0	8	9	0	17	17
tag01130	CATGAAAATTTTGTAATCTATCGACG	0	0	3	4	0	7	7
tag01131	CATGAAAATTTTGTGCGATAACTGAG	1	1	4	2	2	6	8
tag01132	CATGAAAATTTTGTGTGGTAACTGAG	2	0	4	1	2	5	7
tag01133	CATGAAAATTTTTGCATATGTAATAT	0	1	1	0	1	1	2
tag01134	CATGAAAATTTTTTTGGCAATACGAA	1	1	2	15	2	17	19
tag01135	CATGAAACAAAAAACATTTTAAACAC	0	1	3	1	1	4	5
tag01136	CATGAAACAAAAAAGAGCGTCCCATA	0	0	1	1	0	2	2
tag01137	CATGAAACAAAAATAAAATAAAAATA	16	67	1	11	83	12	95
tag01138	CATGAAACAAAAATGTTCGCTGTCAA	18	56	43	55	74	98	172
tag01139	CATGAAACAAAACAGGTTTTAATAAG	0	0	2	1	0	3	3
tag01140	CATGAAACAAAATATTACCATCGTAT	0	3	0	0	3	0	3
tag01141	CATGAAACAAAATTCCAACGTGGAGA	0	0	3	0	0	3	3
tag01142	CATGAAACAAAATTCTTGTTTAAAAT	9	19	19	58	28	77	105
tag01143	CATGAAACAAACATTAAATACTGAAA	0	1	2	5	1	7	8
tag01144	CATGAAACAAACCCAAACCTTGGTTG	0	0	3	1	0	4	4
tag01145	CATGAAACAAAGATTACTTAATCTAA	0	0	2	1	0	3	3
tag01146	CATGAAACAAAGTTACAGAAAATCTC	0	1	1	3	1	4	5
tag01147	CATGAAACAAATATATTATATTTTGT	0	1	1	1	1	2	3
tag01148	CATGAAACAAATATTATTTTTTTGCT	1	1	42	54	2	96	98
tag01149	CATGAAACAAATGGAGGACACAATTC	0	0	5	6	0	11	11
tag01150	CATGAAACAAATTATCACGAAATACA	1	0	1	0	1	1	2
tag01151	CATGAAACAAATTTAGTCAAATATAA	0	1	0	2	1	2	3
tag01152	CATGAAACAACAAAAAAAAAAAAAAA	0	1	1	1	1	2	3
tag01153	CATGAAACAACAATAAAATAAAAATA	8	0	3	10	8	13	21
tag01154	CATGAAACAACACTGCGTAAATGCAC	1	0	0	1	1	1	2
tag01155	CATGAAACAACATCTGGGATTCAAAT	1	0	9	11	1	20	21
tag01156	CATGAAACAACCAAAAAAAAAAAAAA	0	0	4	0	0	4	4
tag01157	CATGAAACAACCCAAAAAAAAAAAAA	0	1	1	1	1	2	3
tag01158	CATGAAACAACCTCAAAAGTCAAAAC	0	0	0	7	0	7	7
tag01159	CATGAAACAACGAAAAAAAAAAAAAA	0	0	2	0	0	2	2
tag01160	CATGAAACAACTAGTATTACCAGAGG	0	0	0	2	0	2	2
tag01161	CATGAAACAACTGGATCCTATCACAG	2	0	7	8	2	15	17
tag01162	CATGAAACAAGAAAAAAAAAAAAAAA	1	0	2	1	1	3	4
tag01163	CATGAAACAAGAAAACCTGTGATTGA	0	10	2	4	10	6	16
tag01164	CATGAAACAAGACTCGACCTTAATGT	0	0	1	2	0	3	3
tag01165	CATGAAACAAGAGGAAGTCGAGGATG	0	3	0	0	3	0	3
tag01166	CATGAAACAAGCGGACAAAAATAACG	0	6	0	0	6	0	6
tag01167	CATGAAACAAGGAAAAAAAAAAAAAA	0	0	6	1	0	7	7
tag01168	CATGAAACAAGGAAAAGGAAAAAAAT	0	2	0	1	2	1	3
tag01169	CATGAAACAAGGATTACTTAATCTAA	0	1	1	0	1	1	2
tag01170	CATGAAACAAGGCACTAAATTTCAAT	0	1	0	3	1	3	4
tag01171	CATGAAACAAGGCAGTAAATTTCAAT	219	0	0	0	219	0	219
tag01172	CATGAAACAAGGCAGTAAATTTCTAT	0	2	0	0	2	0	2
tag01173	CATGAAACAAGGCAGTAAATTTGAAT	0	1	0	1	1	1	2
tag01174	CATGAAACAAGGCATTAAATTTCAAT	0	0	1	5	0	6	6
tag01175	CATGAAACAAGGCGGTAAATTTCAAT	414	1307	523	3297	1721	3820	5541
tag01176	CATGAAACAAGGTAGATAAATCATTT	0	2	0	1	2	1	3
tag01177	CATGAAACAAGGTAGTAAATTTCAAT	0	1	0	2	1	2	3
tag01178	CATGAAACAAGGTGGTAAATTTCAAT	2	0	0	0	2	0	2
tag01179	CATGAAACAAGTAACCTCAAAATGAC	2	0	0	0	2	0	2
tag01180	CATGAAACAAGTATTTAAGATACTTT	1	3	0	0	4	0	4
tag01181	CATGAAACAAGTCGTGAGATGGTGCC	0	0	1	1	0	2	2
tag01182	CATGAAACAATAAATAATTGTTTCTG	0	0	1	2	0	3	3
tag01183	CATGAAACAATAATGGAGCAGGGTGC	0	0	2	2	0	4	4
tag01184	CATGAAACAATAATGTAACTGTCTAA	0	0	4	1	0	5	5
tag01185	CATGAAACAATACCCCTTTTTTAAGA	0	0	3	3	0	6	6
tag01186	CATGAAACAATAGCAAATAAGTAGAT	0	0	6	3	0	9	9
tag01187	CATGAAACAATATTAAAGTTCTTACT	1	3	0	2	4	2	6
tag01188	CATGAAACAATATTCACTATTTCCTA	1	3	0	0	4	0	4
tag01189	CATGAAACAATATTTTGAGCACGATT	1	0	9	10	1	19	20
tag01190	CATGAAACAATCAAATGTTGTAGTCT	1	2	12	7	3	19	22
tag01191	CATGAAACAATCAGAAGGATTAATAC	1	1	1	5	2	6	8
tag01192	CATGAAACAATGAAATGAAAAAATGT	0	0	2	0	0	2	2
tag01193	CATGAAACAATGGTTGATGTAGAATA	9	5	46	30	14	76	90
tag01194	CATGAAACAATTCTCTCTTTTAGAGA	1	1	1	0	2	1	3
tag01195	CATGAAACAATTGAGAGTAGTAGAAA	0	1	0	2	1	2	3
tag01196	CATGAAACAATTGTTTTGATTTACAG	0	0	3	2	0	5	5
tag01197	CATGAAACAATTTGGCACACAAAAGT	0	0	2	2	0	4	4
tag01198	CATGAAACACAAAAAAAAAAAAAAAA	0	1	0	1	1	1	2
tag01199	CATGAAACACAAAGATGTGGCATATT	0	0	1	1	0	2	2
tag01200	CATGAAACACAAGACTCTTTAATTTG	0	1	1	0	1	1	2
tag01201	CATGAAACACAATCACAGAGAAATGA	0	1	8	6	1	14	15
tag01202	CATGAAACACAATTTGGGTGTTTTTG	1	0	1	0	1	1	2
tag01203	CATGAAACACACAGAGAGCCCACTAC	0	0	0	2	0	2	2
tag01204	CATGAAACACACCTCCCATAAAGGCC	2	0	0	0	2	0	2
tag01205	CATGAAACACAGAAAAAAAAAAAAAA	0	0	4	0	0	4	4
tag01206	CATGAAACACAGAACTAACATTTACA	0	0	3	0	0	3	3
tag01207	CATGAAACACATAAAAAAAAAAAAAA	0	0	1	1	0	2	2
tag01208	CATGAAACACCACAAAAAAAAAAAAA	0	0	3	0	0	3	3
tag01209	CATGAAACACCATATCGTATTATGCG	0	2	0	1	2	1	3
tag01210	CATGAAACACCCCAAAAAAAAAAAAA	0	0	7	5	0	12	12
tag01211	CATGAAACACCGAAAAAAAAAAAAAA	0	1	2	1	1	3	4
tag01212	CATGAAACACCGTCACACATAATAAA	0	0	1	1	0	2	2
tag01213	CATGAAACACCTACTATCCAGATTAA	0	3	5	11	3	16	19
tag01214	CATGAAACACCTTTTGACATAGTAAG	0	0	3	0	0	3	3
tag01215	CATGAAACACGATACAAGAAAAAAAA	0	2	1	0	2	1	3
tag01216	CATGAAACACGATACAAGAAAAGAAA	0	1	0	1	1	1	2
tag01217	CATGAAACACGCACGTCAAACACATT	0	0	4	7	0	11	11
tag01218	CATGAAACACGCTCTGCAACGTGCAA	0	0	2	0	0	2	2
tag01219	CATGAAACACGGAAGAAAGAATTTAA	0	0	2	1	0	3	3
tag01220	CATGAAACACGGTTCAAAAAAAAAAA	0	1	2	1	1	3	4
tag01221	CATGAAACACGGTTCAAGAAAAAAAA	0	2	3	2	2	5	7
tag01222	CATGAAACACGGTTCAAGAAAAGAAA	0	2	8	2	2	10	12
tag01223	CATGAAACACGGTTTTAGCAATAATA	0	0	1	1	0	2	2
tag01224	CATGAAACACTACTTGAAATTATAAG	0	0	9	1	0	10	10
tag01225	CATGAAACACTAGGTTGTAAATATGT	1	2	3	16	3	19	22
tag01226	CATGAAACACTATCAGATACAACGCT	0	0	1	1	0	2	2
tag01227	CATGAAACACTCTCAGGAAAATAAAC	0	3	0	0	3	0	3
tag01228	CATGAAACACTGAAACTTTTACTATC	1	3	2	1	4	3	7
tag01229	CATGAAACACTGAACGAATGTTATAA	0	0	10	5	0	15	15
tag01230	CATGAAACACTGGCCCTTCGAGGTTG	78	175	1176	1228	253	2404	2657
tag01231	CATGAAACACTGGCGAGAATTGTCGA	0	1	1	0	1	1	2
tag01232	CATGAAACACTGGTGAGATACGTCTA	0	0	1	2	0	3	3
tag01233	CATGAAACACTGTGCTCTTAAACTTC	0	0	2	1	0	3	3
tag01234	CATGAAACACTTGCAGCAACTCACAG	0	0	3	1	0	4	4
tag01235	CATGAAACACTTTTTGACATAGTAAG	0	0	6	1	0	7	7
tag01236	CATGAAACAGAAAAAAAAAAAAAAAA	0	0	0	2	0	2	2
tag01237	CATGAAACAGAAACCGGAATTCGTCG	5	10	12	11	15	23	38
tag01238	CATGAAACAGAAACCGGAATTCGTTG	3	7	9	5	10	14	24
tag01239	CATGAAACAGAAACTGTAGAAGAATA	0	1	9	8	1	17	18
tag01240	CATGAAACAGAAAGTTAAGGAAGCTG	0	0	0	2	0	2	2
tag01241	CATGAAACAGAACTATCATTACAAAA	0	1	15	6	1	21	22
tag01242	CATGAAACAGAAGACAAAAAAAAAAA	0	1	0	1	1	1	2
tag01243	CATGAAACAGAAGACATAAAAAATAT	0	2	0	1	2	1	3
tag01244	CATGAAACAGAATAAAAAAAAAAAAA	0	1	4	0	1	4	5
tag01245	CATGAAACAGAATAAAGGAAAAAAAA	0	0	4	0	0	4	4
tag01246	CATGAAACAGAATAAAGGAAAGAGAA	0	0	4	1	0	5	5
tag01247	CATGAAACAGAGAAAGTTGTTAAGTT	4	49	0	163	53	163	216
tag01248	CATGAAACAGATAAAAAAAAAAAAAA	1	2	5	0	3	5	8
tag01249	CATGAAACAGATAAAGAAAAAAAAAA	0	1	4	2	1	6	7
tag01250	CATGAAACAGATAAAGAAAATCAAGA	3	46	210	101	49	311	360
tag01251	CATGAAACAGATGTATCTGTAGAATA	5	2	0	1	7	1	8
tag01252	CATGAAACAGATTCTAAGTCTAATTC	1	0	1	0	1	1	2
tag01253	CATGAAACAGCAATTAGAAGCAGCTA	0	0	3	3	0	6	6
tag01254	CATGAAACAGCAATTAGAATCAGCTA	0	0	2	1	0	3	3
tag01255	CATGAAACAGCACAAAAAAAAAAAAA	0	2	1	0	2	1	3
tag01256	CATGAAACAGCACAAGATTGCTTTGT	1	2	1	1	3	2	5
tag01257	CATGAAACAGCATTGAGGGGTCTAAA	3	3	6	8	6	14	20
tag01258	CATGAAACAGCCAATTGAATGCTCAT	0	75	0	14	75	14	89
tag01259	CATGAAACAGCCAATTGAATGTTCAT	44	0	3	10	44	13	57
tag01260	CATGAAACAGCGCAGCAAAAAAAAAA	0	0	2	0	0	2	2
tag01261	CATGAAACAGCTACAAGGATTCTCGT	1	6	25	16	7	41	48
tag01262	CATGAAACAGCTACTGGCCGCACATT	0	0	0	2	0	2	2
tag01263	CATGAAACAGGAAATATAGGAAAAGT	0	0	35	0	0	35	35
tag01264	CATGAAACAGGCAAGTAAGGGCTCCA	0	0	3	0	0	3	3
tag01265	CATGAAACAGGCAGCCATCCCCGACT	0	2	0	0	2	0	2
tag01266	CATGAAACAGTAAGATCTTTCGACGT	0	0	3	6	0	9	9
tag01267	CATGAAACAGTATCGAATGAATGAGA	0	0	0	10	0	10	10
tag01268	CATGAAACAGTATCGGATGAGTGAGA	0	0	14	4	0	18	18
tag01269	CATGAAACAGTGCGCGAGTGAATTGA	2	3	11	23	5	34	39
tag01270	CATGAAACAGTGGCTCGTGGTAGATT	0	1	7	15	1	22	23
tag01271	CATGAAACAGTGGCTGTCGAAGATAG	0	1	10	12	1	22	23
tag01272	CATGAAACAGTGTAATGAAGATGAAT	33	83	284	320	116	604	720
tag01273	CATGAAACAGTGTGAAATTATCTCAT	0	0	3	6	0	9	9
tag01274	CATGAAACAGTGTTGTAATTATTCAG	0	0	2	0	0	2	2
tag01275	CATGAAACAGTTCAAGAAGAAGATAC	2	3	4	5	5	9	14
tag01276	CATGAAACAGTTCAGTGTTGAAGTTT	0	1	18	11	1	29	30
tag01277	CATGAAACAGTTCTGCTGCTGACCTG	0	1	0	1	1	1	2
tag01278	CATGAAACAGTTGAACAGTGGAAATG	3	5	0	1	8	1	9
tag01279	CATGAAACAGTTGAATTAACTGCAAT	0	0	2	1	0	3	3
tag01280	CATGAAACAGTTTTGCAAAAAAAAAA	0	0	4	0	0	4	4
tag01281	CATGAAACATAAAAAAAAAAAAAAAA	1	0	2	0	1	2	3
tag01282	CATGAAACATAAAAAGTTGTATATGA	22	82	428	446	104	874	978
tag01283	CATGAAACATAAAGGTAACCCTTATT	1	0	7	4	1	11	12
tag01284	CATGAAACATAAAGGTAACCGTTATT	0	1	0	5	1	5	6
tag01285	CATGAAACATAACGCCTATTCGTGTA	13	21	26	42	34	68	102
tag01286	CATGAAACATAAGATGTAAAGGCTCA	0	1	1	2	1	3	4
tag01287	CATGAAACATAATATATCAGATCTAA	0	1	1	2	1	3	4
tag01288	CATGAAACATACACTATGTTTTGTAA	2	6	1	5	8	6	14
tag01289	CATGAAACATACGCAGATTTGCGTTA	0	0	10	16	0	26	26
tag01290	CATGAAACATACGGATCGCTTAAAAT	0	0	1	2	0	3	3
tag01291	CATGAAACATAGAAAGTTGTTAAGTT	18	0	227	0	18	227	245
tag01292	CATGAAACATAGAGGTAACCCTTATT	1	2	1	1	3	2	5
tag01293	CATGAAACATATAATTCACTTCGAAC	6	4	3	9	10	12	22
tag01294	CATGAAACATATAGACACCTCAGAAT	1	1	1	1	2	2	4
tag01295	CATGAAACATATAGATAACTCAGAAT	0	0	3	2	0	5	5
tag01296	CATGAAACATATATCAGATCTAACAT	1	1	2	1	2	3	5
tag01297	CATGAAACATCAAAAAAAAAAAAAAA	0	8	0	5	8	5	13
tag01298	CATGAAACATCACAAAAAAAAATAAA	0	0	2	0	0	2	2
tag01299	CATGAAACATCACAAAAAAGAAAAAA	0	0	2	1	0	3	3
tag01300	CATGAAACATCACAAAAAATAAAAAA	0	0	1	1	0	2	2
tag01301	CATGAAACATCATAAAAAAAAAAAAA	0	0	4	2	0	6	6
tag01302	CATGAAACATCCAAAAAAAAAAAAAA	0	0	6	0	0	6	6
tag01303	CATGAAACATCCACATCGCTTGGATA	0	0	0	2	0	2	2
tag01304	CATGAAACATCCCAGCAAAAAAAAAA	0	0	3	0	0	3	3
tag01305	CATGAAACATCCCCAAAAAAAAAAAA	0	1	3	0	1	3	4
tag01306	CATGAAACATCCCTAAAAAAAAAAAA	1	2	3	1	3	4	7
tag01307	CATGAAACATCCGAAAAAAAAAAAAA	0	1	1	1	1	2	3
tag01308	CATGAAACATCGATAAAAAAAAAAAA	0	0	2	0	0	2	2
tag01309	CATGAAACATCGCAAAAAAAAAAAAA	79	511	2358	1391	590	3749	4339
tag01310	CATGAAACATCGCAAGAAAGAAAAAA	0	0	1	1	0	2	2
tag01311	CATGAAACATCGCACCAAAAAAAAAA	0	0	8	0	0	8	8
tag01312	CATGAAACATCGCAGACAAAAAAAAA	0	0	1	1	0	2	2
tag01313	CATGAAACATCGCAGCAAAAAAAAAA	6	49	258	208	55	466	521
tag01314	CATGAAACATCGCAGCAAAAAAATAA	0	0	3	0	0	3	3
tag01315	CATGAAACATCGCAGCAAAAAGAAAA	0	0	2	0	0	2	2
tag01316	CATGAAACATCGCAGCAAAATAAAAA	0	0	2	0	0	2	2
tag01317	CATGAAACATCGCAGCAAAGAAAAAA	0	0	3	0	0	3	3
tag01318	CATGAAACATCGCAGCAAATAAAAAA	1	0	1	0	1	1	2
tag01319	CATGAAACATCGCAGCAAGAAAAAAA	0	0	3	0	0	3	3
tag01320	CATGAAACATCGCAGCAATAAAAAAA	0	0	4	0	0	4	4
tag01321	CATGAAACATCGCAGCATAAAAAAAA	0	0	8	0	0	8	8
tag01322	CATGAAACATCGCAGCCAAAAAAAAA	0	0	8	0	0	8	8
tag01323	CATGAAACATCGCAGCGAAAAAAAAA	3	0	11	0	3	11	14
tag01324	CATGAAACATCGCAGCTAAAAAAAAA	0	0	13	0	0	13	13
tag01325	CATGAAACATCGCAGGAAAAAAAAAA	0	0	4	0	0	4	4
tag01326	CATGAAACATCGCAGTAAAAAAAAAA	1	0	14	0	1	14	15
tag01327	CATGAAACATCGCGCCAAAAAAAAAA	0	1	1	0	1	1	2
tag01328	CATGAAACATCGCGGAAAAAAAAAAA	0	0	1	1	0	2	2
tag01329	CATGAAACATCGCTAAAAAAAAAGAA	0	0	0	2	0	2	2
tag01330	CATGAAACATCTCAGTAAAATAGGAA	0	0	2	0	0	2	2
tag01331	CATGAAACATCTGGCGGAAGGAAGGA	0	1	0	1	1	1	2
tag01332	CATGAAACATCTTAATACTGCTAAAT	0	0	0	2	0	2	2
tag01333	CATGAAACATGTCAAAATTGTCTATA	0	0	2	0	0	2	2
tag01334	CATGAAACATTACCATATTTTTTGAA	0	2	2	2	2	4	6
tag01335	CATGAAACATTCCAAACCAACGATTT	0	1	0	1	1	1	2
tag01336	CATGAAACATTGAAATAATACCTAAT	2	18	39	52	20	91	111
tag01337	CATGAAACATTGAAATAATATCTAAT	4	5	0	0	9	0	9
tag01338	CATGAAACATTGAACTTGCTGATTGT	0	0	1	1	0	2	2
tag01339	CATGAAACATTGGGTTGCTTATAACA	0	0	0	2	0	2	2
tag01340	CATGAAACATTGTGATTTGTAATTAT	0	1	0	1	1	1	2
tag01341	CATGAAACATTGTTAGTCACACATTG	0	0	5	5	0	10	10
tag01342	CATGAAACATTTCAAAATTGTCTATA	4	9	15	36	13	51	64
tag01343	CATGAAACATTTCAATTCACCATCTT	25	0	0	6	25	6	31
tag01344	CATGAAACATTTCAATTCACCATTTT	0	25	0	3	25	3	28
tag01345	CATGAAACATTTTTGGCTTATTGTTC	2	1	0	1	3	1	4
tag01346	CATGAAACATTTTTGTATAGATCCAT	1	0	1	1	1	2	3
tag01347	CATGAAACCAAAAAAAAAAAAAAAAA	0	5	0	7	5	7	12
tag01348	CATGAAACCAAAAAAGAGTGTATGAG	0	1	0	1	1	1	2
tag01349	CATGAAACCAAACATATTCGACAATA	0	0	2	5	0	7	7
tag01350	CATGAAACCAAAGGTTCATAAGGAAC	25	31	96	178	56	274	330
tag01351	CATGAAACCAACAGAAAATTGGTGGA	0	1	3	5	1	8	9
tag01352	CATGAAACCAAGAACCTGATGTGTTA	0	0	1	3	0	4	4
tag01353	CATGAAACCAAGTTCAAAATCAGAAG	3	17	39	35	20	74	94
tag01354	CATGAAACCAATAAATTTCAATTTGG	16	57	88	82	73	170	243
tag01355	CATGAAACCAATGCATTTAATATACT	8	18	0	5	26	5	31
tag01356	CATGAAACCAATGTTCCAATGTCTGT	0	1	1	2	1	3	4
tag01357	CATGAAACCACACATCGACACATCCA	1	1	3	4	2	7	9
tag01358	CATGAAACCACACGTCCTCTGGCCAA	0	0	3	0	0	3	3
tag01359	CATGAAACCACACGTCTTCTGGCCAA	0	0	0	3	0	3	3
tag01360	CATGAAACCACCGAGATTTGTCCTTG	2	5	307	179	7	486	493
tag01361	CATGAAACCACCGAGATTTGTTCTTG	2	6	0	0	8	0	8
tag01362	CATGAAACCACCTCCTGAGAAAAAAA	0	2	2	5	2	7	9
tag01363	CATGAAACCACGGCAAAGTCTTAGAC	0	0	0	2	0	2	2
tag01364	CATGAAACCACGGCTACAAGACTGCA	0	1	0	1	1	1	2
tag01365	CATGAAACCACGTACTTTCAAGATGG	0	0	2	4	0	6	6
tag01366	CATGAAACCACTGCCACTAGACTGCA	7	7	23	38	14	61	75
tag01367	CATGAAACCACTGCTACAAGACTGCA	0	5	23	18	5	41	46
tag01368	CATGAAACCAGGAGTGACATCTATTG	0	0	1	1	0	2	2
tag01369	CATGAAACCAGTAACTACGCATTCCT	0	1	2	0	1	2	3
tag01370	CATGAAACCAGTAGTGACATCTATTG	0	0	1	8	0	9	9
tag01371	CATGAAACCAGTCCCTAAAATAATAA	0	8	13	0	8	13	21
tag01372	CATGAAACCAGTCCCTAAAGTAAAAA	0	1	1	0	1	1	2
tag01373	CATGAAACCAGTCCCTAAAGTAATAA	1	10	18	29	11	47	58
tag01374	CATGAAACCAGTGGCACAGCCTCCTG	0	0	2	0	0	2	2
tag01375	CATGAAACCAGTTTGCTGGGGTGCAC	7	8	29	32	15	61	76
tag01376	CATGAAACCATAGAACTCATACAAGA	0	2	0	0	2	0	2
tag01377	CATGAAACCATATCAAAGAACCAACA	0	0	13	16	0	29	29
tag01378	CATGAAACCATTAAGGATTTCGCAAA	1	2	0	0	3	0	3
tag01379	CATGAAACCCAAAAAAAAAAAAAAAA	0	3	8	0	3	8	11
tag01380	CATGAAACCCAAAACCTCCACACCCC	0	1	2	2	1	4	5
tag01381	CATGAAACCCAAATAAAAAACCGGTA	1	0	6	2	1	8	9
tag01382	CATGAAACCCAATCAGACTAATGTTA	0	17	19	67	17	86	103
tag01383	CATGAAACCCACGCTGACAAAACTAG	0	2	0	2	2	2	4
tag01384	CATGAAACCCACTAGGATGCTGCAAT	14	27	110	162	41	272	313
tag01385	CATGAAACCCAGAAAAAAAAAAAAAA	0	0	0	3	0	3	3
tag01386	CATGAAACCCAGAACTAACATTTACA	0	3	1	2	3	3	6
tag01387	CATGAAACCCAGGCTGACAAAACTAG	0	2	0	0	2	0	2
tag01388	CATGAAACCCATGAAGTGCCACACCC	2	1	0	0	3	0	3
tag01389	CATGAAACCCATTTAACAATCAAATT	0	0	2	0	0	2	2
tag01390	CATGAAACCCCAAAAAAAAAAAAAAA	0	1	4	0	1	4	5
tag01391	CATGAAACCCCAGCTTTGTCCATAGT	0	1	0	1	1	1	2
tag01392	CATGAAACCCCCACAGCGAGACCACA	2	2	7	6	4	13	17
tag01393	CATGAAACCCCGCAAAAAAAAAAAAA	0	0	2	0	0	2	2
tag01394	CATGAAACCCCTTGCAATTTTTTAAT	0	1	7	2	1	9	10
tag01395	CATGAAACCCGAAAAAAAAAAAAAAA	0	2	0	0	2	0	2
tag01396	CATGAAACCCTAAAAAAAAAAAAAAA	0	0	5	1	0	6	6
tag01397	CATGAAACCCTACGTGGAGCCGAAAA	98	566	357	762	664	1119	1783
tag01398	CATGAAACCCTATGTTTAATATATTT	0	0	2	7	0	9	9
tag01399	CATGAAACCCTTAATCTTCCTGTTTG	2	5	0	2	7	2	9
tag01400	CATGAAACCCTTCTTGGCCTTCTTAG	0	0	2	2	0	4	4
tag01401	CATGAAACCGAAAAAAAAAAAAAAAA	0	2	1	0	2	1	3
tag01402	CATGAAACCGAATAAAAACATATCAA	0	0	0	4	0	4	4
tag01403	CATGAAACCGAATGGCTATGGTGAAA	0	1	3	2	1	5	6
tag01404	CATGAAACCGCAAAATACTTCATTAC	0	0	1	1	0	2	2
tag01405	CATGAAACCGCATCGAAAAGGAATCA	0	2	0	0	2	0	2
tag01406	CATGAAACCGCGCAAACACGTTATGG	16	11	26	38	27	64	91
tag01407	CATGAAACCGTACACTTTATATTAAA	0	0	4	3	0	7	7
tag01408	CATGAAACCGTTTACTTCTGTAATTG	1	1	1	0	2	1	3
tag01409	CATGAAACCGTTTACTTCTTTAATTG	0	2	0	2	2	2	4
tag01410	CATGAAACCTAAAATAAAATACAATT	2	2	2	1	4	3	7
tag01411	CATGAAACCTACGTCAACTATCCTTG	0	0	4	1	0	5	5
tag01412	CATGAAACCTAGTAAAGTAGAAGTGC	0	0	1	4	0	5	5
tag01413	CATGAAACCTCAGAATAAAAATAAAT	1	2	2	11	3	13	16
tag01414	CATGAAACCTCCCAAAAAAAAAAAAA	0	0	8	0	0	8	8
tag01415	CATGAAACCTCCGATAATGAATCTTT	0	0	0	2	0	2	2
tag01416	CATGAAACCTCCTCAGTCTGAGTATT	0	0	0	2	0	2	2
tag01417	CATGAAACCTCGAATCGTTTAGCTAC	1	0	0	2	1	2	3
tag01418	CATGAAACCTGAAATGATTAATGCCA	0	0	0	2	0	2	2
tag01419	CATGAAACCTGATGACAAGCTGTGCA	1	0	2	1	1	3	4
tag01420	CATGAAACCTGCACAGAACGAATTCA	0	0	5	5	0	10	10
tag01421	CATGAAACCTGTGGAGCATCCTCACG	0	0	0	8	0	8	8
tag01422	CATGAAACCTTAAAGTCACCGGCAAT	0	0	0	2	0	2	2
tag01423	CATGAAACCTTCCAGTAAAGCACCTT	1	1	1	6	2	7	9
tag01424	CATGAAACCTTCGAAAGGAATGCGTA	22	90	303	293	112	596	708
tag01425	CATGAAACGAAAAAAAAAAAAAAAAA	0	2	3	2	2	5	7
tag01426	CATGAAACGAAAGAAATTGATATACT	0	1	0	1	1	1	2
tag01427	CATGAAACGAAATTAGAGACTGAAGT	0	0	2	1	0	3	3
tag01428	CATGAAACGAACCAAATTCAAGAGGG	0	0	161	179	0	340	340
tag01429	CATGAAACGAACGTCAGAAAGGTATT	1	0	4	4	1	8	9
tag01430	CATGAAACGAAGGTGGGATGAAGAGA	0	2	3	1	2	4	6
tag01431	CATGAAACGAATATTACACCCTCTAC	0	0	2	6	0	8	8
tag01432	CATGAAACGACAAAATATAAAACAAA	0	2	0	0	2	0	2
tag01433	CATGAAACGACAAAATATAAAACGAA	0	2	0	0	2	0	2
tag01434	CATGAAACGACGGTGGGATGAAGAGA	0	1	3	4	1	7	8
tag01435	CATGAAACGAGAAGCTGCTACCAGTT	0	0	0	3	0	3	3
tag01436	CATGAAACGAGCTGTGAAGAAGTTGA	4	11	37	44	15	81	96
tag01437	CATGAAACGAGCTGTGAGGAAGTTGA	2	0	0	0	2	0	2
tag01438	CATGAAACGAGGAGCTTTAATAGTTA	0	0	2	0	0	2	2
tag01439	CATGAAACGAGTGGACTTTGAACGAA	0	0	1	1	0	2	2
tag01440	CATGAAACGATAAAATAAAATAAAAA	0	0	2	0	0	2	2
tag01441	CATGAAACGATAAAATAAAATGAAAA	0	0	3	0	0	3	3
tag01442	CATGAAACGATAAAATAAAATGATAA	0	0	0	81	0	81	81
tag01443	CATGAAACGATAAACGCTGGCGCCGG	4	4	2	6	8	8	16
tag01444	CATGAAACGATAAATTTTAACAAAAA	0	2	2	0	2	2	4
tag01445	CATGAAACGATAGATCTATATTCTAG	1	2	2	5	3	7	10
tag01446	CATGAAACGATCAAAACTTGATCCTT	0	0	5	1	0	6	6
tag01447	CATGAAACGATGGGGTTTTAAAGGAA	22	31	38	105	53	143	196
tag01448	CATGAAACGCAAAAAAAAAAAAAAAA	0	2	1	0	2	1	3
tag01449	CATGAAACGCAAATAAAAAAACCAGT	1	0	6	0	1	6	7
tag01450	CATGAAACGCAAATCAAAAAACCAGA	0	0	6	3	0	9	9
tag01451	CATGAAACGCAACATAGATGAAAAAT	0	12	0	2	12	2	14
tag01452	CATGAAACGCAACCCATTTAGAACAA	1	6	13	13	7	26	33
tag01453	CATGAAACGCAGTAGTGGAGCTTTGC	1	1	4	1	2	5	7
tag01454	CATGAAACGCATTATAGCTCAGTATA	6	3	6	11	9	17	26
tag01455	CATGAAACGCCACGCCTCGCAGATGG	0	0	1	1	0	2	2
tag01456	CATGAAACGCCACGTTCGCAGTAAAC	0	0	2	3	0	5	5
tag01457	CATGAAACGCCATCAGGCCAACCTGT	0	0	8	9	0	17	17
tag01458	CATGAAACGCCCAGCATTGAATGTCT	0	1	1	0	1	1	2
tag01459	CATGAAACGCCGACCGCTCGTCCCGA	0	0	1	1	0	2	2
tag01460	CATGAAACGCCGTAAAGTAGAAAACA	0	1	1	0	1	1	2
tag01461	CATGAAACGCCTACGCCGCTTTTTGA	0	1	2	3	1	5	6
tag01462	CATGAAACGCGACAACGAAAACGCCT	1	1	0	0	2	0	2
tag01463	CATGAAACGCGCAAGCCGCGACAATG	0	0	0	2	0	2	2
tag01464	CATGAAACGCGGAGGTCGCGGCGGCC	0	1	6	3	1	9	10
tag01465	CATGAAACGCGTAGAACGAGAGAGAA	0	1	8	1	1	9	10
tag01466	CATGAAACGGATGAATTTTTCACAGT	2	1	2	3	3	5	8
tag01467	CATGAAACGGATTAATTTTTCACAGT	0	0	5	8	0	13	13
tag01468	CATGAAACGGCACGTTCGCAGTAAAC	1	1	4	4	2	8	10
tag01469	CATGAAACGGCTAAATAACAATTCTA	0	0	1	1	0	2	2
tag01470	CATGAAACGGCTCATTACATTTCGTA	0	2	3	2	2	5	7
tag01471	CATGAAACGGGCCATAAATATACTCT	0	0	0	3	0	3	3
tag01472	CATGAAACGGGTCAAGATGAGGTTGC	0	0	1	1	0	2	2
tag01473	CATGAAACGGTTAGTAAACAATAAAA	0	1	1	0	1	1	2
tag01474	CATGAAACGTAAAAAAAAAAAAAAAA	0	2	6	1	2	7	9
tag01475	CATGAAACGTAAAAAATGATTAAAAG	0	1	0	1	1	1	2
tag01476	CATGAAACGTAAATAAAAAAAAAAAA	0	2	1	1	2	2	4
tag01477	CATGAAACGTAAATAAATAACATAAA	0	0	1	1	0	2	2
tag01478	CATGAAACGTAAATAAATGAAAAAAA	1	2	6	0	3	6	9
tag01479	CATGAAACGTAAATAAATGACAAAAA	0	0	3	1	0	4	4
tag01480	CATGAAACGTAAATAAATGATAAGGA	0	0	0	2	0	2	2
tag01481	CATGAAACGTAAATAAATGATCTAAA	0	0	0	2	0	2	2
tag01482	CATGAAACGTAAATAAATGATTAAAA	353	1103	4850	5684	1456	10534	11990
tag01483	CATGAAACGTAAATAAATGATTACCT	0	0	0	113	0	113	113
tag01484	CATGAAACGTAAATAAATGATTAGGA	0	0	0	3	0	3	3
tag01485	CATGAAACGTAAATAAATGATTAGGC	0	0	0	6	0	6	6
tag01486	CATGAAACGTAAATAAATGATTAGGG	0	0	0	6	0	6	6
tag01487	CATGAAACGTAAATAAATGATTAGGT	0	0	0	3	0	3	3
tag01488	CATGAAACGTAAATAAATGATTAGTC	0	0	0	2	0	2	2
tag01489	CATGAAACGTAAATAAATGATTAGTG	0	0	0	3	0	3	3
tag01490	CATGAAACGTAAATAAATGATTAGTT	0	0	0	2	0	2	2
tag01491	CATGAAACGTAAATAAATGATTATGG	0	0	0	3	0	3	3
tag01492	CATGAAACGTAAATAAATGATTATTA	0	0	0	3	0	3	3
tag01493	CATGAAACGTAAATAAATGATTATTC	0	0	0	5	0	5	5
tag01494	CATGAAACGTAAATAAATGATTATTG	0	0	0	6	0	6	6
tag01495	CATGAAACGTAAATAAATGATTCACG	0	0	0	2	0	2	2
tag01496	CATGAAACGTAAATAAATGATTCCAG	0	0	0	3	0	3	3
tag01497	CATGAAACGTAAATAAATGATTCCGG	0	0	0	2	0	2	2
tag01498	CATGAAACGTAAATAAATGATTCCTG	0	0	0	3	0	3	3
tag01499	CATGAAACGTAAATAAATGATTCTAA	0	0	0	2	0	2	2
tag01500	CATGAAACGTAAGATGGAGCTGGTTG	0	2	4	2	2	6	8
tag01501	CATGAAACGTACGATGTTCATTCTAA	0	1	1	3	1	4	5
tag01502	CATGAAACGTACTGTTTCAATTAAAT	2	3	2	3	5	5	10
tag01503	CATGAAACGTACTGTTTCAATTAGGG	0	0	0	2	0	2	2
tag01504	CATGAAACGTACTGTTTCAATTATTC	0	0	0	3	0	3	3
tag01505	CATGAAACGTACTGTTTCAATTATTG	0	0	0	7	0	7	7
tag01506	CATGAAACGTACTGTTTCATTTAAAT	0	1	0	1	1	1	2
tag01507	CATGAAACGTACTGTTTCATTTAGGT	0	0	0	2	0	2	2
tag01508	CATGAAACGTAGCCGATGGTCAGATG	1	0	19	20	1	39	40
tag01509	CATGAAACGTATTCTCTGAAGTTTGA	0	0	3	3	0	6	6
tag01510	CATGAAACGTCAAATTGCTATGTTGG	1	0	1	2	1	3	4
tag01511	CATGAAACGTCCGATCGATCCTGGAC	0	1	0	1	1	1	2
tag01512	CATGAAACGTCTACAACCAACTCTAT	0	0	3	4	0	7	7
tag01513	CATGAAACGTGACTGCATAAGTGTGT	1	1	4	3	2	7	9
tag01514	CATGAAACGTGCTTATTTTATTGAAT	0	1	1	0	1	1	2
tag01515	CATGAAACGTGTGACTTCTATTGGGA	0	0	8	9	0	17	17
tag01516	CATGAAACGTTATTATAAATAATGAC	8	3	6	18	11	24	35
tag01517	CATGAAACGTTATTATAGATAATGAC	0	4	2	5	4	7	11
tag01518	CATGAAACGTTCAGATTTTTTCATCT	0	1	0	2	1	2	3
tag01519	CATGAAACGTTCTTCGAAGCGCTTCA	0	0	0	2	0	2	2
tag01520	CATGAAACGTTGTACTGTATGTAAAA	0	1	0	2	1	2	3
tag01521	CATGAAACGTTTATACACAGGCAAAG	0	0	2	0	0	2	2
tag01522	CATGAAACGTTTCTTATTTTAGATAG	0	2	9	15	2	24	26
tag01523	CATGAAACGTTTTAATGGTATTTTCA	0	0	8	1	0	9	9
tag01524	CATGAAACGTTTTACGATTATAATGG	0	0	2	0	0	2	2
tag01525	CATGAAACGTTTTTTTCCAATAAAAG	0	0	1	2	0	3	3
tag01526	CATGAAACTAAAAAATATATTTTAAA	0	0	3	1	0	4	4
tag01527	CATGAAACTAAAACGGCATTATGCCT	0	0	1	1	0	2	2
tag01528	CATGAAACTAAAAGACTTAATCGACT	0	0	25	6	0	31	31
tag01529	CATGAAACTAAAATTGAATAGTGATT	0	0	2	5	0	7	7
tag01530	CATGAAACTAAAGTAGAAATGACAGT	0	0	1	1	0	2	2
tag01531	CATGAAACTAAATAAATATTTTCTCC	0	0	2	1	0	3	3
tag01532	CATGAAACTAAATTGGAGCTACTCAC	0	1	0	7	1	7	8
tag01533	CATGAAACTAAATTTGATATCAGACA	0	0	1	4	0	5	5
tag01534	CATGAAACTAACTATACGTGAGAAGT	42	80	446	403	122	849	971
tag01535	CATGAAACTAAGATAAATATTTTTGT	1	0	6	1	1	7	8
tag01536	CATGAAACTAAGCCTCGTGATTCATC	2	1	0	1	3	1	4
tag01537	CATGAAACTAATAAAGGTAATTATAA	0	0	2	0	0	2	2
tag01538	CATGAAACTAATATCAACGCTACTAT	0	1	0	1	1	1	2
tag01539	CATGAAACTAATCGGCACAAAGGAGG	1	4	0	0	5	0	5
tag01540	CATGAAACTAATCGGTACGAAGGAGG	4	8	0	1	12	1	13
tag01541	CATGAAACTAATCTCAAAAAAAAAAA	0	1	1	0	1	1	2
tag01542	CATGAAACTAATCTCAAAACTTACAA	0	2	23	4	2	27	29
tag01543	CATGAAACTAATCTCAGATCAATGAC	0	0	1	1	0	2	2
tag01544	CATGAAACTAATTTATTTCAAAAAAA	0	0	2	0	0	2	2
tag01545	CATGAAACTAATTTTAATATTAAAAA	0	0	3	0	0	3	3
tag01546	CATGAAACTAATTTTAATATTTAAAA	0	0	2	0	0	2	2
tag01547	CATGAAACTACCAGCACTGAAGTAAG	0	1	2	2	1	4	5
tag01548	CATGAAACTACCGTCGCGTCGTGAGC	0	1	1	3	1	4	5
tag01549	CATGAAACTACCTCCAAACAATAATA	1	15	26	24	16	50	66
tag01550	CATGAAACTACGCCCTTCTTAGGTTA	0	0	1	1	0	2	2
tag01551	CATGAAACTACGTGATAAGAAAAATG	0	0	0	3	0	3	3
tag01552	CATGAAACTACGTGATAAGAAAAGTG	0	3	8	6	3	14	17
tag01553	CATGAAACTACTATCGATTATTTTTA	0	1	22	12	1	34	35
tag01554	CATGAAACTAGAAAAAAAAAAAAAAA	0	3	0	0	3	0	3
tag01555	CATGAAACTAGACGCGAAGGAAGCGG	0	2	0	0	2	0	2
tag01556	CATGAAACTAGACGGGAAGGAAGCGG	0	2	0	0	2	0	2
tag01557	CATGAAACTAGACGTCAAGGAAGCGG	0	2	0	0	2	0	2
tag01558	CATGAAACTAGACGTGAAGGAAGCGG	158	239	601	698	397	1299	1696
tag01559	CATGAAACTAGAGGCCGCGGTTTCGA	2	0	0	0	2	0	2
tag01560	CATGAAACTAGCAATTACAACTTCAG	0	2	17	17	2	34	36
tag01561	CATGAAACTATAAAAAAAAAAAAAAA	2	3	4	1	5	5	10
tag01562	CATGAAACTATAAAATAAAATGATAA	0	0	223	0	0	223	223
tag01563	CATGAAACTATAAGAATTGATTATGG	0	0	1	1	0	2	2
tag01564	CATGAAACTATAATATTGTTAAATGT	2	9	40	31	11	71	82
tag01565	CATGAAACTATATGTATACATAAATT	0	0	6	10	0	16	16
tag01566	CATGAAACTATCTACAGATTGAATAA	0	0	1	1	0	2	2
tag01567	CATGAAACTATGCAGCGTGGTATAAT	0	0	27	15	0	42	42
tag01568	CATGAAACTATTCTTTCTCGCTTCAT	0	0	1	1	0	2	2
tag01569	CATGAAACTATTGAGATTGCCAGCCG	0	0	6	1	0	7	7
tag01570	CATGAAACTATTGGCTTATCTATGTA	0	0	1	1	0	2	2
tag01571	CATGAAACTCAAAAAAAAAAAAAAAA	0	1	0	1	1	1	2
tag01572	CATGAAACTCAACTTAATGTCAGGAA	0	1	1	0	1	1	2
tag01573	CATGAAACTCAATCAGACTAATGTTA	0	0	17	0	0	17	17
tag01574	CATGAAACTCAATGTCAGTTTACTAG	0	1	1	1	1	2	3
tag01575	CATGAAACTCACCAAGTCTAAAGAAG	0	0	3	4	0	7	7
tag01576	CATGAAACTCAGTGTTATTTACAATT	0	0	1	1	0	2	2
tag01577	CATGAAACTCATCTCAAATATACCAG	5	10	2	19	15	21	36
tag01578	CATGAAACTCCATTACATAAAATGTC	0	0	2	1	0	3	3
tag01579	CATGAAACTCCTACTCCTAACAGCCC	67	0	0	9	67	9	76
tag01580	CATGAAACTCCTATTCCTAACAGCCC	52	43	0	9	95	9	104
tag01581	CATGAAACTCCTCGTGGTACTCGCTG	0	3	0	1	3	1	4
tag01582	CATGAAACTCGACGAGCGCACAATAT	1	0	0	3	1	3	4
tag01583	CATGAAACTCGATAGTTATATTCGAA	1	0	1	0	1	1	2
tag01584	CATGAAACTCGCCGGGGAGATCGAAG	0	0	0	2	0	2	2
tag01585	CATGAAACTCGCTCTGATCTTCAGCT	0	0	2	2	0	4	4
tag01586	CATGAAACTCGGCTGGAGGATGTCGT	2	0	0	0	2	0	2
tag01587	CATGAAACTCGGTGCTTTTGTGTGTA	3	1	5	5	4	10	14
tag01588	CATGAAACTCGTGTCTTTTACTGGCA	0	2	0	0	2	0	2
tag01589	CATGAAACTCTAAAAAAAAAAAAAAA	0	0	2	0	0	2	2
tag01590	CATGAAACTCTGTGCAACGTGATTGA	5	3	96	153	8	249	257
tag01591	CATGAAACTCTGTTAAACGTTAAACG	66	294	472	428	360	900	1260
tag01592	CATGAAACTCTTAAAAAAACTCAGAC	0	0	1	1	0	2	2
tag01593	CATGAAACTCTTAAAAAACTCAGACC	2	0	16	12	2	28	30
tag01594	CATGAAACTCTTAAAAAACTCAGATC	0	0	41	58	0	99	99
tag01595	CATGAAACTCTTCGTGTAGGTTATGA	0	0	0	2	0	2	2
tag01596	CATGAAACTCTTGCCAATCTTCTAGG	0	0	0	2	0	2	2
tag01597	CATGAAACTGAAAAAAAAAAAAAAAA	0	2	4	1	2	5	7
tag01598	CATGAAACTGAATAATTTTAACTCAA	2	18	54	36	20	90	110
tag01599	CATGAAACTGACATACCAAACACTAC	0	2	0	0	2	0	2
tag01600	CATGAAACTGACTTTTTACCAGTTAA	0	4	3	17	4	20	24
tag01601	CATGAAACTGAGAATGCCCGTACACA	4	3	12	18	7	30	37
tag01602	CATGAAACTGAGGCCCAACGCGGTGG	2	1	0	1	3	1	4
tag01603	CATGAAACTGAGTCCACCCTATGACT	1	0	0	1	1	1	2
tag01604	CATGAAACTGATGATAAGAAAACAGA	0	2	8	12	2	20	22
tag01605	CATGAAACTGATTGAAAAAAAAAAAA	0	0	1	1	0	2	2
tag01606	CATGAAACTGATTGACACAACTGATT	0	0	3	5	0	8	8
tag01607	CATGAAACTGATTGACAGAATATTAA	0	0	2	0	0	2	2
tag01608	CATGAAACTGCCCAAGATCAAGGAGT	0	0	0	2	0	2	2
tag01609	CATGAAACTGCGCCATTTTTTCCCTC	1	0	0	1	1	1	2
tag01610	CATGAAACTGCGGTATAATCGTCTAT	0	1	1	1	1	2	3
tag01611	CATGAAACTGCTAAACGGGAAGCCTT	0	2	5	0	2	5	7
tag01612	CATGAAACTGCTGAACAGAAGAAGTT	0	1	4	3	1	7	8
tag01613	CATGAAACTGCTGGAGAGAATCACCC	1	7	21	15	8	36	44
tag01614	CATGAAACTGCTTTATATAAATAAAT	0	0	2	0	0	2	2
tag01615	CATGAAACTGGCAACGGAATCGTCGC	1	2	0	0	3	0	3
tag01616	CATGAAACTGGCGATATTCACAATGT	0	0	0	3	0	3	3
tag01617	CATGAAACTGGCGATATTCACCAATG	0	0	107	169	0	276	276
tag01618	CATGAAACTGGCGATATTCGCCAATG	0	0	0	2	0	2	2
tag01619	CATGAAACTGGCTGTCAGTTCTGATA	4	57	3	32	61	35	96
tag01620	CATGAAACTGGTGGTCTTAGTGGAAA	1	0	1	0	1	1	2
tag01621	CATGAAACTGGTGTCTTTTACTGGCA	0	1	0	1	1	1	2
tag01622	CATGAAACTGTAATCTATCATTAAAC	0	0	2	0	0	2	2
tag01623	CATGAAACTGTACAAAGTTGGAGACA	0	0	2	4	0	6	6
tag01624	CATGAAACTGTACAACATTCCTCTAG	1	3	6	7	4	13	17
tag01625	CATGAAACTGTACAACATTTCTCTAG	0	1	1	0	1	1	2
tag01626	CATGAAACTGTACAACTTCCTCTAGA	0	2	1	1	2	2	4
tag01627	CATGAAACTGTACAACTTCCTTTAGA	0	2	1	2	2	3	5
tag01628	CATGAAACTGTACACAAAAAAAAAAA	0	3	1	0	3	1	4
tag01629	CATGAAACTGTACACGAAAAAAAAAA	0	3	1	0	3	1	4
tag01630	CATGAAACTGTACTCTATCATTAAAC	0	0	1	3	0	4	4
tag01631	CATGAAACTGTCTATTATAAGAAAAG	0	0	3	2	0	5	5
tag01632	CATGAAACTGTTAGAAAATGAGGAAA	0	0	2	4	0	6	6
tag01633	CATGAAACTGTTGAGACCAATGAACC	5	12	98	91	17	189	206
tag01634	CATGAAACTGTTGAGACCATTGAACC	1	1	0	0	2	0	2
tag01635	CATGAAACTTAAAAGCTTATAAATGC	0	1	0	3	1	3	4
tag01636	CATGAAACTTAAACGACCTCATTTAT	0	1	0	2	1	2	3
tag01637	CATGAAACTTAAACGGCCTCATTTAT	1	1	12	13	2	25	27
tag01638	CATGAAACTTAAAGTCAACCTTAATG	1	2	3	12	3	15	18
tag01639	CATGAAACTTAATTTCATCATTAGGG	0	0	2	0	0	2	2
tag01640	CATGAAACTTACAGACTTGCAGAAGC	5	1	1	2	6	3	9
tag01641	CATGAAACTTACTCAGTAATCATATC	0	0	0	5	0	5	5
tag01642	CATGAAACTTAGTATCGATGCGAAGA	1	1	0	0	2	0	2
tag01643	CATGAAACTTATCGGTACGAAGGAGG	2	0	0	0	2	0	2
tag01644	CATGAAACTTCAGAAGAAGAACTTAC	0	0	2	2	0	4	4
tag01645	CATGAAACTTCCCACTTTATAGCCAA	2	1	0	4	3	4	7
tag01646	CATGAAACTTCCGTCTTTAGCTTATC	0	0	0	2	0	2	2
tag01647	CATGAAACTTCTTTTATTTCGTCGGC	0	1	0	2	1	2	3
tag01648	CATGAAACTTGAAAAGCAATATATTT	156	827	2053	2306	983	4359	5342
tag01649	CATGAAACTTGCAAACACATTGAATC	0	1	0	2	1	2	3
tag01650	CATGAAACTTGGTAGCGACAAATAAA	12	71	21	30	83	51	134
tag01651	CATGAAACTTTACATATTTCTCTGGG	0	1	0	62	1	62	63
tag01652	CATGAAACTTTACATATTTCTGTGGG	0	1	103	0	1	103	104
tag01653	CATGAAACTTTCACTAGTCGGAAAAA	0	2	0	0	2	0	2
tag01654	CATGAAACTTTCACTAGTCGGAAAAT	1	0	0	2	1	2	3
tag01655	CATGAAACTTTCGAGATACATTCCCT	2	1	2	3	3	5	8
tag01656	CATGAAACTTTCTGTGACCAGAAGTT	5	29	6	27	34	33	67
tag01657	CATGAAACTTTGCTAGAAACTCTTTT	0	0	0	2	0	2	2
tag01658	CATGAAACTTTGTACACATATTCTTG	0	0	7	5	0	12	12
tag01659	CATGAAACTTTGTTCACATATTCTTG	0	1	0	1	1	1	2
tag01660	CATGAAACTTTTCTAGTCGTTTGTCA	0	0	1	2	0	3	3
tag01661	CATGAAACTTTTGAAACAATCGAGGC	0	1	3	3	1	6	7
tag01662	CATGAAACTTTTTGCGAAATTTTTTG	0	1	1	1	1	2	3
tag01663	CATGAAAGAAAAAAAAAAAAAAAAAA	0	0	0	97	0	97	97
tag01664	CATGAAAGAAAAAAAAAAAAAAACTG	1	0	0	1	1	1	2
tag01665	CATGAAAGAAAAACACCCGATTTTTT	1	0	2	3	1	5	6
tag01666	CATGAAAGAAAAATACGTATATATAG	0	2	0	0	2	0	2
tag01667	CATGAAAGAAAACAAAAAAAAAAAAA	0	2	0	0	2	0	2
tag01668	CATGAAAGAAAACAAAAAAAAAATAC	1	1	0	0	2	0	2
tag01669	CATGAAAGAAAATAATTTGTTCTATT	7	15	1	8	22	9	31
tag01670	CATGAAAGAAAATACTGTCTTCTGCT	0	2	0	0	2	0	2
tag01671	CATGAAAGAAAATACTGTCTTGCATT	134	167	101	299	301	400	701
tag01672	CATGAAAGAAAATATCAAAGCAATAT	1	0	1	12	1	13	14
tag01673	CATGAAAGAAAATCAGACCACAAAAA	0	4	0	0	4	0	4
tag01674	CATGAAAGAAAATCGTTATTGCTGAC	0	1	1	0	1	1	2
tag01675	CATGAAAGAAAATGAGTTTATGTATA	5	32	24	35	37	59	96
tag01676	CATGAAAGAAAATGGCAGATATCTCA	0	0	0	2	0	2	2
tag01677	CATGAAAGAAACAATCAGGAAACTTG	0	9	0	1	9	1	10
tag01678	CATGAAAGAAACTGACCAAGTCCACG	0	0	2	2	0	4	4
tag01679	CATGAAAGAAAGAAAGAAACCCGATT	1	6	1	6	7	7	14
tag01680	CATGAAAGAAAGAAAGAAAGAAAGAA	1	1	1	1	2	2	4
tag01681	CATGAAAGAAAGAACACTAATAATAA	1	0	1	0	1	1	2
tag01682	CATGAAAGAAAGAACACTAATAATCA	5	18	12	9	23	21	44
tag01683	CATGAAAGAAAGAACACTAATAATTA	0	1	1	0	1	1	2
tag01684	CATGAAAGAAAGAACATTAATAATCA	1	4	5	1	5	6	11
tag01685	CATGAAAGAAAGAATACTACGATAAT	0	0	3	2	0	5	5
tag01686	CATGAAAGAAAGAATATTAATAAACA	0	7	6	9	7	15	22
tag01687	CATGAAAGAAAGGATCTGAGAAAAAA	0	0	2	0	0	2	2
tag01688	CATGAAAGAAATAAAAAAAAAAAAAA	0	2	0	0	2	0	2
tag01689	CATGAAAGAAATAACACTAATAATCA	0	0	2	1	0	3	3
tag01690	CATGAAAGAAATATACTATGTAATGG	1	1	0	0	2	0	2
tag01691	CATGAAAGAAATATTAAAACTGTTTA	1	2	0	1	3	1	4
tag01692	CATGAAAGAAATGAGCAAAGCGGTTT	0	0	0	3	0	3	3
tag01693	CATGAAAGAAATGAGCGAAGCGGTTT	0	0	0	4	0	4	4
tag01694	CATGAAAGAAATGCTCGAACTCAAAC	0	0	3	5	0	8	8
tag01695	CATGAAAGAAATGTGCAAGAGAAAAG	19	39	5	16	58	21	79
tag01696	CATGAAAGAAATGTGCTGCGTACTGG	0	0	2	0	0	2	2
tag01697	CATGAAAGAAATTTAGTCAAATATAA	0	2	0	5	2	5	7
tag01698	CATGAAAGAAATTTTGTTTGTTAATG	0	1	1	0	1	1	2
tag01699	CATGAAAGAACAAAACACATGATAGC	0	1	0	6	1	6	7
tag01700	CATGAAAGAACAGAGTGGAAAAATAA	18	13	259	106	31	365	396
tag01701	CATGAAAGAACATATAACCATAGTCA	1	6	49	0	7	49	56
tag01702	CATGAAAGAACATATAACCATAGTGA	0	2	0	58	2	58	60
tag01703	CATGAAAGAACCCATAATGTACTTTT	0	8	10	14	8	24	32
tag01704	CATGAAAGAACCGTTCTTAGATTTAC	5	25	94	150	30	244	274
tag01705	CATGAAAGAACGGGACGTGGCGCAGA	0	2	1	2	2	3	5
tag01706	CATGAAAGAACTACAATAATAAATTG	0	0	0	4	0	4	4
tag01707	CATGAAAGAACTGCTACTTAGAAAAC	5	8	28	39	13	67	80
tag01708	CATGAAAGAACTTAAAATCATTGTGA	1	0	0	1	1	1	2
tag01709	CATGAAAGAACTTGGCATTCTGATAG	0	0	0	2	0	2	2
tag01710	CATGAAAGAACTTTTCAGTATTCCCA	0	4	10	3	4	13	17
tag01711	CATGAAAGAAGAACTGAAAAATACCA	0	0	1	2	0	3	3
tag01712	CATGAAAGAAGATTTTGACGCCACTT	1	2	0	3	3	3	6
tag01713	CATGAAAGAAGCATTAGCTGGTAAAA	0	1	16	13	1	29	30
tag01714	CATGAAAGAAGCGTTAGAACAGGACT	132	804	5	175	936	180	1116
tag01715	CATGAAAGAAGTGAATTGTTTTTGTT	2	0	11	29	2	40	42
tag01716	CATGAAAGAAGTGGATTGTTTTTGTT	2	4	8	0	6	8	14
tag01717	CATGAAAGAAGTGTTGTTGAGCGTTG	4	3	10	13	7	23	30
tag01718	CATGAAAGAAGTTGATAAAAATGTTA	2	5	15	17	7	32	39
tag01719	CATGAAAGAAGTTTTGGAGCAGAAGA	0	0	2	3	0	5	5
tag01720	CATGAAAGAATCTTAGAAATAAACTA	2	0	3	6	2	9	11
tag01721	CATGAAAGAATCTTATGACAGCCATA	0	0	1	1	0	2	2
tag01722	CATGAAAGAATTAAAATAAATATACA	1	3	3	2	4	5	9
tag01723	CATGAAAGAATTAATAGATGGTATAG	0	0	3	0	0	3	3
tag01724	CATGAAAGAATTACACAGTTGCAAGT	0	0	1	4	0	5	5
tag01725	CATGAAAGAATTGATGCATCTAAGAG	0	0	16	4	0	20	20
tag01726	CATGAAAGAATTGATTTTCTGGTTGG	0	0	2	1	0	3	3
tag01727	CATGAAAGAATTGTTGAATAAGTTTC	0	2	0	0	2	0	2
tag01728	CATGAAAGAATTTCAGTTATGTTAAA	1	1	3	0	2	3	5
tag01729	CATGAAAGAATTTGTTGGCTATTGTG	0	0	2	0	0	2	2
tag01730	CATGAAAGACAAAAAAAAAAAAAAAA	1	0	1	0	1	1	2
tag01731	CATGAAAGACAAGGACAGCAAGTTCA	0	1	3	8	1	11	12
tag01732	CATGAAAGACACCAAAGAGATTACGT	0	0	1	1	0	2	2
tag01733	CATGAAAGACAGAACGATGTATAAAT	0	1	0	2	1	2	3
tag01734	CATGAAAGACAGTATAATATTTTCTA	1	0	2	0	1	2	3
tag01735	CATGAAAGACATACACTTCTCTGTAA	0	1	4	4	1	8	9
tag01736	CATGAAAGACCAAAAAAAAAAAAAAA	0	0	1	1	0	2	2
tag01737	CATGAAAGACCAAATGATGAGTCAAT	1	0	0	1	1	1	2
tag01738	CATGAAAGACCACGCACAAAAAGTCC	0	0	5	1	0	6	6
tag01739	CATGAAAGACCAGAATAATTAATAAA	0	0	2	0	0	2	2
tag01740	CATGAAAGACCCGTCAACCCGACTTT	0	0	2	0	0	2	2
tag01741	CATGAAAGACCTACCACCACAGACAA	0	2	0	0	2	0	2
tag01742	CATGAAAGACCTACCACCAGTAAAAT	0	1	1	5	1	6	7
tag01743	CATGAAAGACCTCACTGCCCGCCGAG	0	0	1	1	0	2	2
tag01744	CATGAAAGACCTTAAAAGAAACTAGA	15	36	254	281	51	535	586
tag01745	CATGAAAGACGAGGGTTCGGAAGTAC	11	9	0	5	20	5	25
tag01746	CATGAAAGACGATGGAAGCAATTGAG	0	1	1	2	1	3	4
tag01747	CATGAAAGACTCTTTACGATTATTAC	0	0	1	1	0	2	2
tag01748	CATGAAAGACTCTTTATGATTATTAC	0	0	2	2	0	4	4
tag01749	CATGAAAGACTGCTACGAAAAAAAAA	0	0	1	2	0	3	3
tag01750	CATGAAAGACTGCTACGAGAAAGAAG	11	6	17	30	17	47	64
tag01751	CATGAAAGACTGGACAGCAAGTCTGG	1	0	16	4	1	20	21
tag01752	CATGAAAGACTTGGCGTGTAAATTCC	2	0	1	0	2	1	3
tag01753	CATGAAAGACTTGTTATAGATAATAG	1	3	5	6	4	11	15
tag01754	CATGAAAGACTTTTACAAGAAACATT	278	485	87	361	763	448	1211
tag01755	CATGAAAGAGACGCCGATACAATACA	11	29	11	11	40	22	62
tag01756	CATGAAAGAGACGCCTCTCAGAGCGC	2	0	0	0	2	0	2
tag01757	CATGAAAGAGAGTAAAACGATGCCAA	0	0	1	1	0	2	2
tag01758	CATGAAAGAGAGTCGGAATACGAGGA	1	3	2	1	4	3	7
tag01759	CATGAAAGAGATGAGATGGACGAAGA	0	0	1	2	0	3	3
tag01760	CATGAAAGAGATTATGTCTTTGAAGA	3	3	12	3	6	15	21
tag01761	CATGAAAGAGATTATTAGAGATCAAT	0	0	5	4	0	9	9
tag01762	CATGAAAGAGCAAAAAAAAAAAAAAA	0	0	2	0	0	2	2
tag01763	CATGAAAGAGCATATCAATTTATCCA	0	0	1	1	0	2	2
tag01764	CATGAAAGAGCTAGAAGACAAGAAGG	0	0	4	0	0	4	4
tag01765	CATGAAAGAGCTCGCTTGCAGTAAAG	0	0	2	0	0	2	2
tag01766	CATGAAAGAGCTGATGGAGAGAAGAC	2	1	0	0	3	0	3
tag01767	CATGAAAGAGGAAAAAAATATGTTTT	0	0	1	1	0	2	2
tag01768	CATGAAAGAGGAACAACAATGGCTTA	1	0	3	2	1	5	6
tag01769	CATGAAAGAGGACCTGGCGGAGTGGC	2	0	0	1	2	1	3
tag01770	CATGAAAGAGGAGGTTCGGCCCACGC	6	2	6	30	8	36	44
tag01771	CATGAAAGAGGTCGACGAGCAGATGC	0	0	2	0	0	2	2
tag01772	CATGAAAGAGTAAATACATAACACTT	0	1	5	2	1	7	8
tag01773	CATGAAAGAGTAACAAACATCCATAC	99	189	261	456	288	717	1005
tag01774	CATGAAAGAGTACAAAGTTGGAGACA	0	0	1	1	0	2	2
tag01775	CATGAAAGAGTAGACATATTCTCAGG	3	1	0	1	4	1	5
tag01776	CATGAAAGAGTGTTCTCCTCGTCAAC	33	18	34	58	51	92	143
tag01777	CATGAAAGAGTTACATCGGCAACCTG	0	2	0	0	2	0	2
tag01778	CATGAAAGAGTTCGATAAAATATTCA	0	2	0	3	2	3	5
tag01779	CATGAAAGAGTTGAAATCAGAATCAC	5	15	11	15	20	26	46
tag01780	CATGAAAGAGTTGTTATTATTAAAAA	5	9	7	5	14	12	26
tag01781	CATGAAAGATAAAAAGAAGGAAATAA	0	1	0	3	1	3	4
tag01782	CATGAAAGATAAACCCAATAAGTGGG	1	1	2	7	2	9	11
tag01783	CATGAAAGATAAACCCAATAATTGGG	1	0	1	0	1	1	2
tag01784	CATGAAAGATAAGTACAGAAGACCAA	1	7	14	9	8	23	31
tag01785	CATGAAAGATAATAGTAGAGTAGGAT	1	0	3	0	1	3	4
tag01786	CATGAAAGATAATTTCATATTTAAAA	0	1	1	0	1	1	2
tag01787	CATGAAAGATACTCAGCTCGAGGACG	5	1	15	18	6	33	39
tag01788	CATGAAAGATAGAACACTAATAATCA	0	1	2	2	1	4	5
tag01789	CATGAAAGATAGAACTCTAATAATCA	0	0	1	1	0	2	2
tag01790	CATGAAAGATAGACTAACAAAGAAAA	2	10	1	2	12	3	15
tag01791	CATGAAAGATAGATCACTAATAATCA	0	2	0	1	2	1	3
tag01792	CATGAAAGATAGATTTGAAGAAAATT	0	1	2	2	1	4	5
tag01793	CATGAAAGATAGTATCGGCGCGATTG	0	0	1	1	0	2	2
tag01794	CATGAAAGATATAAGTCAAGAAGAAC	1	0	0	4	1	4	5
tag01795	CATGAAAGATATAGAATCCAAGCTGA	0	0	2	0	0	2	2
tag01796	CATGAAAGATATCGAATCCAAGCTGA	0	0	173	265	0	438	438
tag01797	CATGAAAGATATCGCATCCAAGCTGA	0	0	1	1	0	2	2
tag01798	CATGAAAGATATCGTATCCAAGCTGA	0	0	1	1	0	2	2
tag01799	CATGAAAGATATCTAATCCAAGCTGA	0	0	2	0	0	2	2
tag01800	CATGAAAGATATTCGAGTAGCTGAAA	0	1	3	2	1	5	6
tag01801	CATGAAAGATATTTGAGACAAAATAT	0	1	1	2	1	3	4
tag01802	CATGAAAGATCAAAAAAAAAAAAAAA	1	2	0	0	3	0	3
tag01803	CATGAAAGATCAAGTCGCACTTTTGC	0	2	0	0	2	0	2
tag01804	CATGAAAGATCAGACTGCCTTATCGT	0	0	8	25	0	33	33
tag01805	CATGAAAGATCAGATTGCACTTCTGC	0	1	1	0	1	1	2
tag01806	CATGAAAGATCCAAAAACCAAGAGAT	0	1	3	12	1	15	16
tag01807	CATGAAAGATCTGGCATATTCCCAGA	0	0	5	11	0	16	16
tag01808	CATGAAAGATCTTACTCCAGTAAAGT	0	0	2	3	0	5	5
tag01809	CATGAAAGATGAGTACGCAAAAAAAA	0	1	0	1	1	1	2
tag01810	CATGAAAGATGCCAAAGACGAGGCTT	1	0	0	5	1	5	6
tag01811	CATGAAAGATGGTATGAGGATGTTAG	13	12	156	86	25	242	267
tag01812	CATGAAAGATGTCAATTCTAAATCAG	16	120	342	353	136	695	831
tag01813	CATGAAAGATGTGGTTGAAATATGCT	0	0	1	1	0	2	2
tag01814	CATGAAAGATGTTCTTGAGTTCAATA	0	2	0	0	2	0	2
tag01815	CATGAAAGATTACATTATACAAAAAA	0	2	1	0	2	1	3
tag01816	CATGAAAGATTACATTATACAAAAAC	0	1	3	3	1	6	7
tag01817	CATGAAAGATTACTCAATACTGAAGA	0	0	0	2	0	2	2
tag01818	CATGAAAGATTATATTTTTATATGTG	0	0	1	2	0	3	3
tag01819	CATGAAAGATTATTAGATAATTAATA	0	0	1	1	0	2	2
tag01820	CATGAAAGATTATTTCCAACAATTGA	2	0	0	2	2	2	4
tag01821	CATGAAAGATTTAAAAAAAAAAAAAA	0	5	0	1	5	1	6
tag01822	CATGAAAGATTTACTCGAAGACAATA	0	0	2	14	0	16	16
tag01823	CATGAAAGATTTAGATGAAACATTTG	0	4	17	7	4	24	28
tag01824	CATGAAAGATTTATGAGTAAAACAGT	0	1	19	16	1	35	36
tag01825	CATGAAAGATTTCTTCAAAAAAAAAA	0	2	0	0	2	0	2
tag01826	CATGAAAGATTTCTTCATTCCTTTCC	5	8	0	2	13	2	15
tag01827	CATGAAAGCAAAAAAAAAAAAAAAAA	0	4	8	0	4	8	12
tag01828	CATGAAAGCAAAACAGGAAGAGTTAG	0	0	2	0	0	2	2
tag01829	CATGAAAGCAAAATTATCGCTAGTCA	0	0	1	1	0	2	2
tag01830	CATGAAAGCAAAGAATTCGCAGAAGT	0	2	0	0	2	0	2
tag01831	CATGAAAGCAAATCCAAAAAAAAAAA	1	1	0	0	2	0	2
tag01832	CATGAAAGCAACAGACAAAAAAAAAA	0	2	0	0	2	0	2
tag01833	CATGAAAGCAACAGAGAAAAAAAAAA	0	2	1	1	2	2	4
tag01834	CATGAAAGCAACAGAGAAAAGAGAAA	1	1	0	5	2	5	7
tag01835	CATGAAAGCAATCGATTAGTTATGGA	204	286	2950	3407	490	6357	6847
tag01836	CATGAAAGCAATGTTACTGTGGATAT	47	81	260	266	128	526	654
tag01837	CATGAAAGCAATTAGACACAGATAAG	0	0	0	3	0	3	3
tag01838	CATGAAAGCACTACGTTACAATCCTT	5	1	11	24	6	35	41
tag01839	CATGAAAGCACTCGCCGCCCCCGACT	0	0	0	2	0	2	2
tag01840	CATGAAAGCACTTGCTGCATTTTATT	0	2	5	2	2	7	9
tag01841	CATGAAAGCAGACGGTCTTCTGGAGT	0	1	0	2	1	2	3
tag01842	CATGAAAGCATACCACCGCCGAGGAC	0	0	5	0	0	5	5
tag01843	CATGAAAGCATCCTGCCAGAGCCAAT	3	9	3	13	12	16	28
tag01844	CATGAAAGCATCTATTTAATGCACTA	0	2	0	0	2	0	2
tag01845	CATGAAAGCATTCAAAGAGAGCGGTC	0	0	0	2	0	2	2
tag01846	CATGAAAGCATTTCCTTGGATCAAAG	21	32	17	37	53	54	107
tag01847	CATGAAAGCATTTGATGAGAAAATGG	28	28	176	194	56	370	426
tag01848	CATGAAAGCATTTGCCTTCCTAATTC	1	1	0	0	2	0	2
tag01849	CATGAAAGCATTTGCCTTCCTAATTT	2	2	1	1	4	2	6
tag01850	CATGAAAGCCAAAAAAAAAAAAAAAA	0	0	0	2	0	2	2
tag01851	CATGAAAGCCAAAGCTGATGACAGAA	0	3	0	2	3	2	5
tag01852	CATGAAAGCCAAGAAGAAGCCGTTGA	2	5	4	7	7	11	18
tag01853	CATGAAAGCCAGGAAGAAAATGGCCC	62	80	335	497	142	832	974
tag01854	CATGAAAGCCAGGAAGAAAATGTCCC	2	0	0	0	2	0	2
tag01855	CATGAAAGCCATATTCAACGAGCAAT	3	0	4	11	3	15	18
tag01856	CATGAAAGCCATGGGTCTGGCCCCTG	2	10	36	106	12	142	154
tag01857	CATGAAAGCCATTTTAAATTTACATC	0	0	0	2	0	2	2
tag01858	CATGAAAGCCGATGAGAATCGGGTTG	1	0	2	0	1	2	3
tag01859	CATGAAAGCCGCAAGGCTCGTTTACA	0	0	5	1	0	6	6
tag01860	CATGAAAGCCGCTTTTACAGTGGAGG	53	70	94	157	123	251	374
tag01861	CATGAAAGCCTAAATGTAAAACTTAG	58	127	457	352	185	809	994
tag01862	CATGAAAGCCTGTTTCATTTTCGCTG	0	0	6	16	0	22	22
tag01863	CATGAAAGCCTTGTCTAACATTACCA	0	0	6	0	0	6	6
tag01864	CATGAAAGCCTTTAGGTGGATGTGTT	0	2	0	0	2	0	2
tag01865	CATGAAAGCGACATCTATAAAGCTGT	0	0	10	17	0	27	27
tag01866	CATGAAAGCGACATCTATGAAGCTGT	1	2	1	1	3	2	5
tag01867	CATGAAAGCGACATCTATGAAGTTGT	5	1	12	12	6	24	30
tag01868	CATGAAAGCGACATCTATGTAGCTGT	0	1	3	12	1	15	16
tag01869	CATGAAAGCGACCAAATAAAAAAATA	0	0	1	1	0	2	2
tag01870	CATGAAAGCGCCGGGCATTATGCACC	0	0	0	2	0	2	2
tag01871	CATGAAAGCGGCCTTATCAGCCGGAG	0	1	8	8	1	16	17
tag01872	CATGAAAGCGTACAAAGTTGGAGACA	0	0	3	5	0	8	8
tag01873	CATGAAAGCGTACCACAGCCGAGGAC	0	0	3	0	0	3	3
tag01874	CATGAAAGCGTACCCCCGCCGAGGAC	0	0	5	3	0	8	8
tag01875	CATGAAAGCGTACCGCCGCCGAGGAC	0	0	3	3	0	6	6
tag01876	CATGAAAGCGTACCTCCGCCGAGGAC	0	0	0	2	0	2	2
tag01877	CATGAAAGCGTCCCACCGCCGAGGAC	0	0	9	25	0	34	34
tag01878	CATGAAAGCGTGAACGTAACGCAGTG	0	0	8	4	0	12	12
tag01879	CATGAAAGCGTGCCCCCGCCGAGGAC	0	0	0	2	0	2	2
tag01880	CATGAAAGCGTGTCGGAAGAGTTTTG	0	0	3	0	0	3	3
tag01881	CATGAAAGCGTTCCACCGCCGAGGAC	0	0	2	0	0	2	2
tag01882	CATGAAAGCGTTGTATCAATGAACAA	1	0	1	0	1	1	2
tag01883	CATGAAAGCTAAAATAAGAACAGAAA	0	0	0	2	0	2	2
tag01884	CATGAAAGCTACGGGCACGACTACCC	1	0	0	2	1	2	3
tag01885	CATGAAAGCTACGGGCACGATTACCC	1	1	5	4	2	9	11
tag01886	CATGAAAGCTAGCCAAGCTACTGTGT	61	115	280	367	176	647	823
tag01887	CATGAAAGCTAGCCAAGCTCCTGTGT	0	2	0	1	2	1	3
tag01888	CATGAAAGCTAGCCAAGCTGCTGTGT	0	0	0	2	0	2	2
tag01889	CATGAAAGCTAGCCAAGTTACTGTGT	0	0	0	2	0	2	2
tag01890	CATGAAAGCTAGTCAAGCTACTGTGT	0	3	0	1	3	1	4
tag01891	CATGAAAGCTATTTGTAAATATATGT	1	11	56	66	12	122	134
tag01892	CATGAAAGCTCTCACCTTCTTCTCAT	1	1	0	0	2	0	2
tag01893	CATGAAAGCTCTCAGCCAGCTGGCGG	1	1	4	0	2	4	6
tag01894	CATGAAAGCTCTGCTTACATTCGCGT	0	0	2	1	0	3	3
tag01895	CATGAAAGCTGAAAAGTAAATGAAAT	9	12	38	65	21	103	124
tag01896	CATGAAAGCTGAAAGTTCCGGTCATT	0	1	0	1	1	1	2
tag01897	CATGAAAGCTGCAATGTAATAAAAAA	6	23	0	8	29	8	37
tag01898	CATGAAAGCTGGAAAAAAAGAATGTA	0	2	1	0	2	1	3
tag01899	CATGAAAGCTGGAGCCTCCATACTGA	0	0	1	2	0	3	3
tag01900	CATGAAAGCTGTATGGAAACACCAGT	2	0	7	8	2	15	17
tag01901	CATGAAAGCTGTCCACTGGCAGTGGA	1	1	0	0	2	0	2
tag01902	CATGAAAGCTTACCACCGCCGAGGAC	0	0	6	1	0	7	7
tag01903	CATGAAAGCTTCATCTTAAATCTAAA	0	0	4	0	0	4	4
tag01904	CATGAAAGCTTCCCCCCGCCGAGGAC	0	0	1	1	0	2	2
tag01905	CATGAAAGCTTCTAATCTTCGGTATT	0	0	15	30	0	45	45
tag01906	CATGAAAGCTTGTTGAATTATTTCGC	0	0	0	2	0	2	2
tag01907	CATGAAAGCTTTGATTTGGAGAACTC	0	0	0	2	0	2	2
tag01908	CATGAAAGGAAAAAAAAAAAAAAAAA	0	13	15	0	13	15	28
tag01909	CATGAAAGGAAAAGAAAGATCGAAGT	0	0	1	1	0	2	2
tag01910	CATGAAAGGAAAAGTGAAGAAGAAAG	0	0	2	0	0	2	2
tag01911	CATGAAAGGAAAGCATTGTTTTATAA	0	5	0	0	5	0	5
tag01912	CATGAAAGGAAAGCATTGTTTTATCA	12	19	26	58	31	84	115
tag01913	CATGAAAGGAAAGTTAGCTTGTACAG	1	33	15	29	34	44	78
tag01914	CATGAAAGGAAATAATACGAGCAATT	0	0	14	32	0	46	46
tag01915	CATGAAAGGAAATATTACGAGCAATT	1	0	4	0	1	4	5
tag01916	CATGAAAGGAAATCATTTTCTACGAT	2	2	56	293	4	349	353
tag01917	CATGAAAGGAAGGTGGTCCTTTGTTA	0	0	1	1	0	2	2
tag01918	CATGAAAGGAAGGTTAGCTTGTACAG	3	0	4	0	3	4	7
tag01919	CATGAAAGGAATATATGAAAGGAAAA	1	1	1	3	2	4	6
tag01920	CATGAAAGGAATATGACATTGAATTG	2	0	0	0	2	0	2
tag01921	CATGAAAGGACAGTCAGGATCAAGTT	1	7	5	11	8	16	24
tag01922	CATGAAAGGACCGCATCCGTGAAGAG	3	4	3	10	7	13	20
tag01923	CATGAAAGGACTATATCATTCAAACA	13	28	56	87	41	143	184
tag01924	CATGAAAGGACTTGATGCAAAAAAAA	0	0	2	0	0	2	2
tag01925	CATGAAAGGACTTGATGCAACAAAAG	0	0	4	1	0	5	5
tag01926	CATGAAAGGAGACGTTGAGTTTGTAC	3	0	35	58	3	93	96
tag01927	CATGAAAGGAGCTTCTGAGCCCGAAT	0	0	1	2	0	3	3
tag01928	CATGAAAGGAGGTAGTGTTATCGGGT	0	0	1	1	0	2	2
tag01929	CATGAAAGGATGTGAAGCCACTTGTT	1	2	3	13	3	16	19
tag01930	CATGAAAGGATGTGCTATCACACGAC	0	1	1	1	1	2	3
tag01931	CATGAAAGGCAATCTTGGTCGCACCA	0	0	1	2	0	3	3
tag01932	CATGAAAGGCACATCTGTTTTGCTGT	9	14	0	3	23	3	26
tag01933	CATGAAAGGCACGCTTGGAGGAAATC	2	7	49	39	9	88	97
tag01934	CATGAAAGGCAGAAAAAAATATAAAT	0	1	0	4	1	4	5
tag01935	CATGAAAGGCAGAAAGATGCATAAAT	0	5	0	3	5	3	8
tag01936	CATGAAAGGCAGAAAGATGTTAAATC	0	1	2	0	1	2	3
tag01937	CATGAAAGGCAGAAAGATTTATAAAT	0	13	34	64	13	98	111
tag01938	CATGAAAGGCAGAAAGTTGTATAAAT	2	18	23	12	20	35	55
tag01939	CATGAAAGGCAGAAATATATACAAAT	0	7	2	7	7	9	16
tag01940	CATGAAAGGCAGAAATATGTATAAAT	0	0	1	2	0	3	3
tag01941	CATGAAAGGCAGAAATGTGTATAAAT	1	1	0	3	2	3	5
tag01942	CATGAAAGGCAGAGAAGACAGAGATA	0	0	1	1	0	2	2
tag01943	CATGAAAGGCAGAGAGATACAGTATA	0	3	0	4	3	4	7
tag01944	CATGAAAGGCAGTAAGATGTATAAAT	0	0	2	0	0	2	2
tag01945	CATGAAAGGCATAGCTATTGGAAATG	2	0	0	1	2	1	3
tag01946	CATGAAAGGCATCGACGAACGCGACG	0	0	0	8	0	8	8
tag01947	CATGAAAGGCATTCGCGACATCACGA	0	0	5	2	0	7	7
tag01948	CATGAAAGGCATTGACGAACGCGACG	0	0	31	6	0	37	37
tag01949	CATGAAAGGCCATCGCGAAGAAGTCT	1	0	11	9	1	20	21
tag01950	CATGAAAGGCCCTGGAAGTTCAGAAC	32	37	278	330	69	608	677
tag01951	CATGAAAGGCGAAAAAAAAAAAAAAA	0	0	2	1	0	3	3
tag01952	CATGAAAGGCGCCGCCGCGCGGCAAG	0	0	1	4	0	5	5
tag01953	CATGAAAGGCGCCGTCGATGGTGGCC	7	4	32	36	11	68	79
tag01954	CATGAAAGGCGGACTTCCATCAGCAA	3	18	128	99	21	227	248
tag01955	CATGAAAGGCGTAAAAAAAAAAAAAA	0	0	2	0	0	2	2
tag01956	CATGAAAGGCGTTAAAAAAAAAAAAA	0	0	0	2	0	2	2
tag01957	CATGAAAGGCGTTCAAAAAAAAAAAA	0	0	5	1	0	6	6
tag01958	CATGAAAGGCGTTCTAAAAAAAAAAA	0	1	0	1	1	1	2
tag01959	CATGAAAGGCGTTGGTCGAAAAAAAA	0	0	5	0	0	5	5
tag01960	CATGAAAGGCGTTGGTCGCTCAAAAA	0	0	6	0	0	6	6
tag01961	CATGAAAGGCGTTGGTCGCTCATAAA	0	0	2	0	0	2	2
tag01962	CATGAAAGGCTAGAAAGACCTGTTAG	0	1	0	1	1	1	2
tag01963	CATGAAAGGCTGTAGTGTTATTGTTG	0	0	2	0	0	2	2
tag01964	CATGAAAGGCTTCACTGTTGTCTACA	0	0	3	4	0	7	7
tag01965	CATGAAAGGGAGGCACATAAATTCGG	0	0	2	0	0	2	2
tag01966	CATGAAAGGGCAAGTTAGCTCCGTCG	0	0	0	3	0	3	3
tag01967	CATGAAAGGGCGATTGTAGGTGTTGA	0	2	0	0	2	0	2
tag01968	CATGAAAGGGCGGTTGTAGGTGTTGA	0	2	1	0	2	1	3
tag01969	CATGAAAGGGGGAAAAAAAAAAAAAA	0	0	3	0	0	3	3
tag01970	CATGAAAGGGGGAACAAAAAAAAAAA	0	2	0	0	2	0	2
tag01971	CATGAAAGGGTAATTTTGAGACTTCC	24	139	23	66	163	89	252
tag01972	CATGAAAGGGTACAAAGTTGGAGACA	0	0	4	10	0	14	14
tag01973	CATGAAAGGGTACCACCGCCGAGGAC	0	0	6	5	0	11	11
tag01974	CATGAAAGGGTACCCCCGCCGAGGAC	0	0	1	1	0	2	2
tag01975	CATGAAAGGGTTCCACCGCCGAGGAC	0	0	7	0	0	7	7
tag01976	CATGAAAGGGTTGGGCGAGGTTGAAA	0	0	2	1	0	3	3
tag01977	CATGAAAGGGTTTCGATTAATAAGAA	3	13	1	11	16	12	28
tag01978	CATGAAAGGTACTTTAGATTTAAAAT	0	0	2	1	0	3	3
tag01979	CATGAAAGGTAGAAAAACTTCTATAG	0	0	0	2	0	2	2
tag01980	CATGAAAGGTATAATTATCACCTTGT	0	3	0	2	3	2	5
tag01981	CATGAAAGGTATGTTTTATTCAACTC	0	1	0	1	1	1	2
tag01982	CATGAAAGGTCATACGCTCAAGACGT	0	0	0	3	0	3	3
tag01983	CATGAAAGGTGGAACAAAAAAAAAAA	1	0	1	1	1	2	3
tag01984	CATGAAAGGTGTCGTCTAGTAAAAAT	0	0	1	2	0	3	3
tag01985	CATGAAAGGTGTTCAGAAGGAAAGAA	0	1	1	10	1	11	12
tag01986	CATGAAAGGTTAGATAGCAGAGAAAA	2	1	2	1	3	3	6
tag01987	CATGAAAGGTTATTTAAATAACGAAG	1	1	52	33	2	85	87
tag01988	CATGAAAGGTTTTTAATGTACTGGAC	0	2	11	1	2	12	14
tag01989	CATGAAAGGTTTTTCATAAGGGCTGG	7	2	14	22	9	36	45
tag01990	CATGAAAGTAAAAAAAAAAAAAAAAA	2	0	0	0	2	0	2
tag01991	CATGAAAGTAAAAATAATAAGGCCAT	0	14	8	10	14	18	32
tag01992	CATGAAAGTAAAAATGCTACTGAAAT	0	0	1	1	0	2	2
tag01993	CATGAAAGTAAAAATGTATACTTTTT	0	4	0	0	4	0	4
tag01994	CATGAAAGTAAAATTAGGGCAGTAGA	0	2	6	3	2	9	11
tag01995	CATGAAAGTAAACATCCAGCGGATTT	0	2	19	2	2	21	23
tag01996	CATGAAAGTAAAGAAAGATTCAGTGA	0	0	0	2	0	2	2
tag01997	CATGAAAGTAAAGAAAGATTCAGTGG	138	219	180	305	357	485	842
tag01998	CATGAAAGTAAATGCTCCAGGATACC	1	1	3	3	2	6	8
tag01999	CATGAAAGTAACTAATGAAGATTTCA	54	235	421	430	289	851	1140
[truncated: 85,510 more rows]
